# Supplementary material for: Preservation of pancreatic endocrine and peri-islet exocrine capillary networks in type 2 diabetes
Source: JCI Insight. 2026 Apr 23;11(12):e202118. doi: 10.1172/jci.insight.202118 (PMC13313501; doi:10.1172/jci.insight.202118)
Supplement: Supporting data values [file jciinsight-11-202118-s110.xls]

## Sheet: Fig. 2B
Human	Human	Human	Monkey	Monkey	Pig	Pig	Ferret	Ferret	Mouse	Mouse			Human	Human	Human	Monkey	Monkey	Monkey	Pig	Pig	Pig	Ferret	Ferret	Ferret	Mouse	Mouse	Mouse
Islet Effective Diameter (µm)	vICD	Bio	Islet Effective Diameter (µm)	vICD	Islet Effective Diameter (µm)	vICD	Islet Effective Diameter (µm)	vICD	Islet Effective Diameter (µm)	vICD		Islet Effective Diameter (µm)	Mean vICD	SD vICD	SEM	Mean vICD	SD vICD	SEM	Mean vICD	SD vICD	SEM	Mean vICD	SD vICD	SEM	Mean vICD	SD vICD	SEM
40.1616	0.43771	19,M,23.8	40.2586	0.613971	40.4179	0.553725	41.0291	0.419501	40.1522	0.359892		(40,50]	0.334759	0.108982	0.00753845	0.499208	0.160726	0.0123271	0.553681	0.163998	0.0140628	0.534915	0.117636	0.00745489	0.526712	0.165612	0.0143604
40.3238	0.21708	19,M,23.8	40.268	0.535299	40.7156	0.650456	41.0715	0.444789	40.3458	0.164854		(50,60]	0.314015	0.0967231	0.00759929	0.460653	0.139313	0.0125107	0.455755	0.149735	0.0127463	0.445219	0.109677	0.00804191	0.481887	0.147522	0.016096
40.6175	0.181695	19,M,23.8	40.4626	0.540826	40.9963	0.819149	41.0799	0.701395	40.7069	0.337051		(60,70]	0.30057	0.081138	0.00633581	0.37674	0.119725	0.0129102	0.377706	0.124235	0.0117918	0.387994	0.0980954	0.00860353	0.438885	0.112717	0.0143151
40.7984	0.329341	19,M,23.8	40.764	0.404023	41.0052	0.707421	41.1666	0.503646	40.9062	0.529354		(70,80]	0.283875	0.0788439	0.00702398	0.346693	0.103189	0.0102677	0.346504	0.114282	0.0122523	0.343058	0.0797329	0.00831273	0.384008	0.0770459	0.0120325
41.1037	0.244871	19,M,23.8	41.0697	0.72309	41.0867	0.83906	41.1796	0.512489	41.088	0.241846		(80,90]	0.274436	0.0721334	0.00710751	0.28687	0.0894482	0.0098779	0.285666	0.108344	0.0117515	0.313297	0.0740136	0.00918025	0.346182	0.0926631	0.0156629
41.1741	0.311101	19,M,23.8	41.6308	0.616687	41.1453	0.750541	41.2408	0.693363	41.1969	0.710145		(90,100]	0.257623	0.0650252	0.00705297	0.28737	0.0850224	0.012024	0.272041	0.0826988	0.0127607	0.298639	0.0741886	0.0109385	0.320184	0.0702346	0.0108374
41.2483	0.26008	19,M,23.8	42.045	0.34127	41.3416	0.522587	41.3569	0.502486	41.1997	0.368853		(100,110]	0.257277	0.0638735	0.0073268	0.269386	0.0676333	0.0101961	0.276579	0.0891816	0.0136001	0.270896	0.0646085	0.0117958	0.331227	0.0698467	0.0142574
41.4124	0.505473	19,M,23.8	42.9333	0.107129	41.5087	0.773804	41.6789	0.392296	41.3723	0.450466		(110,120]	0.264562	0.0588203	0.00741067	0.256395	0.0702704	0.010843	0.24096	0.0651962	0.012547	0.284965	0.0763688	0.0190922	0.298661	0.0613845	0.0133952
41.8411	0.193715	19,M,23.8	43.2489	0.429878	41.854	0.720497	41.8527	0.620487	41.4514	0.39801		(120,130]	0.256684	0.0538646	0.00831148	0.265208	0.0312983	0.00682984	0.206289	0.0568853	0.00948089	0.240497	0.0440664	0.0106877	0.257983	0.0597924	0.0145018
41.8764	0.253673	19,M,23.8	43.597	0.451407	41.8652	0.504084	41.8581	0.554987	41.4711	0.65917		(130,140]	0.244139	0.0471997	0.00809467	0.232378	0.0501355	0.0102339	0.21274	0.0668848	0.0145955	0.240291	0.0415133	0.0131276	0.287401	0.0622225	0.0172574
42.168	0.332917	19,M,23.8	43.7353	0.512646	42.3501	0.312257	41.8608	0.643639	41.7774	0.262482		(140,150]	0.233318	0.050289	0.00967813	0.217778	0.0706307	0.0147275	0.224677	0.0362008	0.009347	0.230753	0.0332995	0.0117731	0.27668	0.0567048	0.015155
42.1689	0.295558	19,M,23.8	44.0686	0.440395	43.5477	0.442189	41.8955	0.427491	41.7969	0.318489		(150,160]	0.246888	0.0532164	0.0113458	0.234341	0.0589825	0.0125751	0.204411	0.0500687	0.0144536	0.235079	0.0403659	0.0233052	0.259399	0.0822632	0.0237474
42.4194	0.365834	19,M,23.8	44.5577	0.479152	43.8134	0.724621	41.9546	0.613799	41.8348	0.400131		(160,170]	0.224064	0.0534549	0.0129647	0.237874	0.0537196	0.0130289	0.211172	0.0350575	0.0123947	0.22171	0.0183331	0.0129635	0.245324	0.0446072	0.015771
43.0036	0.209711	19,M,23.8	44.8053	0.39943	44.0496	0.742612	41.9886	0.58885	41.9505	0.40629		(170,180]	0.228036	0.0435342	0.0153917	0.21421	0.0262308	0.00927399	0.181137	0.0266636	0.0133318	0.183682	n/a	n/a	0.251304	0.0384135	0.0128045
43.2735	0.284056	19,M,23.8	44.9058	0.506777	44.4427	0.324748	42.1033	0.439662	42.2176	0.311554		(180,190]	0.227344	0.0463536	0.0139761	0.230479	0.0441642	0.0197508	0.169469	0.0185491	0.0107094	0.26889	0.0178945	0.0126533	0.242278	0.0217524	0.0125588
43.3023	0.248237	19,M,23.8	45.0382	0.661515	44.9807	0.737255	42.1805	0.477929	42.3372	0.182151		(190,200]	0.26326	0.0403657	0.0233051	0.208578	0.0457797	0.0173031	0.177113	n/a	n/a	0.227603	n/a	n/a	0.269936	0.0652513	0.0266387
43.4878	0.340103	19,M,23.8	45.0499	0.372892	45.1655	0.53821	42.2172	0.51717	42.3972	0.586513		>200	0.184302	0.06139	0.0158508	0.194738	0.0361591	0.00789056	0.184756	0.0862422	0.0609824	0.269798	n/a	n/a	0.211374	0.0485536	0.0084521
43.5436	0.282484	19,M,23.8	45.2705	0.600123	45.5326	0.769231	42.2265	0.60956	42.9519	0.494958		Total	0.286875	0.0879081		0.358543	0.151954		0.370625	0.167812		0.413851	0.137704		0.398431	0.156757
43.8501	0.557049	19,M,23.8	45.4104	0.601589	46.5993	0.790681	42.3749	0.572002	43.031	0.57478
44.0523	0.229128	19,M,23.8	45.8001	0.368304	47.0605	0.193317	42.4596	0.512646	43.8268	0.492945
44.1678	0.252669	19,M,23.8	45.8912	0.520583	47.1853	0.274436	42.5959	0.428456	43.9129	0.694878
44.2359	0.292319	19,M,23.8	46.0735	0.406725	47.279	0.563102	42.6043	0.570787	44.4024	0.630791
44.2773	0.262644	19,M,23.8	46.1134	0.483609	47.5245	0.335894	42.6813	0.641509	44.5466	0.491252
44.5391	0.586453	19,M,23.8	46.1155	0.301272	47.5731	0.680325	42.728	0.45274	44.6143	0.20544
44.8469	0.281723	19,M,23.8	46.903	0.556265	47.9889	0.228571	42.8328	0.416542	44.9534	0.694611
45.284	0.464171	19,M,23.8	47.0902	0.592834	48.2404	0.262993	42.8427	0.427042	45.3693	0.369693
45.3573	0.135135	19,M,23.8	47.4775	0.216379	48.5996	0.741699	42.8676	0.305179	45.9117	0.438562
45.9837	0.366019	19,M,23.8	47.908	0.524185	48.6951	0.607038	42.9884	0.439513	46.128	0.340039
46.0789	0.25588	19,M,23.8	48.0389	0.452055	48.7925	0.614431	43.1808	0.396219	46.3561	0.263646
46.1331	0.306142	19,M,23.8	48.6034	0.657895	49.2815	0.618016	43.1856	0.392621	46.462	0.764908
46.6905	0.324763	19,M,23.8	48.746	0.396552	49.351	0.707798	43.2381	0.598077	46.7362	0.335592
46.9031	0.185252	19,M,23.8	48.7602	0.494786	49.441	0.707784	43.2822	0.384408	46.7455	0.533869
47.2485	0.211504	19,M,23.8	49.0442	0.234103	49.5814	0.508224	43.2983	0.659947	47.2196	0.493003
47.4337	0.2839	19,M,23.8	49.4887	0.227797	49.6133	0.778409	43.9313	0.519118	47.2705	0.197624
47.7087	0.236427	19,M,23.8	49.7062	0.460254	49.6804	0.356926	43.9855	0.500919	47.7106	0.217088
47.7578	0.260845	19,M,23.8	49.8373	0.352736	49.8759	0.332781	44.1209	0.632586	48.0135	0.290718
48.5643	0.249726	19,M,23.8	51.6259	0.264076	50.0447	0.5836	44.2688	0.42708	48.3304	0.552452
49.1751	0.230483	19,M,23.8	51.6586	0.556617	50.3225	0.551639	44.3669	0.450138	48.4924	0.201658
49.3316	0.314143	19,M,23.8	51.7965	0.159258	50.6342	0.160428	44.4571	0.478472	49.5723	0.647931
49.7228	0.283163	19,M,23.8	52.5516	0.454235	51.1213	0.510781	44.679	0.480186	49.6425	0.316254
49.796	0.25409	19,M,23.8	52.5676	0.599351	51.5732	0.40213	45.044	0.429658	49.6752	0.437557
49.9252	0.145335	19,M,23.8	53.0527	0.410878	52.6088	0.414445	45.0468	0.39925	51.0711	0.632333
50.1579	0.137313	19,M,23.8	53.7829	0.37363	52.836	0.532018	45.1214	0.496336	51.0863	0.69198
50.3806	0.245746	19,M,23.8	54.4595	0.494612	52.8644	0.47876	45.1651	0.369845	53.1837	0.342083
50.538	0.16955	19,M,23.8	54.53	0.339434	52.914	0.602094	45.186	0.492507	53.4144	0.625993
50.6306	0.295818	19,M,23.8	54.7368	0.370377	52.9926	0.217987	45.1864	0.530667	53.5048	0.706004
50.804	0.28829	19,M,23.8	54.8068	0.570691	53.0228	0.634376	45.3144	0.456301	53.5164	0.24617
51.1774	0.262518	19,M,23.8	54.8746	0.528133	53.0341	0.687197	45.3185	0.474419	53.6816	0.516425
51.3425	0.2	19,M,23.8	55.3903	0.384032	53.0544	0.665224	45.319	0.431872	54.532	0.674716
51.3491	0.292205	19,M,23.8	55.9261	0.536128	53.1608	0.511962	45.4811	0.423786	54.8494	0.384194
51.4476	0.43214	19,M,23.8	56.4479	0.518037	53.7419	0.574459	45.5609	0.388994	54.8856	0.205794
51.4674	0.235157	19,M,23.8	57.1466	0.332751	55.1561	0.60066	45.7235	0.452319	55.1033	0.24084
51.4683	0.185023	19,M,23.8	57.4789	0.518989	55.5125	0.321471	45.9448	0.422065	55.5544	0.575825
51.5584	0.305368	19,M,23.8	57.9677	0.500222	55.9046	0.675355	46.0589	0.443497	56.6594	0.361696
51.8788	0.244271	19,M,23.8	58.4843	0.606388	56.6311	0.465799	46.0991	0.462419	57.019	0.557888
52.3888	0.231849	19,M,23.8	59.2612	0.426512	56.7776	0.301027	46.1029	0.536943	57.82	0.518356
52.3901	0.264783	19,M,23.8	59.8005	0.181831	57.396	0.318293	46.1133	0.513538	58.2044	0.160117
53.2686	0.219207	19,M,23.8	59.8243	0.408658	57.7352	0.300717	46.2016	0.504405	58.2091	0.529722
53.4103	0.26012	19,M,23.8	61.6761	0.143526	58.0422	0.519765	46.2529	0.383977	58.8201	0.526818
53.6346	0.196858	19,M,23.8	61.6887	0.350224	58.3396	0.54224	46.3426	0.436872	58.8798	0.297972
53.8889	0.293056	19,M,23.8	61.9258	0.361501	59.0301	0.135265	46.4131	0.450822	59.6447	0.220331
53.9749	0.187746	19,M,23.8	62.1953	0.286146	59.2218	0.382114	46.4313	0.444117	60.2923	0.434188
53.9754	0.289599	19,M,23.8	62.4255	0.376713	59.3659	0.479964	46.5356	0.410834	60.3081	0.31094
54.1966	0.221195	19,M,23.8	63.0589	0.342738	59.6219	0.3832	46.6002	0.478336	60.423	0.399202
54.2749	0.345503	19,M,23.8	63.555	0.126471	60.1696	0.730696	46.7174	0.348789	60.4782	0.386516
54.3263	0.087787	19,M,23.8	64.0068	0.177135	60.6777	0.258652	46.7306	0.545979	60.5514	0.432897
54.5101	0.277303	19,M,23.8	64.6406	0.277784	62.105	0.222153	46.8832	0.312857	61.4614	0.306986
54.5558	0.165737	19,M,23.8	64.7832	0.516849	62.5629	0.327989	47.1603	0.316597	62.2596	0.186098
54.9207	0.210546	19,M,23.8	65.2376	0.20499	62.6848	0.307797	47.168	0.233452	62.3205	0.4985
55.1642	0.285057	19,M,23.8	65.5675	0.272791	62.7793	0.379213	47.2062	0.553129	63.7427	0.319322
55.2391	0.299813	19,M,23.8	66.2478	0.33506	62.9197	0.38741	47.3096	0.599765	63.7763	0.265556
55.3432	0.248885	19,M,23.8	66.4419	0.423717	62.9856	0.527892	47.3525	0.331263	64.1685	0.0975315
55.4699	0.325073	19,M,23.8	67.2942	0.445558	63.4888	0.293339	47.3903	0.564954	65.4679	0.518753
55.5611	0.294691	19,M,23.8	70.0291	0.257947	63.7747	0.108832	47.5797	0.43227	65.6146	0.490329
56.3309	0.282087	19,M,23.8	70.0483	0.440116	63.7967	0.15993	47.6596	0.507705	66.9224	0.427438
56.413	0.366862	19,M,23.8	70.4791	0.44895	63.9013	0.417979	48.2125	0.46547	67.1425	0.388702
56.6204	0.211353	19,M,23.8	72.1049	0.452745	64.35	0.162778	48.3247	0.574662	69.1653	0.385568
56.9799	0.172735	19,M,23.8	72.1241	0.363561	64.6812	0.515932	48.4033	0.505123	69.6066	0.225895
57.0691	0.139452	19,M,23.8	72.7539	0.200776	64.9285	0.318344	48.479	0.529887	70.6394	0.267777
57.179	0.376127	19,M,23.8	73.1242	0.26689	64.9634	0.350345	48.6063	0.299672	72.6379	0.447057
57.9151	0.30458	19,M,23.8	73.4112	0.250939	65.1334	0.464109	48.6455	0.492162	74.4003	0.404553
58.0098	0.152244	19,M,23.8	73.633	0.405542	65.9075	0.240699	48.6605	0.501887	74.8757	0.382532
58.2748	0.172641	19,M,23.8	75.1499	0.304774	66.0433	0.313897	48.6607	0.495513	75.7368	0.178505
58.996	0.173271	19,M,23.8	75.3814	0.378841	66.3381	0.51517	48.7166	0.55627	75.9518	0.432539
59.098	0.303181	19,M,23.8	75.787	0.253561	66.6958	0.56272	48.9381	0.32043	76.3535	0.432869
59.3265	0.186071	19,M,23.8	76.4961	0.315495	66.8607	0.583406	48.9477	0.505567	77.6204	0.426044
59.5323	0.129066	19,M,23.8	76.7416	0.254756	67.8266	0.471598	49.0179	0.496219	78.473	0.329903
59.8003	0.232531	19,M,23.8	77.2309	0.195236	68.3487	0.160909	49.1271	0.412317	79.5755	0.285932
60.2555	0.336032	19,M,23.8	78.5943	0.282308	68.365	0.191437	49.1613	0.392748	80.9921	0.339749
60.385	0.194792	19,M,23.8	78.6819	0.413027	69.2313	0.179238	49.2948	0.383026	81.1106	0.387231
60.5724	0.383807	19,M,23.8	78.9417	0.176779	69.2648	0.414578	49.6071	0.596668	82.4788	0.131619
60.6863	0.262909	19,M,23.8	80.1675	0.381867	69.5403	0.506325	49.7498	0.520724	83.2844	0.206604
60.7404	0.266312	19,M,23.8	80.3084	0.157609	69.985	0.15771	50.0686	0.408648	84.173	0.340985
60.866	0.179228	19,M,23.8	81.9053	0.217722	70.2005	0.29363	50.1404	0.337186	84.8595	0.322382
61.0537	0.234651	19,M,23.8	82.3715	0.103695	70.3746	0.470204	50.1657	0.356233	85.1444	0.332432
61.0628	0.253086	19,M,23.8	82.7713	0.451987	70.4661	0.505464	50.2744	0.307315	86.2809	0.396557
61.4389	0.237924	19,M,23.8	82.9685	0.247997	70.9724	0.32416	50.412	0.488883	86.3568	0.199944
61.7623	0.26492	19,M,23.8	83.0449	0.387665	71.3183	0.3246	50.4287	0.447362	87.7864	0.205018
62.6679	0.229653	19,M,23.8	83.3689	0.436442	71.6282	0.556268	50.8176	0.385387	89.1899	0.470447
62.7116	0.206149	19,M,23.8	84.3455	0.22217	71.7486	0.453559	51.1677	0.442727	89.318	0.262557
62.835	0.213802	19,M,23.8	84.5795	0.137244	72.6825	0.244421	51.2627	0.303142	90.285	0.321517
62.9686	0.340689	19,M,23.8	84.9075	0.387406	73.6783	0.584595	51.2784	0.451079	90.5104	0.237535
63.3212	0.213757	19,M,23.8	86.9877	0.260465	74.227	0.271094	51.3755	0.400324	91.6882	0.152811
63.3683	0.148763	19,M,23.8	87.0759	0.345668	74.2433	0.209	51.4497	0.435863	92.4409	0.365392
63.4278	0.299641	19,M,23.8	88.6333	0.361862	74.2774	0.463081	51.8665	0.36174	92.4637	0.292505
63.542	0.192073	19,M,23.8	89.4521	0.317122	75.0333	0.38915	52.0185	0.519293	93.2025	0.140341
63.5521	0.19018	19,M,23.8	89.5829	0.293751	75.3322	0.203505	52.2197	0.308943	93.2349	0.234391
63.6389	0.193892	19,M,23.8	91.2971	0.177245	75.3823	0.399156	52.2464	0.357405	94.7829	0.299974
63.7768	0.299758	19,M,23.8	91.8446	0.23456	75.46	0.409672	52.2759	0.460512	94.9222	0.370028
65.2262	0.154594	19,M,23.8	91.8447	0.331922	76.2935	0.397959	52.3863	0.233232	96.4689	0.259031
65.6534	0.33326	19,M,23.8	92.512	0.258338	76.3424	0.141111	52.4617	0.389684	96.9969	0.270118
66.0312	0.317548	19,M,23.8	94.2574	0.395505	76.6128	0.233236	52.5398	0.328313	99.1941	0.289391
66.1212	0.155606	19,M,23.8	95.9471	0.294276	76.8044	0.498935	52.8042	0.2522	99.8932	0.277086
66.4299	0.199807	19,M,23.8	98.2632	0.278895	77.0297	0.37801	52.8381	0.355343	103.02	0.25876
66.7203	0.283748	19,M,23.8	100.01	0.123445	77.3661	0.368998	52.8405	0.402243	103.766	0.198608
66.774	0.14646	19,M,23.8	101.279	0.237488	77.4095	0.334435	53.146	0.318268	105.325	0.325656
67.8058	0.227488	19,M,23.8	101.301	0.20217	78.5861	0.304872	53.2887	0.497636	106.172	0.283646
67.8229	0.191588	19,M,23.8	101.533	0.201847	80.43	0.606888	53.3105	0.41665	107.298	0.229638
68.5965	0.249467	19,M,23.8	101.658	0.409957	80.7622	0.156607	53.3165	0.317689	110.186	0.234109
68.7673	0.270786	19,M,23.8	102.759	0.210852	81.1314	0.178637	53.3468	0.317362	110.426	0.217392
69.2704	0.187749	19,M,23.8	102.931	0.334417	81.9386	0.225908	53.3738	0.235245	110.671	0.329071
69.5896	0.309435	19,M,23.8	104.547	0.330874	82.1487	0.262323	53.4705	0.477643	115.181	0.132143
70.1158	0.221109	19,M,23.8	104.744	0.20257	82.5891	0.433645	53.6927	0.254434	119.911	0.269613
70.1971	0.232744	19,M,23.8	105.271	0.260686	83.2775	0.12807	53.7883	0.601996	120.368	0.176639
71.5582	0.231862	19,M,23.8	108.337	0.125139	83.3511	0.386746	53.905	0.530081	122.549	0.153135
71.7218	0.24707	19,M,23.8	108.585	0.33014	83.4807	0.178526	53.9445	0.365684	124.736	0.227242
71.7953	0.259366	19,M,23.8	114.25	0.159165	83.6954	0.231644	54.0243	0.398601	126.145	0.267559
72.2512	0.200649	19,M,23.8	114.53	0.146945	84.1935	0.163247	54.0521	0.393478	132.606	0.288817
72.2732	0.24979	19,M,23.8	114.554	0.327925	84.4211	0.204106	54.3925	0.394921	134.92	0.202171
72.358	0.167597	19,M,23.8	115.026	0.436707	84.5172	0.459271	54.4074	0.284768	135.423	0.156103
72.5792	0.173345	19,M,23.8	116.852	0.221075	85.28	0.218348	54.4314	0.225169	137.611	0.247452
72.7752	0.153283	19,M,23.8	116.966	0.379444	85.4123	0.237355	54.5099	0.371941	143.285	0.19234
72.9984	0.268138	19,M,23.8	118.377	0.383377	86.7726	0.309251	54.5556	0.346631	143.929	0.311827
73.3542	0.413554	19,M,23.8	118.836	0.149265	86.7921	0.333813	54.8457	0.341324	152.295	0.248732
73.375	0.202144	19,M,23.8	119.678	0.289146	87.6711	0.495139	55.3039	0.366673	161.104	0.199556
73.678	0.177042	19,M,23.8	120.179	0.231367	88.0446	0.371405	55.3147	0.335922	198.547	0.265191
74.7119	0.273493	19,M,23.8	120.217	0.261271	88.0648	0.195556	55.4001	0.388518	199.018	0.212076
74.7908	0.158551	19,M,23.8	121.862	0.317978	89.6961	0.444199	55.6046	0.337286	205.976	0.131523
75.6187	0.228418	19,M,23.8	123.602	0.288052	90.7884	0.36668	55.6252	0.304205	232.401	0.170906
75.7727	0.22949	19,M,23.8	131.052	0.177232	91.7955	0.273041	55.6678	0.314176	249.381	0.168729
76.008	0.188774	19,M,23.8	132.866	0.214058	92.3688	0.19772	55.6871	0.295396	40.883	0.511268
76.425	0.223421	19,M,23.8	133.643	0.328883	94.7312	0.262161	56.4376	0.525198	42.0486	0.653488
76.5365	0.188428	19,M,23.8	136.026	0.314919	94.8735	0.194819	56.4481	0.468517	44.0501	0.670266
76.8393	0.229144	19,M,23.8	142.52	0.197954	95.459	0.28294	56.5906	0.318583	45.1503	0.612366
76.8644	0.285843	19,M,23.8	142.557	0.231696	95.9985	0.269172	56.6729	0.43142	45.2718	0.453168
77.0256	0.209656	19,M,23.8	145.073	0.137305	98.4929	0.369471	57.1567	0.481	45.6147	0.579561
77.1852	0.169464	19,M,23.8	147.04	0.206752	98.5918	0.24076	57.5345	0.401843	45.8326	0.677596
77.9999	0.202636	19,M,23.8	147.259	0.261831	98.6817	0.190597	57.8837	0.384413	48.5058	0.601803
78.285	0.391807	19,M,23.8	148.688	0.127729	99.9296	0.161599	58.0469	0.377945	48.5124	0.564002
79.4036	0.251997	19,M,23.8	151.59	0.292784	100.086	0.421149	58.0683	0.241572	48.6503	0.433333
79.4292	0.20308	19,M,23.8	152.029	0.231687	100.444	0.261063	58.3961	0.345251	49.0614	0.432505
79.8964	0.296724	19,M,23.8	153.894	0.295251	101.035	0.102644	58.5716	0.219317	49.4875	0.554699
80.4857	0.257751	19,M,23.8	154.011	0.230366	101.198	0.539973	58.6258	0.38587	50.4049	0.462798
80.5977	0.148817	19,M,23.8	155.636	0.247078	102.412	0.143379	58.7117	0.314697	50.4057	0.657031
80.9327	0.164033	19,M,23.8	157.678	0.380722	102.456	0.219805	58.8552	0.460852	51.3378	0.555372
81.1233	0.23901	19,M,23.8	166.412	0.208175	103.963	0.267797	59.8184	0.278804	52.1257	0.527497
81.3043	0.177813	19,M,23.8	166.838	0.28927	104.318	0.349699	59.9694	0.424535	52.7113	0.467873
83.2421	0.233164	19,M,23.8	168.953	0.160299	104.425	0.231601	60.0239	0.369197	53.3571	0.575065
83.455	0.210624	19,M,23.8	169.427	0.306891	104.688	0.476437	60.0932	0.317034	54.5607	0.37997
83.458	0.258628	19,M,23.8	170.452	0.221479	105.601	0.208423	60.2059	0.421037	56.775	0.46706
84.0064	0.191124	19,M,23.8	205.129	0.143922	105.974	0.248932	60.2617	0.355661	56.9487	0.355703
84.1587	0.275465	19,M,23.8	209.92	0.157137	106.227	0.220421	60.2755	0.235277	58.3204	0.46281
84.3846	0.191597	19,M,23.8	229.082	0.137977	108.636	0.188913	60.7167	0.207876	58.4178	0.514937
84.493	0.171849	19,M,23.8	40.5263	0.394626	108.817	0.363248	61.0139	0.28691	58.8478	0.427516
84.9214	0.101469	19,M,23.8	41.2522	0.587121	109.393	0.282387	61.2596	0.311782	59.3343	0.161002
84.9924	0.305631	19,M,23.8	42.4564	0.556743	109.657	0.218725	61.5046	0.33747	59.7228	0.503385
85.8055	0.472061	19,M,23.8	42.5622	0.432689	111.904	0.271093	61.5686	0.269226	61.3173	0.196252
86.1296	0.23821	19,M,23.8	42.9691	0.459323	115.372	0.239375	61.6659	0.31596	61.4617	0.552772
86.2168	0.22546	19,M,23.8	43.8552	0.420555	120.726	0.239231	61.8632	0.32691	63.8088	0.484826
86.3433	0.276834	19,M,23.8	45.7603	0.718173	122.707	0.254695	61.8875	0.273845	63.9215	0.433226
86.7393	0.221618	19,M,23.8	45.9152	0.467856	123.64	0.207695	61.9793	0.399692	64.0103	0.479923
86.9109	0.240282	19,M,23.8	46.2672	0.47589	124.023	0.124449	62.564	0.413193	64.1254	0.424141
88.4534	0.169042	19,M,23.8	46.6563	0.614867	125.263	0.221865	62.6753	0.172858	65.9667	0.32024
88.4853	0.178869	19,M,23.8	48.1246	0.40864	125.482	0.186565	62.8345	0.407311	66.3571	0.43171
88.7608	0.239983	19,M,23.8	49.4534	0.148767	125.845	0.193144	63.2292	0.429251	67.5281	0.511561
89.0667	0.204089	19,M,23.8	50.1608	0.370358	127.221	0.221633	63.5417	0.260901	67.8322	0.487694
90.1607	0.237169	19,M,23.8	51.5635	0.397287	128.332	0.122974	63.5567	0.287963	70.0816	0.386994
90.2433	0.168559	19,M,23.8	52.2372	0.331088	130.055	0.327502	64.0872	0.43736	70.7305	0.437598
90.4594	0.2148	19,M,23.8	52.8656	0.311861	133.99	0.129308	64.265	0.281546	76.33	0.457184
91.2355	0.24558	19,M,23.8	53.9985	0.397136	134.278	0.304462	64.5006	0.460164	76.5498	0.328194
92.1799	0.150754	19,M,23.8	54.1207	0.39299	136.925	0.105415	64.9553	0.40764	77.3383	0.33836
92.1866	0.207038	19,M,23.8	54.2043	0.465565	138.984	0.278379	65.2151	0.354584	78.3606	0.365857
92.977	0.181455	19,M,23.8	55.1035	0.384148	141.473	0.195903	65.2488	0.313182	79.9209	0.360193
96.1245	0.218665	19,M,23.8	57.1109	0.446494	141.907	0.205835	65.28	0.366356	80.4713	0.323403
96.7434	0.185932	19,M,23.8	57.5994	0.304106	143.841	0.268648	65.3295	0.263519	82.884	0.383833
96.791	0.261035	19,M,23.8	57.6598	0.654077	145.276	0.190847	65.5041	0.333006	83.4984	0.316668
97.0698	0.232768	19,M,23.8	57.8079	0.526558	147.545	0.253033	65.7767	0.270111	83.7226	0.39591
97.3011	0.161609	19,M,23.8	58.2635	0.284747	148.648	0.211227	65.8346	0.416013	85.6915	0.439125
98.5404	0.238647	19,M,23.8	59.4113	0.260409	149.719	0.225416	66.0183	0.471884	90.9335	0.331688
98.9924	0.101105	19,M,23.8	60.2861	0.327303	150.653	0.24861	66.1121	0.300828	91.0096	0.354181
99.7352	0.194265	19,M,23.8	61.2607	0.322966	152.697	0.235334	66.2212	0.340776	91.9815	0.320587
100.028	0.173992	19,M,23.8	61.279	0.460195	153.25	0.228012	66.4243	0.286156	92.0161	0.335614
100.663	0.142981	19,M,23.8	61.9291	0.375888	154.739	0.226022	66.7809	0.340663	92.7713	0.400679
102.107	0.181598	19,M,23.8	62.2656	0.447581	156.66	0.187724	66.7839	0.272795	93.1603	0.351391
102.152	0.223899	19,M,23.8	62.4404	0.249179	162.2	0.227998	67.0136	0.244442	93.8437	0.367176
102.171	0.177807	19,M,23.8	63.5167	0.603504	165.313	0.26873	67.1887	0.33602	94.2118	0.208044
102.92	0.39251	19,M,23.8	63.5633	0.338372	178.163	0.213251	67.3172	0.262448	96.1949	0.371894
103.583	0.228758	19,M,23.8	64.1287	0.30878	178.262	0.192883	67.4815	0.333061	97.9305	0.337639
105.337	0.164538	19,M,23.8	65.7897	0.309411	180.934	0.185768	67.5337	0.373617	101.363	0.305645
105.717	0.459114	19,M,23.8	66.2395	0.25784	181.962	0.173354	67.7292	0.268009	102.025	0.344149
106.136	0.238558	19,M,23.8	66.5036	0.199227	40.2096	0.761864	68.2078	0.283682	102.465	0.26267
106.634	0.270787	19,M,23.8	66.7898	0.269815	40.6218	0.763652	68.3701	0.383609	107.549	0.296785
106.698	0.203812	19,M,23.8	67.9482	0.134216	41.727	0.794931	68.4183	0.297098	112.635	0.285669
107.524	0.189937	19,M,23.8	69.5715	0.233244	42.0121	0.477752	68.7103	0.209084	115.234	0.287452
108.288	0.227613	19,M,23.8	70.2184	0.152634	42.2429	0.726584	68.759	0.405023	115.269	0.341163
108.42	0.189527	19,M,23.8	70.5381	0.336796	42.5437	0.729138	68.8861	0.366923	115.469	0.340282
109.768	0.270195	19,M,23.8	70.9843	0.292304	42.603	0.734843	69.4155	0.270892	115.562	0.293923
110.651	0.257297	19,M,23.8	71.3691	0.44194	43.5524	0.732203	69.4772	0.340142	115.645	0.311934
110.74	0.229682	19,M,23.8	71.5458	0.214715	44.0542	0.691627	69.5009	0.369887	117.635	0.342195
111.855	0.248437	19,M,23.8	71.8243	0.409552	44.5477	0.680072	69.5842	0.29864	121.651	0.298989
112.054	0.240639	19,M,23.8	71.9845	0.463763	44.8544	0.584951	69.7697	0.386109	121.746	0.265818
112.702	0.246902	19,M,23.8	72.1487	0.329456	45.2306	0.611604	70.0477	0.338272	127.327	0.206934
114.812	0.202405	19,M,23.8	72.3368	0.312039	45.4021	0.67825	70.172	0.308031	128.088	0.270703
116.503	0.203626	19,M,23.8	73.0118	0.197699	45.6904	0.592105	70.3343	0.185344	129.415	0.290426
116.992	0.236903	19,M,23.8	73.0582	0.197234	45.8348	0.47392	70.738	0.239408	133.385	0.302608
118.532	0.210778	19,M,23.8	73.6533	0.212937	46.607	0.568818	71.0501	0.301395	138.702	0.259686
118.83	0.159806	19,M,23.8	73.9494	0.196691	47.0659	0.653137	71.2607	0.299416	139.766	0.284283
119.269	0.253532	19,M,23.8	74.969	0.271026	47.3651	0.487744	72.201	0.228171	144.464	0.218549
119.42	0.214938	19,M,23.8	75.6566	0.392366	47.8342	0.55411	72.3243	0.314453	147.296	0.268907
120.375	0.222014	19,M,23.8	75.7659	0.249849	47.903	0.362562	72.3252	0.162767	149.88	0.250853
121.287	0.341476	19,M,23.8	76.3285	0.382122	48.0318	0.54705	72.568	0.308868	153.522	0.237386
122.043	0.32773	19,M,23.8	77.342	0.314469	48.0463	0.445995	72.673	0.264048	156.601	0.24328
123.37	0.329416	19,M,23.8	78.3686	0.231512	48.0591	0.544188	72.9002	0.370023	158.142	0.207482
124.472	0.201296	19,M,23.8	78.4693	0.377334	49.0137	0.34873	73.776	0.320853	162.425	0.228687
125.71	0.170034	19,M,23.8	78.5484	0.576879	49.0856	0.620804	73.8038	0.23306	163.412	0.282382
126.781	0.230202	19,M,23.8	79.5714	0.308194	49.4781	0.456149	73.8929	0.332304	171.121	0.234406
127.376	0.170108	19,M,23.8	80.5626	0.0926343	49.7886	0.506908	74.0602	0.354214	171.301	0.26861
128.494	0.204805	19,M,23.8	81.0189	0.453355	51.3837	0.538302	74.1769	0.3125	171.629	0.236717
129.879	0.178546	19,M,23.8	82.6763	0.296138	51.7374	0.563296	74.3714	0.342301	174.227	0.226685
133.426	0.231542	19,M,23.8	82.8467	0.316878	51.8844	0.671168	74.8418	0.299177	176.538	0.263241
134.421	0.215308	19,M,23.8	83.2496	0.194463	52.305	0.528912	75.6158	0.225171	176.636	0.281389
135.88	0.190839	19,M,23.8	84.4259	0.148439	52.5101	0.617137	76.072	0.323002	178.464	0.171324
135.904	0.288909	19,M,23.8	85.2656	0.213384	53.2358	0.586677	76.2027	0.307838	182.926	0.221398
135.989	0.201405	19,M,23.8	85.3788	0.343399	53.2833	0.612592	76.3026	0.343544	197.088	0.288408
139.387	0.199611	19,M,23.8	85.5259	0.297316	53.284	0.579186	76.8081	0.266346	198.384	0.23597
147.622	0.183188	19,M,23.8	85.7897	0.197964	53.5983	0.583361	77.1834	0.220475	206.988	0.258609
149.908	0.183647	19,M,23.8	86.3391	0.277039	54.0526	0.527687	77.589	0.301111	233.133	0.211413
156.902	0.227972	19,M,23.8	87.0755	0.180867	54.2399	0.62967	77.6411	0.278657	235.33	0.25184
161.057	0.253032	19,M,23.8	87.8917	0.292983	54.8763	0.633901	77.7941	0.344448	266.588	0.241145
164.394	0.277026	19,M,23.8	89.1499	0.447446	55.1382	0.558992	77.8224	0.298647	290.825	0.157325
167.217	0.231745	19,M,23.8	89.2709	0.301142	56.0224	0.455295	77.973	0.272999	310.974	0.196396
175.029	0.263474	19,M,23.8	91.923	0.162241	56.6619	0.565394	78.3796	0.405996	40.0554	0.798499
178.902	0.254859	19,M,23.8	92.1052	0.387939	57.0734	0.386804	78.8346	0.26014	40.1899	0.780198
180.197	0.198177	19,M,23.8	95.8167	0.361275	57.0894	0.448906	78.9224	0.315285	40.3813	0.685493
40.5275	0.682446	53,F,45.3	95.8604	0.224485	57.1649	0.462542	79.2861	0.240315	40.8426	0.685685
45.5599	0.446144	53,F,45.3	96.7027	0.367523	57.6871	0.569991	79.5179	0.379894	40.8757	0.567797
46.4535	0.487985	53,F,45.3	98.4332	0.196533	57.7333	0.474208	80.1076	0.13017	41.3274	0.787909
47.1505	0.423971	53,F,45.3	99.08	0.319438	57.8319	0.573181	80.1559	0.21019	41.8212	0.769231
49.1144	0.509734	53,F,45.3	100.09	0.222321	57.9417	0.502588	80.7334	0.257158	41.9348	0.711268
49.8184	0.4815	53,F,45.3	100.548	0.274296	57.9984	0.342493	81.0089	0.256129	41.9512	0.751717
52.5064	0.457274	53,F,45.3	101.308	0.179045	58.0393	0.376892	81.6054	0.29261	43.0665	0.54632
52.9857	0.549344	53,F,45.3	102.457	0.23111	58.7831	0.469227	81.6771	0.212288	43.7363	0.617477
53.6407	0.402483	53,F,45.3	106.555	0.19927	58.9763	0.469944	81.7044	0.282277	43.8271	0.684898
53.6997	0.315762	53,F,45.3	107.255	0.20202	59.3697	0.316882	82.3791	0.280496	43.9462	0.705318
53.9836	0.406387	53,F,45.3	107.901	0.3002	60.1978	0.454275	82.6	0.338931	44.9642	0.584215
54.6848	0.418211	53,F,45.3	107.962	0.287848	60.4111	0.404283	82.9362	0.275797	45.0093	0.700075
58.8642	0.346243	53,F,45.3	110.053	0.309224	60.8904	0.322146	82.9568	0.223785	45.5373	0.691535
58.8806	0.2794	53,F,45.3	110.299	0.224279	60.9641	0.38173	83.2489	0.224736	45.9032	0.743649
59.1059	0.305509	53,F,45.3	111.319	0.228119	61.2227	0.419812	84.685	0.323358	46.7886	0.703533
59.5924	0.327763	53,F,45.3	113.222	0.208251	61.2556	0.458185	85.1127	0.2284	46.91	0.702645
59.7923	0.415257	53,F,45.3	115.402	0.227842	61.4716	0.498815	85.9976	0.250932	47.628	0.594352
60.7556	0.359978	53,F,45.3	119.176	0.364765	62.7433	0.390289	86.3988	0.25199	47.8455	0.610526
60.9709	0.329094	53,F,45.3	119.343	0.160423	64.3655	0.511685	86.5742	0.171966	48.1601	0.703374
61.4684	0.306923	53,F,45.3	122.437	0.228487	64.4828	0.343336	86.5857	0.305695	48.2124	0.577734
61.518	0.331172	53,F,45.3	123.517	0.259595	64.7388	0.458695	87.3743	0.274681	48.7383	0.709429
61.6087	0.340555	53,F,45.3	123.786	0.332511	64.858	0.387731	87.7033	0.239039	48.8069	0.668782
62.8501	0.364323	53,F,45.3	126.328	0.253506	64.9519	0.4808	88.0966	0.305416	48.8747	0.675776
63.1046	0.245623	53,F,45.3	129.879	0.222995	65.3159	0.433299	89.0174	0.197882	49.2112	0.653571
63.1917	0.428254	53,F,45.3	134.469	0.230894	65.7673	0.492972	90.8012	0.262531	49.5811	0.549424
63.4533	0.130283	53,F,45.3	139.132	0.133267	65.8613	0.442112	90.931	0.264616	49.6308	0.651873
64.2126	0.387794	53,F,45.3	140.223	0.157994	66.2121	0.530547	91.0023	0.182877	49.8042	0.658873
65.4972	0.374149	53,F,45.3	142.613	0.383385	66.343	0.440507	91.0942	0.282753	49.9343	0.639181
65.8241	0.406181	53,F,45.3	144.594	0.130748	66.9254	0.260215	92.0048	0.151691	50.2157	0.59695
65.8897	0.470613	53,F,45.3	146.964	0.171945	66.9651	0.455308	92.0238	0.192876	50.3851	0.566038
66.8532	0.336184	53,F,45.3	147.222	0.32006	66.9928	0.460058	92.1067	0.173829	51.1905	0.531618
66.8663	0.28856	53,F,45.3	147.775	0.135266	67.1285	0.376213	92.2475	0.261351	51.248	0.591957
67.1252	0.34503	53,F,45.3	155.779	0.285642	67.2533	0.455389	92.3769	0.250439	51.33	0.677939
67.178	0.287166	53,F,45.3	157.207	0.183236	67.8887	0.375247	92.8158	0.297192	51.4329	0.615385
68.919	0.536757	53,F,45.3	167.529	0.23446	68.062	0.449697	94.8729	0.26485	51.6985	0.528662
69.8104	0.353213	53,F,45.3	178.288	0.188852	68.6775	0.464801	95.7634	0.245632	51.9924	0.540265
72.2091	0.202292	53,F,45.3	196.502	0.120981	68.6844	0.271588	96.4871	0.237681	52.0691	0.618375
72.2758	0.224185	53,F,45.3	199.551	0.263405	69.4369	0.503783	97.0627	0.291927	52.4398	0.573023
72.9203	0.307959	53,F,45.3	207.397	0.193957	70.4208	0.437407	97.9512	0.160023	52.6489	0.483721
73.212	0.20474	53,F,45.3	208.893	0.214015	71.2991	0.20154	98.3597	0.194022	52.7575	0.653654
73.5194	0.284507	53,F,45.3	209.965	0.151275	71.3839	0.201026	99.0537	0.276689	53.6885	0.467228
73.5834	0.299082	53,F,45.3	213.241	0.181489	72.1381	0.486371	100.728	0.230125	54.1362	0.648434
74.3982	0.259596	53,F,45.3	214.722	0.237424	73.1703	0.408973	101.457	0.22777	54.6192	0.594534
75.8103	0.37673	53,F,45.3	228.862	0.210868	73.794	0.291178	101.599	0.215369	54.8104	0.535385
76.9009	0.231239	53,F,45.3	236.163	0.215958	73.9076	0.345493	101.703	0.232327	55.1743	0.568444
77.8566	0.293933	53,F,45.3	236.957	0.246	74.1254	0.444316	102.155	0.229269	55.456	0.598375
78.927	0.431048	53,F,45.3	237.112	0.170605	75.3487	0.443164	102.4	0.22248	55.4816	0.595943
81.7658	0.365435	53,F,45.3	241.455	0.140068	75.5525	0.366974	104.456	0.213169	55.8205	0.667356
81.7928	0.28825	53,F,45.3	243.746	0.230713	75.5667	0.293882	105.5	0.272524	56.1248	0.59265
82.0792	0.38466	53,F,45.3	258.159	0.174829	76.1008	0.378439	106.677	0.191882	56.1444	0.4998
82.3072	0.27415	53,F,45.3	275.011	0.178369	76.236	0.402437	108.753	0.258547	56.5548	0.610465
82.5655	0.311088	53,F,45.3	289.832	0.222523	77.3586	0.301641	108.8	0.190717	56.609	0.585356
82.8103	0.373661	53,F,45.3	40.1013	0.767315	78.0475	0.381991	109.649	0.248338	56.684	0.618617
83.1134	0.117423	53,F,45.3	40.3777	0.770479	78.1251	0.426021	109.91	0.23395	57.5079	0.583017
83.7974	0.27276	53,F,45.3	41.0604	0.652512	79.7382	0.515258	111.383	0.270351	58.0419	0.435766
83.8036	0.238899	53,F,45.3	41.3648	0.628261	80.0324	0.452368	113.466	0.208385	60.0126	0.488807
84.6411	0.245436	53,F,45.3	41.5363	0.72909	80.1215	0.219232	114.681	0.194125	60.1312	0.508137
86.7503	0.269828	53,F,45.3	41.6034	0.611588	80.7496	0.263091	115.656	0.246243	60.4663	0.54629
86.8768	0.160046	53,F,45.3	41.6933	0.786265	81.1585	0.485741	119.628	0.198915	60.5017	0.56622
87.1605	0.35782	53,F,45.3	41.9529	0.675	81.9092	0.260155	120.632	0.237728	60.523	0.572831
87.3504	0.279971	53,F,45.3	42.0553	0.756147	82.1989	0.460138	122.996	0.171586	60.5248	0.56366
88.6793	0.209811	53,F,45.3	42.1042	0.633361	83.1657	0.354688	124.229	0.176811	60.8201	0.582231
91.0409	0.154153	53,F,45.3	42.2342	0.826087	84.0276	0.207342	124.492	0.237174	61.8741	0.54406
91.2077	0.120939	53,F,45.3	42.6596	0.703187	84.069	0.408919	126.274	0.22213	61.9856	0.500304
92.7087	0.211069	53,F,45.3	42.8884	0.781369	84.2473	0.203836	128.137	0.22844	62.7334	0.516357
94.2967	0.278577	53,F,45.3	43.4973	0.799268	84.8898	0.33958	137.266	0.209384	63.1918	0.594671
97.1087	0.194718	53,F,45.3	43.6942	0.597087	85.0229	0.397418	144.35	0.224588	63.9962	0.494087
97.691	0.320857	53,F,45.3	44.0967	0.72449	85.5368	0.308081	144.765	0.173278	65.1319	0.490432
98.1517	0.265914	53,F,45.3	44.1779	0.691983	85.837	0.359047	147.465	0.247775	66.2804	0.489453
98.8075	0.34377	53,F,45.3	44.2342	0.596894	86.24	0.111283	163.999	0.234673	66.6555	0.56669
99.0107	0.223367	53,F,45.3	44.5134	0.749145	86.3508	0.219576	195.866	0.227603	67.3235	0.51179
100.056	0.200239	53,F,45.3	44.7189	0.72382	86.8176	0.536781	40.3056	0.697284	67.6428	0.543371
102.961	0.255282	53,F,45.3	45.0555	0.742067	88.0943	0.315824	40.6012	0.482151	68.0277	0.446359
103.581	0.303562	53,F,45.3	46.2247	0.708483	88.5597	0.309579	41.2302	0.570059	68.4113	0.568331
103.608	0.183144	53,F,45.3	46.3374	0.697008	89.2136	0.316317	41.788	0.625641	69.5887	0.579751
104.166	0.100245	53,F,45.3	46.401	0.782071	91.8473	0.386791	42.21	0.652482	69.6478	0.488924
104.317	0.321097	53,F,45.3	46.6315	0.500998	95.8552	0.368768	42.518	0.458248	71.5732	0.5
106.187	0.191261	53,F,45.3	46.7109	0.779545	96.1425	0.185265	42.7504	0.757532	71.9379	0.439618
106.912	0.216781	53,F,45.3	46.8813	0.781621	101.678	0.355922	43.3527	0.589299	73.645	0.38353
107.599	0.101967	53,F,45.3	47.7761	0.445778	102.019	0.311418	43.518	0.575301	75.3521	0.430497
107.963	0.249509	53,F,45.3	47.8221	0.291178	102.431	0.364285	43.5838	0.612022	75.5865	0.354624
109.47	0.254672	53,F,45.3	48.3732	0.496485	102.447	0.323095	43.6642	0.359204	76.834	0.411845
112.117	0.180978	53,F,45.3	48.8024	0.824914	103.359	0.393263	43.6932	0.334109	77.4362	0.436341
113.25	0.169171	53,F,45.3	49.404	0.598774	104.631	0.349305	43.7126	0.408148	78.4009	0.359324
114.279	0.149264	53,F,45.3	49.6501	0.693649	105.85	0.280352	44.6451	0.609085	79.1097	0.454015
115.491	0.191813	53,F,45.3	49.8842	0.747538	107.088	0.322242	44.7899	0.600488	79.9745	0.378623
118.406	0.275437	53,F,45.3	49.9441	0.384321	107.259	0.150777	45.1371	0.641477	80.554	0.472779
120.982	0.216891	53,F,45.3	50.0784	0.585146	107.768	0.303285	45.5048	0.597627	81.148	0.468141
124.668	0.257402	53,F,45.3	50.5008	0.436081	109.166	0.249603	45.7086	0.632828	83.8612	0.460352
125.507	0.29685	53,F,45.3	50.5272	0.587196	109.29	0.270461	45.7159	0.582341	85.1658	0.354185
128.801	0.211773	53,F,45.3	50.7515	0.477869	109.572	0.227384	45.8519	0.688673	85.3051	0.466156
129.072	0.203494	53,F,45.3	51.0527	0.690606	109.596	0.230298	46.7704	0.282092	88.2024	0.437514
129.083	0.330867	53,F,45.3	51.0895	0.428099	110.025	0.122418	47.9042	0.501465	88.4338	0.372501
131.534	0.209083	53,F,45.3	51.3072	0.472498	111.306	0.358838	47.9675	0.653601	89.62	0.38844
131.833	0.136984	53,F,45.3	51.5212	0.307749	111.542	0.299498	48.065	0.477878	91.1373	0.389058
135.686	0.259607	53,F,45.3	51.6309	0.456198	114.009	0.340878	48.3828	0.612517	91.8146	0.473844
136.388	0.219406	53,F,45.3	52.2503	0.722654	114.984	0.124324	48.3857	0.626028	94.7029	0.257442
142.92	0.190167	53,F,45.3	52.6306	0.652998	114.989	0.162988	48.7867	0.576355	96.7916	0.386283
144.523	0.184281	53,F,45.3	52.9774	0.701207	117.399	0.269281	49.2317	0.491667	97.3554	0.379135
145.171	0.148281	53,F,45.3	53.143	0.143949	118.928	0.267087	49.3726	0.604029	98.588	0.365694
145.321	0.180009	53,F,45.3	53.1958	0.660949	119.405	0.17469	50.2352	0.365636	104.85	0.394201
145.654	0.203654	53,F,45.3	53.2023	0.370962	120.556	0.200129	50.8577	0.440105	106.595	0.317231
146.46	0.272526	53,F,45.3	53.2794	0.593182	122.33	0.295229	51.0914	0.410474	107.198	0.338635
148.079	0.292929	53,F,45.3	54.0064	0.738526	125.64	0.182177	51.2021	0.483141	108.383	0.408127
153.099	0.173418	53,F,45.3	54.0084	0.52236	127.121	0.288419	51.6832	0.431544	108.522	0.347993
163.387	0.105211	53,F,45.3	54.019	0.391926	129.09	0.304087	52.0109	0.448339	112.04	0.376382
165.125	0.143937	53,F,45.3	54.0207	0.53302	129.276	0.111421	52.1578	0.481081	116.623	0.227306
166.612	0.211196	53,F,45.3	54.1142	0.529315	130.327	0.192135	52.6263	0.571954	117.086	0.371818
170.224	0.265775	53,F,45.3	54.6542	0.519663	131.342	0.150645	52.6372	0.43832	119.14	0.322007
175.956	0.189228	53,F,45.3	55.1008	0.617577	133.038	0.203337	54.1477	0.488481	126.036	0.226897
182.041	0.229668	53,F,45.3	55.4051	0.637363	133.216	0.279352	54.2253	0.398883	126.926	0.325343
185.792	0.198169	53,F,45.3	55.5656	0.463093	136.043	0.278074	54.4783	0.425176	132.958	0.360738
196.131	0.218024	53,F,45.3	55.5979	0.697442	137.141	0.268973	55.3096	0.43303	136.503	0.324551
207.975	0.162292	53,F,45.3	55.7093	0.703889	137.717	0.256969	55.4875	0.438754	140.879	0.327799
209.459	0.112492	53,F,45.3	55.9054	0.697136	143.373	0.234866	55.5437	0.591615	141.882	0.240482
225.249	0.122424	53,F,45.3	55.9123	0.443864	144.812	0.276081	55.6236	0.38161	151.108	0.330723
231.331	0.132374	53,F,45.3	56.6116	0.417574	157.044	0.291001	56.4071	0.547715	153.223	0.290203
236.633	0.114459	53,F,45.3	57.261	0.361179	159.423	0.255213	56.81	0.355901	156.622	0.31162
249.849	0.130195	53,F,45.3	57.5121	0.216913	161.48	0.225706	56.9658	0.463593	191.255	0.227213
310.689	0.164951	53,F,45.3	57.7269	0.558206	163.337	0.221886	57.0962	0.595246	209.777	0.249904
41.6129	0.5338	24,M,29.3	57.7661	0.395306	212.263	0.245738	57.1524	0.382105	215.194	0.264209
41.8716	0.286567	24,M,29.3	57.7981	0.691489	40.0083	0.545118	57.3625	0.473079	216.481	0.293674
42.0418	0.289454	24,M,29.3	58.1193	0.489425	40.0559	0.782764	57.3884	0.413503	242.604	0.170509
42.34	0.483618	24,M,29.3	58.2266	0.624165	40.444	0.728763	57.5819	0.414938	259.103	0.219178
42.6321	0.34796	24,M,29.3	58.3044	0.573533	40.5647	0.611191	57.6517	0.495223	271.451	0.213728
42.6546	0.391069	24,M,29.3	60.0419	0.613055	40.625	0.584064	58.0206	0.388304	301.272	0.247261
42.8662	0.331267	24,M,29.3	60.23	0.438216	41.0072	0.626292	58.3373	0.406777	40.3833	0.394429
42.972	0.452094	24,M,29.3	60.787	0.363741	41.2176	0.360854	58.8323	0.441076	40.5488	0.656111
43.8181	0.677459	24,M,29.3	61.1165	0.364049	41.3947	0.610687	59.5065	0.483613	40.7347	0.57248
43.8289	0.634557	24,M,29.3	61.1386	0.556818	41.712	0.497275	59.9743	0.48828	40.7491	0.512983
43.9267	0.41213	24,M,29.3	61.9299	0.257042	41.7441	0.695089	60.7981	0.398364	40.9518	0.653535
45.3566	0.498365	24,M,29.3	62.0298	0.409538	41.7879	0.347557	60.8336	0.225348	41.0564	0.671367
45.4467	0.611493	24,M,29.3	62.0474	0.483888	42.0066	0.751895	61.4994	0.369722	41.4581	0.652445
45.4935	0.340363	24,M,29.3	62.4735	0.449646	42.2879	0.728081	62.3894	0.383873	41.6176	0.588451
45.5656	0.372526	24,M,29.3	62.6021	0.313244	42.3162	0.342857	62.779	0.487059	41.6583	0.400879
45.6356	0.516573	24,M,29.3	63.9345	0.60149	42.3853	0.827291	62.8632	0.562692	41.8099	0.316316
45.6748	0.414141	24,M,29.3	64.6033	0.308285	42.4326	0.438608	64.2497	0.48471	42.063	0.763285
46.4946	0.220387	24,M,29.3	65.2764	0.500737	42.8791	0.702208	64.7604	0.33458	42.2084	0.227728
46.7727	0.411436	24,M,29.3	65.6105	0.438044	42.9353	0.782419	64.858	0.372293	42.2104	0.729544
46.7813	0.382604	24,M,29.3	65.6779	0.367466	43.1299	0.533499	64.956	0.406269	42.2587	0.23609
46.8987	0.290468	24,M,29.3	65.7269	0.378141	43.1547	0.561678	65.7618	0.419368	42.3888	0.367285
47.0412	0.46102	24,M,29.3	66.3807	0.323028	43.5055	0.408015	65.7624	0.417062	42.6018	0.57785
47.0497	0.572523	24,M,29.3	66.4046	0.325554	43.6136	0.355792	65.7797	0.425749	42.8361	0.48216
47.0542	0.366948	24,M,29.3	68.9149	0.522443	43.8786	0.493421	66.1449	0.379392	43.2792	0.287362
47.0859	0.451661	24,M,29.3	69.1965	0.655194	44.0159	0.739881	66.1941	0.403237	43.3894	0.676322
47.1499	0.491643	24,M,29.3	70.0345	0.374413	44.0934	0.779874	66.25	0.291288	43.7921	0.235002
47.3971	0.273164	24,M,29.3	70.0705	0.562207	44.4178	0.539989	66.7466	0.456064	43.8223	0.406015
47.4232	0.213049	24,M,29.3	70.0778	0.283657	44.6808	0.761448	66.8348	0.29859	43.8615	0.628084
47.4872	0.314362	24,M,29.3	70.4676	0.523232	44.8479	0.458264	68.0908	0.179373	44.4471	0.633608
47.5516	0.412707	24,M,29.3	70.5946	0.25965	44.9531	0.397597	68.3158	0.416683	45.0377	0.619381
47.5603	0.261458	24,M,29.3	70.6571	0.312359	45.5295	0.813532	68.3363	0.359617	45.2578	0.409193
48.0246	0.357438	24,M,29.3	70.6815	0.490766	45.8741	0.578381	69.9697	0.403845	45.3367	0.635829
48.7888	0.272352	24,M,29.3	70.7302	0.480001	46.3423	0.528557	70.3237	0.340254	45.5079	0.526085
48.9712	0.234306	24,M,29.3	71.3477	0.301634	46.5218	0.570419	71.2614	0.297634	45.7848	0.672673
48.9946	0.345537	24,M,29.3	71.4363	0.448265	46.8506	0.253711	71.5768	0.344486	45.8194	0.591029
49.7316	0.177581	24,M,29.3	71.6698	0.553444	47.308	0.417825	72.6945	0.296797	45.9042	0.154659
49.9318	0.262218	24,M,29.3	71.7755	0.495208	47.9713	0.439982	72.7618	0.354598	45.97	0.55155
49.9751	0.455927	24,M,29.3	72.0838	0.435763	48.0425	0.371628	73.3776	0.337754	46.4154	0.576295
50.1377	0.293697	24,M,29.3	72.8335	0.348056	48.4562	0.570106	75.301	0.26214	46.482	0.354985
50.1434	0.504323	24,M,29.3	73.0186	0.329246	48.9249	0.530227	75.8265	0.454365	46.6793	0.611813
50.6498	0.556813	24,M,29.3	73.8486	0.449366	49.2754	0.292996	77.7345	0.370214	46.7107	0.534303
50.9123	0.389294	24,M,29.3	73.8551	0.577345	49.5459	0.235343	77.9007	0.368565	46.9325	0.446484
51.0338	0.325696	24,M,29.3	74.3385	0.237241	50.0551	0.499417	78.2853	0.377954	47.0044	0.580762
51.2867	0.403648	24,M,29.3	74.5999	0.533653	50.2565	0.745876	78.932	0.318838	47.2383	0.395382
51.6109	0.421721	24,M,29.3	75.3932	0.333176	50.8628	0.686335	79.0368	0.354103	48.0839	0.398854
52.9434	0.261491	24,M,29.3	75.5818	0.354661	50.8927	0.450678	79.2808	0.363896	48.1352	0.457172
53.1792	0.254112	24,M,29.3	76.9521	0.511538	51.0823	0.550656	79.5267	0.34947	48.4728	0.297801
53.5873	0.263687	24,M,29.3	76.9915	0.255349	51.2911	0.237862	79.9908	0.433395	49.9367	0.552961
53.5994	0.513336	24,M,29.3	77.6394	0.463526	51.3082	0.395366	80.239	0.210381	50.027	0.145669
53.6553	0.47278	24,M,29.3	77.9234	0.312001	51.3483	0.159941	80.2807	0.320416	50.0812	0.661875
54.1987	0.39604	24,M,29.3	78.0745	0.270179	51.5745	0.237854	80.4206	0.318146	50.6925	0.520208
54.9804	0.403462	24,M,29.3	78.1776	0.274971	51.613	0.765918	80.7818	0.277693	50.8482	0.385223
55.1856	0.398507	24,M,29.3	78.2963	0.476792	51.6302	0.193386	82.3878	0.427232	51.4546	0.133556
55.4899	0.376903	24,M,29.3	78.435	0.317198	51.7899	0.542271	82.7607	0.264478	51.5413	0.458697
55.7206	0.521237	24,M,29.3	78.6285	0.215983	52.1697	0.311911	83.2161	0.32549	51.8864	0.363659
55.8201	0.270657	24,M,29.3	79.1087	0.391835	52.4062	0.385988	83.6304	0.31049	51.9967	0.405632
56.0249	0.426075	24,M,29.3	79.2729	0.330728	52.6553	0.770564	83.8	0.372958	52.9552	0.53679
56.0463	0.242788	24,M,29.3	80.4067	0.435836	52.973	0.615745	83.8442	0.352211	53.1695	0.233519
56.1109	0.614421	24,M,29.3	80.9507	0.285495	53.0193	0.354626	84.241	0.343536	53.8853	0.194139
56.1491	0.369016	24,M,29.3	81.3225	0.297542	53.3257	0.710587	86.7096	0.30755	53.9932	0.386164
56.5148	0.304016	24,M,29.3	81.971	0.497162	53.5063	0.515202	89.9325	0.325817	55.6733	0.244425
57.2103	0.340528	24,M,29.3	82.6388	0.211804	53.9736	0.227591	92.0713	0.321947	56.0152	0.375759
58.1268	0.511464	24,M,29.3	83.1707	0.133956	54.2595	0.349518	93.7673	0.29655	57.9507	0.416198
58.4629	0.273065	24,M,29.3	83.629	0.269513	54.6353	0.660848	94.2802	0.359897	62.4056	0.427733
58.8033	0.393534	24,M,29.3	83.9227	0.316669	55.0773	0.367359	96.2131	0.324078	62.5059	0.492189
58.9555	0.261036	24,M,29.3	84.8822	0.277232	55.0916	0.723538	96.2815	0.303985	62.553	0.362235
58.9997	0.532431	24,M,29.3	85.1088	0.210111	55.2169	0.681398	96.4764	0.310861	64.1397	0.434287
59.1429	0.161976	24,M,29.3	86.1958	0.341703	56.1228	0.116411	98.0461	0.270258	65.4388	0.244092
59.155	0.375759	24,M,29.3	86.2028	0.276933	56.153	0.397171	99.3967	0.308291	67.6947	0.415881
59.4636	0.313368	24,M,29.3	86.9531	0.322356	56.1645	0.477775	99.5055	0.351475	67.9093	0.43641
59.5585	0.363905	24,M,29.3	87.7073	0.333065	56.2469	0.697271	99.5856	0.320449	69.0166	0.360235
59.599	0.386731	24,M,29.3	87.8507	0.317018	56.2842	0.569749	99.7315	0.288506	69.4619	0.495041
59.685	0.337245	24,M,29.3	88.2415	0.252261	56.8226	0.291609	103.964	0.268325	69.927	0.269674
60.0378	0.296149	24,M,29.3	88.2653	0.324647	56.8879	0.475135	104.403	0.271215	70.4142	0.522462
60.0601	0.37618	24,M,29.3	88.3133	0.34632	57.0394	0.424865	104.679	0.246025	71.0446	0.377068
60.3652	0.41137	24,M,29.3	88.9079	0.101691	57.2496	0.557235	110.719	0.308697	73.553	0.29264
60.6109	0.345414	24,M,29.3	89.644	0.342319	57.5481	0.409654	113.703	0.251604	75.4654	0.282647
60.8131	0.397505	24,M,29.3	89.993	0.221749	57.7354	0.383547	114.947	0.271591	76.6756	0.47055
61.1008	0.300127	24,M,29.3	90.1143	0.245653	57.9677	0.140131	116.618	0.24469	77.1809	0.359293
61.227	0.133505	24,M,29.3	90.3682	0.310087	58.0542	0.573545	120.156	0.271584	78.3169	0.219752
61.3915	0.473753	24,M,29.3	90.4904	0.324034	58.3409	0.442239	123.101	0.216314	80.3792	0.394351
61.4216	0.217876	24,M,29.3	90.6461	0.130158	58.5347	0.415061	125.844	0.218026	81.4101	0.317474
61.5601	0.316384	24,M,29.3	91.5637	0.370239	58.5628	0.516243	127.727	0.221478	86.2156	0.341311
61.8748	0.443713	24,M,29.3	92.576	0.29559	58.6949	0.522182	128.857	0.247598	87.3786	0.292223
61.9104	0.250133	24,M,29.3	93.4953	0.212379	59.1703	0.43305	137.431	0.2108	87.6629	0.127853
62.3209	0.39698	24,M,29.3	93.787	0.116251	59.4506	0.343824	137.731	0.236736	87.6981	0.362334
62.6904	0.383768	24,M,29.3	94.3249	0.350297	59.5887	0.374789	138.397	0.324188	88.0046	0.244942
62.7616	0.42834	24,M,29.3	94.9801	0.296057	59.7803	0.474556	139.868	0.298126	89.7978	0.335528
62.8346	0.257157	24,M,29.3	94.9984	0.338155	60.655	0.57515	140.449	0.21146	90.0367	0.262459
63.1099	0.39278	24,M,29.3	95.2513	0.233844	61.8255	0.579394	145.074	0.242618	91.0031	0.324411
63.5985	0.356086	24,M,29.3	95.8746	0.438462	62.5475	0.20829	152.56	0.197952	91.7409	0.288085
63.7206	0.507459	24,M,29.3	97.3824	0.223384	62.8327	0.420632	158.639	0.278047	94.4333	0.358514
63.9389	0.466815	24,M,29.3	97.5685	0.322218	62.8914	0.357143	158.788	0.229237	94.5886	0.336823
64.0299	0.416936	24,M,29.3	97.6192	0.121746	63.4873	0.245607	169.05	0.208746	94.9105	0.354681
64.6207	0.22068	24,M,29.3	98.0108	0.269626	63.5931	0.237075	208.841	0.269798	97.1879	0.326874
64.6337	0.471815	24,M,29.3	98.0684	0.116368	63.7867	0.42061	40.0839	0.560863	97.3637	0.261684
64.8753	0.310337	24,M,29.3	98.229	0.324726	63.9999	0.514623	40.1666	0.681335	98.1336	0.314868
66.1056	0.267735	24,M,29.3	98.4408	0.224401	64.1739	0.2519	40.3075	0.625269	99.5606	0.393886
66.2006	0.258777	24,M,29.3	102.649	0.391974	64.6454	0.540112	41.5684	0.613956	100.934	0.443065
66.3584	0.371592	24,M,29.3	103.23	0.20346	64.7443	0.402734	41.789	0.594488	103.683	0.28057
66.4046	0.370446	24,M,29.3	104.161	0.363262	65.9098	0.312424	42.1621	0.671392	105.727	0.262079
66.5161	0.375964	24,M,29.3	106.015	0.31148	65.9949	0.413519	42.2027	0.659604	107.25	0.295105
66.5963	0.370616	24,M,29.3	107.3	0.290255	66.3997	0.315845	42.5096	0.710493	109.992	0.303982
66.6691	0.35754	24,M,29.3	108.79	0.338376	66.8475	0.368767	42.552	0.604624	114.995	0.318822
66.8676	0.424145	24,M,29.3	108.804	0.214218	67.339	0.304794	42.6115	0.751409	116.309	0.302633
66.906	0.385738	24,M,29.3	108.929	0.366761	67.3791	0.48729	43.4617	0.629499	116.941	0.284483
67.0682	0.319654	24,M,29.3	108.953	0.345943	67.5349	0.541592	44.1749	0.649743	117.008	0.279283
67.3168	0.44579	24,M,29.3	110.992	0.334362	68.6875	0.35263	44.2127	0.620321	123.58	0.241869
67.4315	0.372615	24,M,29.3	111.208	0.287005	68.8682	0.423808	44.5424	0.680968	126.279	0.234364
67.5843	0.306119	24,M,29.3	111.236	0.224129	69.0141	0.272226	44.7263	0.629825	126.309	0.243082
68.3137	0.343815	24,M,29.3	112.397	0.245301	69.3531	0.122988	44.7551	0.632147	139.358	0.265004
68.4589	0.301408	24,M,29.3	112.736	0.323529	70.2511	0.525313	44.9272	0.630073	141.26	0.297993
68.6033	0.335782	24,M,29.3	113.488	0.249015	70.527	0.342041	44.9369	0.661927	141.615	0.202757
69.1806	0.337724	24,M,29.3	113.988	0.246211	71.3638	0.444156	45.1858	0.573319	149.984	0.267999
69.3825	0.373682	24,M,29.3	114.441	0.297641	71.5111	0.245091	45.613	0.605277	153.348	0.104753
69.4221	0.351703	24,M,29.3	115.917	0.200454	71.566	0.367895	45.6345	0.518897	156.039	0.154784
69.5171	0.350149	24,M,29.3	117.189	0.315824	74.3547	0.280602	46.333	0.412381	204.134	0.211648
69.6592	0.293064	24,M,29.3	117.594	0.233628	74.5408	0.254183	46.3635	0.564841	205.256	0.247509
69.797	0.318945	24,M,29.3	117.679	0.142111	74.91	0.165016	46.5763	0.594167	225.64	0.228688
69.8347	0.319842	24,M,29.3	117.822	0.341377	75.1456	0.332694	46.7486	0.539517	250.393	0.209309
71.6361	0.38929	24,M,29.3	121.935	0.283416	76.3601	0.136556	46.8091	0.599617	40.2846	0.650641
71.8158	0.18426	24,M,29.3	124.459	0.272762	76.7539	0.242674	47.1673	0.582438	40.4685	0.711061
71.9551	0.38279	24,M,29.3	126.586	0.270028	77.7129	0.476568	47.3941	0.614995	41.0813	0.23
72.1928	0.325445	24,M,29.3	126.609	0.239937	78.4203	0.234027	47.8764	0.714786	44.0859	0.709048
72.2951	0.274333	24,M,29.3	131.363	0.24572	80.2416	0.146562	48.369	0.686615	46.7314	0.583539
72.6373	0.277054	24,M,29.3	131.97	0.193802	80.4506	0.387771	48.495	0.495276	48.0182	0.521649
72.7988	0.390373	24,M,29.3	132.749	0.282337	81.385	0.143823	48.4992	0.685039	48.1502	0.58826
72.9413	0.281008	24,M,29.3	133.856	0.215356	82.6334	0.249911	48.6584	0.462527	50.3324	0.619784
73.015	0.419305	24,M,29.3	133.871	0.2696	82.7513	0.391332	48.7566	0.569798	51.8465	0.484726
73.2427	0.171635	24,M,29.3	135.892	0.21144	83.3304	0.487472	48.9033	0.634116	52.4139	0.603512
73.3011	0.383369	24,M,29.3	136.623	0.25644	91.1332	0.227431	49.4561	0.628916	55.0469	0.308403
73.564	0.328125	24,M,29.3	139.98	0.192519	92.5628	0.327175	49.5728	0.575758	55.1679	0.309827
73.9948	0.213727	24,M,29.3	143.292	0.112329	95.2674	0.274169	50.1717	0.648651	58.7974	0.648
74.0876	0.404226	24,M,29.3	149.538	0.150146	99.4725	0.177108	50.298	0.526414	59.2553	0.513721
74.48	0.381546	24,M,29.3	151.62	0.288166	100.065	0.282624	50.4846	0.591061	59.7654	0.416781
74.5009	0.52817	24,M,29.3	152.858	0.215016	104.621	0.32926	50.5127	0.519471	62.3992	0.521976
75.4616	0.187888	24,M,29.3	153.611	0.17824	114.366	0.262711	50.5275	0.571429	63.413	0.261682
75.7364	0.399261	24,M,29.3	154.143	0.205586	115.753	0.191054	50.5489	0.584121	67.4848	0.541867
75.7623	0.388435	24,M,29.3	154.368	0.218228	139.048	0.187702	50.7913	0.630719	69.2441	0.388029
76.3904	0.361308	24,M,29.3	154.566	0.121849	40.1585	0.367951	51.1862	0.514877	74.2428	0.312739
77.0105	0.430697	24,M,29.3	156.611	0.320868	40.9461	0.517177	51.6683	0.504034	75.6626	0.404844
77.3945	0.346633	24,M,29.3	156.688	0.260632	41.818	0.679467	52.049	0.608508	77.753	0.4645
77.4523	0.386399	24,M,29.3	157.523	0.180032	41.9909	0.770016	52.1173	0.723977	78.1823	0.264226
77.4913	0.326878	24,M,29.3	158.543	0.157306	43.4917	0.64211	53.6856	0.524374	78.4729	0.435212
77.5646	0.470056	24,M,29.3	158.596	0.214153	44.5674	0.508491	54.041	0.507042	79.1559	0.446251
77.7581	0.382825	24,M,29.3	161.559	0.261306	46.2052	0.308875	54.0586	0.562786	79.2789	0.481652
77.8048	0.319308	24,M,29.3	162.083	0.278711	46.2188	0.570601	54.4778	0.553941	81.3555	0.388224
77.8228	0.27625	24,M,29.3	163.2	0.220473	46.8945	0.413572	54.533	0.557762	82.4767	0.437589
77.8476	0.291725	24,M,29.3	163.903	0.145256	47.306	0.576348	54.7504	0.791638	96.3989	0.441602
77.8495	0.377783	24,M,29.3	166.502	0.166751	48.7014	0.440871	55.4906	0.545575	96.8902	0.40233
78.1124	0.321839	24,M,29.3	167.099	0.351212	49.5857	0.508303	56.1675	0.501003	99.6333	0.241058
78.2059	0.22028	24,M,29.3	170.239	0.228654	49.7764	0.593988	56.1858	0.379867	101.61	0.41791
78.2908	0.305004	24,M,29.3	170.851	0.179107	50.049	0.211466	56.2681	0.409219	104.044	0.39807
78.4709	0.475018	24,M,29.3	179	0.190362	50.4438	0.487361	56.2874	0.512431	106.788	0.460524
78.7314	0.243043	24,M,29.3	182.664	0.192969	51.0015	0.537597	57.3744	0.521038	108.208	0.352569
78.7343	0.432623	24,M,29.3	182.881	0.209678	51.5875	0.533577	57.4102	0.535868	109.776	0.423833
78.8551	0.357925	24,M,29.3	187.587	0.210611	51.6474	0.67771	57.5285	0.465109	111.545	0.404199
78.9122	0.457291	24,M,29.3	191.002	0.246142	52.0445	0.359301	57.8418	0.442934	126.32	0.366208
79.0857	0.189834	24,M,29.3	192.354	0.224884	53.1351	0.587527	58.4062	0.553717	126.811	0.217931
79.0963	0.387065	24,M,29.3	192.439	0.208278	53.9927	0.493253	58.4651	0.566167	127.625	0.372579
79.6954	0.418673	24,M,29.3	42.849	0.465157	54.4198	0.178149	59.1552	0.432911	133.165	0.373751
79.7791	0.259834	24,M,29.3	45.1306	0.538443	54.7015	0.328242	59.2919	0.437996	133.833	0.334675
81.1565	0.423388	24,M,29.3	46.9697	0.305141	55.2608	0.291558	59.6599	0.505112	134.106	0.336371
81.1819	0.324276	24,M,29.3	47.4797	0.492387	55.9403	0.469427	59.7768	0.512144	144.207	0.381871
81.3607	0.273397	24,M,29.3	48.7707	0.432836	56.9317	0.39633	59.7943	0.533996	145.782	0.339303
81.4313	0.377809	24,M,29.3	49.8981	0.509633	57.2897	0.432633	60.5696	0.585872	147.65	0.240315
81.6506	0.44479	24,M,29.3	50.1991	0.445407	57.6229	0.600424	60.6984	0.499784	149.229	0.332524
81.9966	0.382902	24,M,29.3	51.0186	0.46097	58.2581	0.194455	60.7047	0.50445	151.849	0.39701
82.2793	0.385554	24,M,29.3	52.0705	0.427161	58.9782	0.265094	60.9602	0.518934	156.934	0.238578
82.4062	0.341861	24,M,29.3	53.6496	0.346545	59.2822	0.401684	61.538	0.579894	159.623	0.348241
82.5703	0.312987	24,M,29.3	56.9926	0.34754	59.3599	0.318894	61.5727	0.507234	160.218	0.178884
82.828	0.246733	24,M,29.3	58.23	0.416545	59.5723	0.320471	62.3863	0.420427	160.284	0.246157
83.1248	0.307013	24,M,29.3	59.1113	0.372323	60.3605	0.398978	62.434	0.298004	166.922	0.309044
83.1442	0.329675	24,M,29.3	59.7058	0.224977	61.2328	0.292156	63.8397	0.457608	167.479	0.233077
83.2439	0.354492	24,M,29.3	59.7668	0.375669	61.245	0.368851	63.8425	0.413238	167.888	0.284803
83.8854	0.226744	24,M,29.3	59.7985	0.295322	61.6495	0.452764	64.4073	0.39812	172.052	0.291985
83.908	0.209741	24,M,29.3	60.3021	0.42771	62.0606	0.464035	64.8991	0.443178	173.226	0.28738
84.0489	0.207575	24,M,29.3	62.499	0.365357	62.6185	0.35062	64.9265	0.55683	182.924	0.240626
84.2093	0.287875	24,M,29.3	62.8088	0.255925	62.6406	0.486224	65.9067	0.541232	186.107	0.264809
84.2112	0.286901	24,M,29.3	64.215	0.426805	62.9889	0.321716	66.3076	0.376711	196.545	0.390759
85.5177	0.365328	24,M,29.3	65.6978	0.407467	63.2419	0.498396	66.6833	0.49301	201.112	0.149556
85.5355	0.316212	24,M,29.3	69.2361	0.267936	65.3331	0.571078	67.7218	0.49372	201.718	0.313908
85.6603	0.310612	24,M,29.3	71.0283	0.249282	66.7269	0.187099	67.7921	0.534525	201.827	0.31114
85.8483	0.323571	24,M,29.3	71.0592	0.38678	66.8345	0.385832	68.0128	0.467106	208.529	0.194287
85.8668	0.336657	24,M,29.3	72.4837	0.514387	67.0406	0.144278	69.6903	0.404757	210.148	0.201345
85.9636	0.335884	24,M,29.3	74.0053	0.383201	67.192	0.386987	70.596	0.423602	215.249	0.106555
85.9672	0.286309	24,M,29.3	74.2439	0.327749	69.8678	0.53469	70.7523	0.364232	226.051	0.167676
85.9873	0.308267	24,M,29.3	74.3703	0.435594	70.2378	0.253187	72.1159	0.430473	230.579	0.160809
86.1361	0.391073	24,M,29.3	75.7042	0.369455	71.3401	0.3689	72.2142	0.390298	263.166	0.184321
86.3364	0.366622	24,M,29.3	75.7704	0.148864	71.7197	0.41836	72.7988	0.367029	274.977	0.228175
86.4308	0.329551	24,M,29.3	75.8538	0.325847	72.7629	0.132641	74.7647	0.384131	276.732	0.185216
86.7774	0.431952	24,M,29.3	76.1643	0.304726	72.9196	0.297706	76.1375	0.472054	286.838	0.223678
86.8565	0.372766	24,M,29.3	76.8226	0.341951	73.4779	0.333736	76.2796	0.375429	338.235	0.205177
87.0149	0.244301	24,M,29.3	78.1488	0.465034	73.7513	0.453389	77.1664	0.37567
87.324	0.293161	24,M,29.3	78.5454	0.339794	74.6437	0.170495	79.2072	0.291563
87.3852	0.373038	24,M,29.3	78.6093	0.348765	75.8393	0.224903	79.3022	0.435123
88.4056	0.246302	24,M,29.3	79.2754	0.321114	76.1579	0.271578	79.6414	0.388332
88.6788	0.17549	24,M,29.3	81.8164	0.202619	76.7133	0.397471	80.8231	0.352066
88.8014	0.257215	24,M,29.3	82.703	0.371652	76.7257	0.332578	81.4425	0.362117
89.8885	0.291851	24,M,29.3	82.9245	0.374743	79.0024	0.308288	84.3215	0.363631
90.0087	0.360145	24,M,29.3	83.1017	0.325269	79.2116	0.514216	85.2563	0.361347
90.0599	0.301652	24,M,29.3	85.0441	0.269474	79.9452	0.33137	86.8124	0.37478
90.5137	0.251799	24,M,29.3	86.0262	0.232752	80.3309	0.339937	87.4479	0.417881
90.6935	0.362971	24,M,29.3	86.5798	0.231794	80.9103	0.250532	87.9226	0.323723
91.3115	0.364342	24,M,29.3	86.5911	0.352203	81.9169	0.250644	88.2924	0.378564
92.1867	0.252299	24,M,29.3	87.2645	0.151089	82.5117	0.40427	88.6348	0.451275
92.3838	0.139283	24,M,29.3	87.8514	0.35119	83.1914	0.166656	90.881	0.351905
92.6613	0.301271	24,M,29.3	88.2983	0.312142	83.6809	0.304067	91.8637	0.450751
93.0504	0.340691	24,M,29.3	89.493	0.121494	83.8247	0.302429	93.433	0.291608
93.3514	0.190036	24,M,29.3	90.0981	0.283762	85.2069	0.353042	96.1867	0.295444
93.6514	0.386265	24,M,29.3	93.4709	0.264197	86.0674	0.278028	96.7834	0.247679
93.7612	0.374274	24,M,29.3	94.3335	0.196408	86.1367	0.24426	97.4937	0.392195
93.7709	0.305317	24,M,29.3	95.3491	0.388694	87.029	0.202563	97.885	0.28456
94.1556	0.347503	24,M,29.3	96.8456	0.251316	88.39	0.279106	99.497	0.397864
94.5485	0.296304	24,M,29.3	96.9546	0.295309	88.7336	0.228925	103.037	0.333488
94.855	0.269918	24,M,29.3	98.266	0.258657	88.7946	0.313705	104.246	0.38598
95.04	0.300727	24,M,29.3	100.683	0.327233	90.4792	0.379971	106.478	0.3344
95.1698	0.330206	24,M,29.3	104.983	0.239403	90.7856	0.332692	106.977	0.370482
95.6369	0.346709	24,M,29.3	105.061	0.281335	91.0364	0.280995	107.958	0.247889
95.6892	0.377536	24,M,29.3	105.146	0.299691	91.1891	0.223741	112.479	0.333846
96.1509	0.267201	24,M,29.3	105.414	0.334248	91.8981	0.352669	118.188	0.35447
97.1199	0.148404	24,M,29.3	105.834	0.251646	92.5567	0.27929	120.304	0.251378
98.0275	0.300095	24,M,29.3	106.302	0.255847	92.8888	0.262773	121.496	0.207149
98.5322	0.278487	24,M,29.3	107.475	0.26865	93.8501	0.478511	126.586	0.300916
98.6507	0.405362	24,M,29.3	108.324	0.290768	96.0018	0.24498	127.514	0.290895
98.8371	0.291682	24,M,29.3	109.922	0.347464	96.7753	0.24391	131.734	0.221807
99.5754	0.267097	24,M,29.3	110.286	0.231334	98.5819	0.181763	135.874	0.231518
100.065	0.381321	24,M,29.3	110.989	0.240543	99.2952	0.373465	188.188	0.256237
100.487	0.291503	24,M,29.3	112.343	0.215568	102.051	0.274052	40.0901	0.435569
100.6	0.287328	24,M,29.3	113.18	0.296347	104.722	0.260268	40.1082	0.646472
100.642	0.270193	24,M,29.3	113.203	0.270384	106.711	0.251217	40.1161	0.553812
101.442	0.323926	24,M,29.3	114.21	0.238263	109.878	0.252808	40.2754	0.525298
101.509	0.312143	24,M,29.3	114.226	0.289858	118.591	0.142196	40.3123	0.678706
102.039	0.205277	24,M,29.3	117.76	0.261124	123.596	0.264091	40.5177	0.534277
103.381	0.259841	24,M,29.3	120.717	0.278868	124.058	0.253097	40.5852	0.561696
104.26	0.407644	24,M,29.3	121.347	0.303998	126.393	0.152082	40.6374	0.714493
104.516	0.208182	24,M,29.3	122.005	0.274169	126.562	0.286116	41.0072	0.600975
105.606	0.308843	24,M,29.3	129.368	0.247127	126.805	0.223418	41.5175	0.410033
106.526	0.345245	24,M,29.3	130.54	0.245955	128.885	0.274058	41.6679	0.714286
106.952	0.368991	24,M,29.3	133.305	0.265802	145.705	0.241331	41.762	0.694444
107.505	0.243045	24,M,29.3	134.075	0.314251	149.263	0.293245	41.81	0.66891
107.775	0.182978	24,M,29.3	134.108	0.200218	40.7936	0.472764	42.0264	0.622482
107.919	0.201083	24,M,29.3	136.295	0.251267	41.2328	0.157534	42.1229	0.632653
108.548	0.32984	24,M,29.3	137.034	0.163491	41.3069	0.48221	42.329	0.447165
108.832	0.284143	24,M,29.3	137.076	0.182955	42.0234	0.541575	42.3978	0.505222
108.93	0.32494	24,M,29.3	138.985	0.193998	43.2202	0.571004	42.6058	0.602606
109.431	0.221445	24,M,29.3	144.914	0.296512	43.3689	0.589181	42.8385	0.665012
109.78	0.349429	24,M,29.3	145.559	0.274319	43.8278	0.371775	43.0346	0.458591
110.172	0.290681	24,M,29.3	146.026	0.268959	45.1388	0.861235	43.3159	0.47712
110.377	0.289657	24,M,29.3	154.112	0.233677	45.4287	0.557746	43.3681	0.562314
110.422	0.350557	24,M,29.3	154.618	0.209189	45.6279	0.459044	43.445	0.41575
110.963	0.378479	24,M,29.3	155.633	0.205802	45.6386	0.564554	43.9524	0.567112
111.129	0.271307	24,M,29.3	161.511	0.257769	46.5315	0.52078	43.9601	0.571675
111.269	0.350084	24,M,29.3	162.777	0.239423	47.5155	0.40354	43.972	0.5391
111.959	0.235522	24,M,29.3	165.638	0.221294	47.6928	0.195172	44.2691	0.503597
112.521	0.298085	24,M,29.3	166.865	0.211325	47.7559	0.346939	44.5802	0.522055
113.219	0.271128	24,M,29.3	177.275	0.239819	48.1415	0.44311	44.6612	0.295269
113.673	0.234611	24,M,29.3	178.295	0.21307	48.6963	0.426324	44.6853	0.184981
114.298	0.387814	24,M,29.3	179.819	0.252339	48.7357	0.428961	45.2407	0.404865
114.583	0.321055	24,M,29.3	181.498	0.305005	48.8244	0.549596	45.2731	0.458615
114.627	0.296519	24,M,29.3	187.772	0.23413	50.7189	0.532508	45.2832	0.478814
115.085	0.267104	24,M,29.3	190.286	0.19715	51.196	0.45661	45.3815	0.50775
115.292	0.359593	24,M,29.3	198.799	0.199203	51.2925	0.587564	45.4242	0.524652
115.459	0.31731	24,M,29.3	200.12	0.22855	51.3775	0.392904	45.4422	0.382368
115.46	0.258381	24,M,29.3	236.691	0.207674	51.7297	0.434463	45.5116	0.545644
115.876	0.309481	24,M,29.3	240.114	0.255603	52.4868	0.348517	45.6979	0.447629
116.012	0.305671	24,M,29.3	40.0176	0.513383	53.0755	0.126151	45.8884	0.304058
116.335	0.269457	24,M,29.3	40.089	0.306145	53.2105	0.369204	45.9914	0.605463
116.423	0.278702	24,M,29.3	40.3333	0.42933	54.6553	0.320506	46.0198	0.466295
116.621	0.332269	24,M,29.3	40.4274	0.664534	54.8421	0.48259	46.079	0.601824
116.694	0.245835	24,M,29.3	40.4679	0.382092	56.3327	0.324004	46.329	0.410768
116.865	0.312158	24,M,29.3	40.9661	0.363616	56.3952	0.363327	46.4341	0.609562
117.437	0.313617	24,M,29.3	41.0385	0.619326	57.283	0.147079	46.4915	0.534549
117.533	0.35502	24,M,29.3	41.2688	0.381711	58.357	0.403551	47.099	0.537847
118.094	0.366013	24,M,29.3	41.3289	0.540191	58.5112	0.454883	47.2201	0.616176
118.389	0.215683	24,M,29.3	41.3754	0.55196	58.7968	0.539373	47.2605	0.640763
118.401	0.336793	24,M,29.3	41.8404	0.213098	58.8715	0.351084	47.2975	0.469704
118.861	0.322882	24,M,29.3	41.8641	0.55908	60.2467	0.283024	47.325	0.450446
119.124	0.299674	24,M,29.3	41.873	0.315078	60.4525	0.522779	47.345	0.443823
119.552	0.304693	24,M,29.3	41.9022	0.323292	61.4371	0.410311	47.638	0.251475
120.53	0.245751	24,M,29.3	42.0947	0.345984	62.6256	0.362179	47.9087	0.447768
121.075	0.252895	24,M,29.3	42.2354	0.447563	62.7106	0.290173	48.2428	0.472508
121.12	0.282368	24,M,29.3	42.7577	0.666139	63.5169	0.32345	48.5483	0.509603
121.148	0.25929	24,M,29.3	42.8437	0.641141	64.6115	0.484995	48.6414	0.417021
122.571	0.309965	24,M,29.3	42.9466	0.598125	65.808	0.398421	48.7204	0.424989
123.135	0.338408	24,M,29.3	43.0931	0.391419	65.8271	0.27388	48.9999	0.381498
123.654	0.362195	24,M,29.3	43.3367	0.462588	65.9123	0.176786	49.1083	0.405738
123.875	0.276919	24,M,29.3	43.3911	0.542468	66.0957	0.264921	49.3452	0.254545
123.904	0.311942	24,M,29.3	43.4563	0.345852	67.5038	0.206645	49.5293	0.523242
126.587	0.294055	24,M,29.3	43.8532	0.125522	68.2704	0.206081	49.9125	0.451239
127.529	0.236127	24,M,29.3	43.8533	0.380468	69.2611	0.156018	49.993	0.505002
128.099	0.323755	24,M,29.3	43.9633	0.492612	69.5211	0.372931	50.0135	0.421032
128.337	0.299474	24,M,29.3	44.0405	0.330876	69.8578	0.525317	50.1183	0.611847
128.824	0.207057	24,M,29.3	44.2048	0.25307	70.1125	0.267846	50.1473	0.48968
129.022	0.19616	24,M,29.3	44.2194	0.511457	70.2017	0.483755	50.3826	0.329412
129.861	0.309438	24,M,29.3	44.2225	0.483333	70.7931	0.542782	50.4217	0.592284
130.929	0.157248	24,M,29.3	44.3558	0.630651	70.8717	0.380661	50.726	0.398913
131.529	0.259753	24,M,29.3	44.5201	0.544853	71.8104	0.554618	50.9854	0.344701
131.548	0.255212	24,M,29.3	44.6014	0.459969	72.1322	0.266763	51.356	0.408626
131.817	0.267305	24,M,29.3	44.6796	0.230432	73.1046	0.404706	51.8186	0.376842
132.67	0.26939	24,M,29.3	44.776	0.564513	73.7802	0.594166	52.0702	0.468323
134.342	0.292277	24,M,29.3	44.8996	0.374748	74.5526	0.205165	52.1579	0.373315
134.483	0.284423	24,M,29.3	45.0656	0.492922	74.5663	0.269301	52.4565	0.277382
135.18	0.255173	24,M,29.3	45.3167	0.532764	74.9551	0.253237	52.5276	0.304837
135.655	0.302081	24,M,29.3	45.3338	0.638632	75.3745	0.303973	52.5425	0.416553
137.142	0.346855	24,M,29.3	45.3627	0.617622	76.0801	0.528778	52.8942	0.334348
137.531	0.230701	24,M,29.3	45.3874	0.308304	76.3488	0.266856	52.9137	0.330278
137.552	0.285584	24,M,29.3	45.3983	0.146832	76.6275	0.175218	53.2987	0.539631
137.674	0.243164	24,M,29.3	45.4757	0.429098	77.8779	0.208167	54.7074	0.417924
138.155	0.26946	24,M,29.3	45.6062	0.438951	78.3629	0.262076	54.7583	0.280547
138.757	0.241402	24,M,29.3	45.7637	0.404339	78.8263	0.236945	54.8833	0.487248
138.856	0.26096	24,M,29.3	45.8828	0.451945	80.323	0.14773	55.5255	0.419048
138.909	0.203562	24,M,29.3	45.9652	0.497701	80.593	0.300492	55.5618	0.443682
139.66	0.330071	24,M,29.3	46.0023	0.438229	80.9103	0.269559	55.7605	0.415073
141.107	0.31709	24,M,29.3	46.0107	0.19899	81.0811	0.143455	55.7778	0.432039
142.205	0.239013	24,M,29.3	46.1897	0.267048	81.8997	0.200046	56.2679	0.563473
142.609	0.185369	24,M,29.3	46.3264	0.171215	83.2196	0.439293	56.5528	0.38375
143.427	0.259298	24,M,29.3	46.4262	0.743783	84.0817	0.394609	57.4832	0.318363
143.646	0.306414	24,M,29.3	46.4577	0.383315	84.0863	0.209538	58.2438	0.507539
143.916	0.264176	24,M,29.3	46.7887	0.526664	84.8262	0.210609	58.2649	0.341604
144.394	0.267929	24,M,29.3	46.8679	0.469466	85.5937	0.277014	58.2783	0.39704
144.893	0.201138	24,M,29.3	46.8775	0.618003	86.6223	0.178433	58.4228	0.425563
145.591	0.193209	24,M,29.3	46.891	0.497884	86.7862	0.178389	58.5254	0.462808
148.718	0.174414	24,M,29.3	46.9206	0.226858	86.8368	0.169235	58.6619	0.563073
149.641	0.256203	24,M,29.3	46.9383	0.370344	86.9633	0.221944	59.3858	0.236359
150.063	0.106079	24,M,29.3	47.0151	0.448122	87.2193	0.173348	59.5618	0.364504
150.223	0.309785	24,M,29.3	47.1472	0.544769	87.7642	0.202478	59.8836	0.46662
151.619	0.25985	24,M,29.3	47.1788	0.500307	87.8457	0.161534	60.7608	0.415676
151.795	0.241634	24,M,29.3	47.3011	0.428591	87.8844	0.396289	61.2925	0.401304
151.942	0.153135	24,M,29.3	47.4941	0.124089	88.1244	0.192823	61.5147	0.249578
155.584	0.238529	24,M,29.3	47.7013	0.440583	88.7277	0.348529	62.2123	0.340522
155.899	0.20321	24,M,29.3	47.8464	0.403878	88.975	0.248736	62.2701	0.377728
156.128	0.311946	24,M,29.3	48.004	0.494314	89.1689	0.364134	62.8572	0.402668
156.901	0.284014	24,M,29.3	48.088	0.488418	89.2926	0.192876	63.7571	0.549255
157.567	0.289675	24,M,29.3	48.121	0.597669	89.5615	0.185786	63.7972	0.543764
159.506	0.285909	24,M,29.3	48.1377	0.39662	90.4175	0.217551	64.9807	0.33722
159.588	0.280897	24,M,29.3	48.3107	0.505085	91.2134	0.239731	65.1949	0.475186
160.211	0.185726	24,M,29.3	48.55	0.477739	91.4889	0.172794	65.7672	0.394077
161.935	0.216249	24,M,29.3	48.5577	0.637234	91.683	0.335211	66.0224	0.424029
162.117	0.254424	24,M,29.3	48.5873	0.546804	92.3946	0.399458	68.2627	0.306489
163.559	0.316657	24,M,29.3	49.129	0.257853	92.7253	0.239725	68.7622	0.25974
167.149	0.213683	24,M,29.3	49.1924	0.483298	94.2413	0.169499	71.6302	0.261888
167.915	0.253996	24,M,29.3	49.2095	0.405583	94.7604	0.318357	72.0485	0.392905
168.495	0.158168	24,M,29.3	49.2306	0.694519	95.2936	0.362305	72.1466	0.414261
178.047	0.286456	24,M,29.3	49.761	0.409179	97.9245	0.322135	74.1125	0.383578
179.068	0.194964	24,M,29.3	49.8062	0.472628	99.3366	0.120937	74.6734	0.355073
179.64	0.192162	24,M,29.3	49.8725	0.559556	99.4829	0.137583	74.9983	0.388085
182.317	0.289243	24,M,29.3	50.0684	0.451989	102.341	0.126014	75.0709	0.408444
182.395	0.186887	24,M,29.3	50.1745	0.408581	102.494	0.246065	75.1533	0.496388
184.074	0.199792	24,M,29.3	50.3528	0.612069	103.052	0.337865	76.5389	0.388976
184.766	0.254468	24,M,29.3	50.5631	0.3851	105.911	0.320075	76.8433	0.342082
186.961	0.317419	24,M,29.3	50.6374	0.690631	107.258	0.183891	78.2715	0.400396
189.509	0.164895	24,M,29.3	50.6555	0.384441	109.713	0.152459	80.39	0.375267
192.402	0.295607	24,M,29.3	51.0727	0.730121	110.712	0.277283	80.7948	0.438292
205.729	0.146188	24,M,29.3	51.2148	0.415793	110.89	0.229404	80.7955	0.255234
205.874	0.193193	24,M,29.3	51.3962	0.785594	111.489	0.182311	80.8661	0.319396
206.81	0.266062	24,M,29.3	52.323	0.571475	112.204	0.234767	80.8746	0.41903
210.922	0.268853	24,M,29.3	52.4452	0.466119	112.436	0.264494	84.7195	0.295904
215.889	0.270236	24,M,29.3	52.5404	0.379091	112.884	0.153215	86.0168	0.305893
222.623	0.218941	24,M,29.3	52.7434	0.540062	114.838	0.321209	93.1354	0.369469
236.251	0.18557	24,M,29.3	53.1512	0.480449	115.349	0.280522	95.5313	0.297601
40.3532	0.451376	57,M,18.8	53.5994	0.198168	115.414	0.327329	105.746	0.333263
40.4663	0.407509	57,M,18.8	53.6016	0.291582	116.678	0.263576	40.6564	0.855913
40.4912	0.296026	57,M,18.8	53.9656	0.451074	118.686	0.231022	41.2893	0.599086
40.5198	0.193662	57,M,18.8	54.0249	0.184203	119.532	0.247614	42.0788	0.839733
40.6247	0.391681	57,M,18.8	54.4263	0.56303	119.933	0.266739	42.5372	0.77509
40.6929	0.592994	57,M,18.8	54.6834	0.487095	120.441	0.206638	42.6578	0.732494
41.4297	0.365609	57,M,18.8	54.8152	0.318949	120.639	0.115298	42.6906	0.853169
42.1288	0.684831	57,M,18.8	55.0474	0.566718	121.3	0.207582	44.3775	0.692564
42.1516	0.471246	57,M,18.8	55.1078	0.386534	122.383	0.125983	44.7336	0.757643
42.5659	0.509372	57,M,18.8	55.1657	0.528939	122.509	0.156018	45.5926	0.464749
42.6621	0.35544	57,M,18.8	55.341	0.426975	122.877	0.226754	45.8332	0.683009
42.7591	0.311321	57,M,18.8	56.1338	0.476922	123.504	0.145927	46.0857	0.54223
43.4826	0.393187	57,M,18.8	56.2163	0.264249	123.598	0.16894	46.1574	0.662632
43.5752	0.445882	57,M,18.8	56.445	0.468543	124.581	0.142386	46.4776	0.607956
43.6254	0.219691	57,M,18.8	56.589	0.142797	125.223	0.194353	46.7595	0.60946
44.3095	0.382294	57,M,18.8	56.6149	0.398781	125.989	0.229368	47.3166	0.662756
44.7095	0.377585	57,M,18.8	56.9046	0.437854	126.372	0.156556	47.5039	0.72112
44.71	0.27699	57,M,18.8	56.9608	0.516587	126.5	0.22016	47.5864	0.620116
45.0117	0.343459	57,M,18.8	57.308	0.511104	126.717	0.313162	47.6197	0.707256
45.5963	0.276711	57,M,18.8	57.4464	0.384949	127.883	0.210686	47.6768	0.643916
46.0303	0.515891	57,M,18.8	57.7018	0.339391	130.223	0.170171	48.7968	0.491079
46.0508	0.312778	57,M,18.8	58.125	0.43734	130.942	0.279796	48.9856	0.753595
46.9464	0.330097	57,M,18.8	58.85	0.458633	134.449	0.233951	49.144	0.443444
47.3204	0.263412	57,M,18.8	59.0033	0.684802	135.388	0.106047	49.2047	0.606892
47.5348	0.370016	57,M,18.8	59.2848	0.594464	135.456	0.203916	49.3159	0.599476
47.7923	0.390286	57,M,18.8	59.3974	0.41539	135.617	0.212032	49.6325	0.558121
48	0.435676	57,M,18.8	60.3491	0.670169	137.173	0.142277	49.6456	0.61993
48.0909	0.329492	57,M,18.8	60.3605	0.295068	137.212	0.157105	49.8747	0.688366
48.2764	0.287613	57,M,18.8	60.7083	0.594044	142.084	0.205402	49.9274	0.659656
48.7409	0.502651	57,M,18.8	61.1343	0.517149	143.066	0.17172	50.9052	0.595595
49.3746	0.488652	57,M,18.8	61.54	0.488503	146.038	0.218399	51.0523	0.700446
49.5375	0.430769	57,M,18.8	61.6631	0.39411	149.912	0.178201	51.2405	0.744977
49.8034	0.23008	57,M,18.8	61.7034	0.37743	154.024	0.121309	51.8556	0.497953
51.3865	0.459816	57,M,18.8	61.7189	0.38473	154.748	0.15535	51.9333	0.594421
51.7066	0.304506	57,M,18.8	62.4405	0.34531	154.942	0.171666	51.9958	0.521824
52.0774	0.39278	57,M,18.8	62.7193	0.51408	156.982	0.16718	52.616	0.607101
52.2049	0.353879	57,M,18.8	62.8874	0.47779	157.718	0.165508	53.528	0.620546
52.5246	0.608747	57,M,18.8	62.9478	0.329043	160.656	0.157817	54.1117	0.603704
52.8504	0.325277	57,M,18.8	63.3487	0.461552	160.72	0.213206	54.1322	0.548382
53.5424	0.397967	57,M,18.8	63.5587	0.246684	162.817	0.168806	54.8355	0.278125
53.6349	0.416637	57,M,18.8	63.6641	0.389026	166.124	0.205225	56.502	0.669018
53.7903	0.213826	57,M,18.8	63.9952	0.404228	176.671	0.158288	56.8826	0.617947
54.7051	0.494126	57,M,18.8	64.3292	0.402979	177.416	0.160125	57.1012	0.445634
54.8284	0.245939	57,M,18.8	64.33	0.373094	182.583	0.149285	57.1138	0.613194
55.1776	0.527634	57,M,18.8	64.5965	0.353252	207.665	0.123773	57.331	0.602743
55.2145	0.285255	57,M,18.8	64.688	0.479108			57.4907	0.546166
56.1031	0.323114	57,M,18.8	64.9541	0.579582			58.4467	0.407342
56.2827	0.345354	57,M,18.8	65.2542	0.213285			58.5451	0.615172
56.3484	0.420436	57,M,18.8	65.3064	0.409067			58.6499	0.524872
56.4959	0.334699	57,M,18.8	65.4495	0.322646			58.7414	0.492449
56.5464	0.303468	57,M,18.8	65.4577	0.346535			59.1469	0.440966
56.7857	0.28082	57,M,18.8	66.4012	0.151458			61.0133	0.464705
58.4616	0.3387	57,M,18.8	66.5612	0.486426			61.0826	0.601613
58.893	0.267469	57,M,18.8	67.3972	0.439905			61.3257	0.491086
60.1213	0.4685	57,M,18.8	67.7109	0.412512			61.8992	0.340292
60.388	0.307712	57,M,18.8	69.6783	0.241345			62.2805	0.41148
60.4354	0.311218	57,M,18.8	71.2156	0.142615			62.4829	0.560308
60.4418	0.239528	57,M,18.8	71.5215	0.304864			62.7586	0.526821
61.2536	0.181386	57,M,18.8	71.8484	0.380344			62.7669	0.394274
61.6604	0.342561	57,M,18.8	73.9931	0.400628			64.0603	0.46835
62.6342	0.229204	57,M,18.8	75.4953	0.291457			64.2783	0.253614
62.8746	0.414282	57,M,18.8	76.389	0.552084			64.4954	0.561392
64.2317	0.238525	57,M,18.8	76.5801	0.346028			65.4004	0.403411
65.1016	0.346729	57,M,18.8	76.6309	0.326567			65.5284	0.552581
65.3929	0.236704	57,M,18.8	77.0719	0.332157			65.6511	0.308676
66.1023	0.203571	57,M,18.8	77.4396	0.384938			65.7287	0.317703
66.2106	0.274914	57,M,18.8	77.5311	0.411915			65.9314	0.57598
66.8291	0.357887	57,M,18.8	78.2295	0.305887			67.7773	0.458463
67.3018	0.19836	57,M,18.8	78.8821	0.229189			69.2091	0.517524
67.4719	0.226519	57,M,18.8	79.7909	0.317606			69.5963	0.489556
67.7986	0.268437	57,M,18.8	80.8342	0.351888			69.7315	0.549696
67.8645	0.180417	57,M,18.8	81.9832	0.35545			70.3668	0.360298
67.8674	0.303415	57,M,18.8	83.394	0.231391			70.7949	0.172864
68.1217	0.243082	57,M,18.8	84.1852	0.337048			72.4837	0.266935
69.8848	0.33697	57,M,18.8	84.2181	0.2293			72.5614	0.471158
69.953	0.233301	57,M,18.8	85.0157	0.203974			72.6656	0.519762
72.7511	0.266309	57,M,18.8	85.3057	0.259436			73.5796	0.149959
74.2451	0.186566	57,M,18.8	85.4618	0.246276			76.1013	0.402841
75.1306	0.290961	57,M,18.8	85.6014	0.28965			76.22	0.455661
75.9145	0.284093	57,M,18.8	86.2581	0.357586			76.5451	0.517682
75.9276	0.200113	57,M,18.8	86.7631	0.399394			76.5908	0.373831
76.3416	0.248359	57,M,18.8	87.7605	0.223757			77.0561	0.440321
76.5393	0.335559	57,M,18.8	88.1393	0.259493			77.3683	0.402752
76.9728	0.262884	57,M,18.8	88.3605	0.282816			77.6996	0.256878
77.8248	0.228238	57,M,18.8	88.5871	0.306147			78.4221	0.271635
77.8854	0.316939	57,M,18.8	88.6467	0.358103			78.4447	0.310405
78.318	0.280862	57,M,18.8	89.1097	0.213007			78.4464	0.324344
78.4222	0.2969	57,M,18.8	89.2273	0.442685			78.6352	0.576476
79.6974	0.278616	57,M,18.8	90.2562	0.340496			78.7772	0.434544
80.4474	0.199457	57,M,18.8	90.3944	0.270036			81.1488	0.350066
80.4858	0.213383	57,M,18.8	92.3306	0.432832			81.8888	0.456062
80.5744	0.26252	57,M,18.8	92.4962	0.248975			82.6436	0.379999
80.7953	0.236451	57,M,18.8	93.0967	0.309916			83.3986	0.290879
80.8659	0.2176	57,M,18.8	93.1015	0.442823			83.6001	0.250519
82.9615	0.320631	57,M,18.8	93.2593	0.413088			83.6274	0.298603
84.0855	0.268338	57,M,18.8	94.1369	0.41314			83.7047	0.389976
84.4657	0.183975	57,M,18.8	95.2815	0.304978			83.8751	0.494317
87.4373	0.264429	57,M,18.8	101.269	0.189706			84.2255	0.254676
88.7627	0.289826	57,M,18.8	102.449	0.334181			84.5806	0.223646
90.8671	0.304124	57,M,18.8	104.836	0.24372			85.4785	0.386689
91.1364	0.263162	57,M,18.8	108.34	0.260964			86.3995	0.400519
93.7274	0.223994	57,M,18.8	109.67	0.236683			86.7094	0.385143
93.9355	0.130112	57,M,18.8	110.183	0.163636			89.6524	0.318459
94.8426	0.278905	57,M,18.8	113.376	0.177383			90.4883	0.459039
95.1034	0.291263	57,M,18.8	117.734	0.185047			90.9174	0.394378
96.954	0.246816	57,M,18.8	119.223	0.297947			92.3061	0.358372
97.282	0.191404	57,M,18.8	119.893	0.244601			92.5734	0.268686
97.9009	0.20867	57,M,18.8	120.501	0.204831			93.3251	0.371138
99.44	0.219612	57,M,18.8	121.754	0.28372			93.6037	0.438293
100.927	0.239983	57,M,18.8	122.495	0.261613			95.5106	0.39686
102.53	0.199454	57,M,18.8	124.93	0.253132			96.523	0.224267
103.475	0.216224	57,M,18.8	135.537	0.274569			100.604	0.227804
103.673	0.260959	57,M,18.8	137.234	0.218101			101.802	0.205891
104.308	0.231212	57,M,18.8	140.278	0.247063			102.125	0.456927
105.334	0.282953	57,M,18.8	141.887	0.284195			102.808	0.221557
106.178	0.228373	57,M,18.8	143.93	0.232741			105.083	0.315024
106.589	0.289536	57,M,18.8	145.43	0.200004			105.23	0.365529
107.064	0.286647	57,M,18.8	146.909	0.234077			107.634	0.282795
108.124	0.280172	57,M,18.8	148.793	0.245873			109.229	0.293813
109.227	0.244364	57,M,18.8	163.692	0.219577			111.582	0.374272
110.332	0.220762	57,M,18.8	164.129	0.271666			113.78	0.159744
111.758	0.162117	57,M,18.8	206.997	0.190534			113.993	0.418295
113.248	0.355177	57,M,18.8					116.346	0.372511
113.558	0.283411	57,M,18.8					117.738	0.351705
113.828	0.198752	57,M,18.8					120.752	0.23977
115.384	0.256348	57,M,18.8					129.074	0.349463
119.773	0.241909	57,M,18.8					131.5	0.200638
120.026	0.198798	57,M,18.8					132.553	0.209968
122.767	0.275415	57,M,18.8					134.331	0.259746
123.363	0.310995	57,M,18.8					143.772	0.233061
129.072	0.211885	57,M,18.8					144.174	0.222904
129.945	0.217566	57,M,18.8					145.38	0.290342
129.962	0.254537	57,M,18.8					176.315	0.183682
130.826	0.273373	57,M,18.8					188.663	0.281543
131.866	0.161332	57,M,18.8
132.375	0.22164	57,M,18.8
135.619	0.201015	57,M,18.8
137.165	0.277251	57,M,18.8
143.488	0.335291	57,M,18.8
143.697	0.189774	57,M,18.8
143.823	0.261	57,M,18.8
145.895	0.276076	57,M,18.8
148.139	0.221095	57,M,18.8
148.633	0.247334	57,M,18.8
150.865	0.238925	57,M,18.8
155.159	0.282657	57,M,18.8
155.736	0.28274	57,M,18.8
158.623	0.280162	57,M,18.8
162.905	0.262316	57,M,18.8
163.92	0.250888	57,M,18.8
168.625	0.202833	57,M,18.8
170.148	0.177367	57,M,18.8
188.174	0.211341	57,M,18.8
193.462	0.27615	57,M,18.8
211.175	0.276304	57,M,18.8
40.0082	0.410784	16,F,n/a
40.2546	0.251668	16,F,n/a
40.2555	0.334985	16,F,n/a
40.3169	0.33652	16,F,n/a
40.4774	0.43346	16,F,n/a
40.5126	0.423828	16,F,n/a
40.5684	0.497507	16,F,n/a
40.6461	0.189372	16,F,n/a
40.7538	0.19119	16,F,n/a
40.8531	0.288641	16,F,n/a
40.9008	0.379562	16,F,n/a
41.0071	0.569822	16,F,n/a
41.5564	0.222025	16,F,n/a
41.786	0.370697	16,F,n/a
41.8296	0.268078	16,F,n/a
41.9035	0.366838	16,F,n/a
41.9355	0.295154	16,F,n/a
42.0144	0.422451	16,F,n/a
42.1324	0.366609	16,F,n/a
42.2815	0.276327	16,F,n/a
42.328	0.356788	16,F,n/a
42.5476	0.297819	16,F,n/a
42.5516	0.269868	16,F,n/a
42.699	0.201462	16,F,n/a
42.8065	0.254251	16,F,n/a
42.8562	0.320066	16,F,n/a
42.9493	0.287891	16,F,n/a
43.0639	0.354167	16,F,n/a
43.1772	0.397951	16,F,n/a
43.183	0.340392	16,F,n/a
43.2421	0.193671	16,F,n/a
43.4134	0.147516	16,F,n/a
43.6692	0.443485	16,F,n/a
43.7394	0.353208	16,F,n/a
43.8606	0.290572	16,F,n/a
44.1848	0.210206	16,F,n/a
44.41	0.223547	16,F,n/a
44.4788	0.225342	16,F,n/a
44.5826	0.349852	16,F,n/a
44.7583	0.345881	16,F,n/a
44.8215	0.304254	16,F,n/a
44.8271	0.320567	16,F,n/a
44.9021	0.221277	16,F,n/a
45.1075	0.262724	16,F,n/a
45.1586	0.396095	16,F,n/a
45.2214	0.358832	16,F,n/a
45.2575	0.203729	16,F,n/a
45.2977	0.272039	16,F,n/a
45.4929	0.27172	16,F,n/a
45.7612	0.389523	16,F,n/a
46.0674	0.282001	16,F,n/a
46.2124	0.332054	16,F,n/a
46.2713	0.283398	16,F,n/a
46.2722	0.282971	16,F,n/a
46.3764	0.267009	16,F,n/a
46.4433	0.201675	16,F,n/a
46.4748	0.421977	16,F,n/a
46.5982	0.264041	16,F,n/a
46.607	0.413642	16,F,n/a
46.6376	0.255293	16,F,n/a
46.7301	0.234257	16,F,n/a
46.8057	0.32079	16,F,n/a
46.8595	0.291822	16,F,n/a
46.9271	0.282405	16,F,n/a
47.0153	0.225727	16,F,n/a
47.0958	0.270204	16,F,n/a
47.4618	0.27076	16,F,n/a
47.8469	0.346535	16,F,n/a
47.9268	0.263035	16,F,n/a
47.9342	0.293678	16,F,n/a
47.9489	0.28588	16,F,n/a
48.0453	0.128456	16,F,n/a
48.1811	0.306779	16,F,n/a
48.2506	0.302386	16,F,n/a
48.2985	0.281034	16,F,n/a
48.4965	0.285876	16,F,n/a
48.5643	0.288145	16,F,n/a
48.6158	0.20871	16,F,n/a
48.6189	0.239106	16,F,n/a
48.8339	0.489503	16,F,n/a
48.9502	0.253692	16,F,n/a
48.9748	0.347872	16,F,n/a
49.009	0.423815	16,F,n/a
49.2628	0.269148	16,F,n/a
49.3457	0.178737	16,F,n/a
49.3755	0.206969	16,F,n/a
49.5584	0.326541	16,F,n/a
49.6441	0.222222	16,F,n/a
49.9261	0.307004	16,F,n/a
49.9757	0.298309	16,F,n/a
50.2474	0.116642	16,F,n/a
50.4808	0.372529	16,F,n/a
50.4846	0.339911	16,F,n/a
50.5494	0.43955	16,F,n/a
50.5697	0.429727	16,F,n/a
50.6907	0.322484	16,F,n/a
50.8408	0.258252	16,F,n/a
50.8597	0.168864	16,F,n/a
51.4851	0.302145	16,F,n/a
51.5757	0.364563	16,F,n/a
52.2755	0.301767	16,F,n/a
53.365	0.260927	16,F,n/a
53.3669	0.267113	16,F,n/a
53.5129	0.303616	16,F,n/a
53.5456	0.313253	16,F,n/a
53.7423	0.282887	16,F,n/a
53.8736	0.353377	16,F,n/a
53.9236	0.288732	16,F,n/a
54.1132	0.251801	16,F,n/a
54.1301	0.280434	16,F,n/a
54.1859	0.279051	16,F,n/a
54.2466	0.223605	16,F,n/a
54.4783	0.267036	16,F,n/a
54.5494	0.334779	16,F,n/a
54.6228	0.317448	16,F,n/a
55.1666	0.336491	16,F,n/a
55.436	0.387229	16,F,n/a
55.6892	0.300111	16,F,n/a
55.7497	0.339651	16,F,n/a
56.2268	0.259492	16,F,n/a
56.4497	0.269328	16,F,n/a
56.5729	0.32948	16,F,n/a
56.6019	0.297745	16,F,n/a
56.6425	0.249561	16,F,n/a
56.6455	0.335142	16,F,n/a
56.8081	0.334501	16,F,n/a
56.8428	0.261368	16,F,n/a
57.0264	0.379764	16,F,n/a
57.2434	0.300788	16,F,n/a
57.7928	0.221323	16,F,n/a
58.5664	0.292873	16,F,n/a
59.0016	0.248971	16,F,n/a
59.0216	0.283386	16,F,n/a
59.1051	0.313878	16,F,n/a
59.3805	0.315191	16,F,n/a
59.5102	0.211554	16,F,n/a
59.866	0.272454	16,F,n/a
59.888	0.300239	16,F,n/a
59.9492	0.290188	16,F,n/a
60.5674	0.115584	16,F,n/a
60.7136	0.335687	16,F,n/a
60.9592	0.322869	16,F,n/a
61.1281	0.296744	16,F,n/a
61.3966	0.190652	16,F,n/a
61.8396	0.35212	16,F,n/a
62.1748	0.244054	16,F,n/a
62.2183	0.342488	16,F,n/a
62.3672	0.321762	16,F,n/a
62.5862	0.293653	16,F,n/a
62.7278	0.194003	16,F,n/a
62.8034	0.298347	16,F,n/a
62.895	0.331067	16,F,n/a
63.0929	0.140986	16,F,n/a
63.5117	0.302939	16,F,n/a
63.6306	0.324229	16,F,n/a
63.6723	0.351682	16,F,n/a
63.9575	0.217892	16,F,n/a
64.118	0.268286	16,F,n/a
64.224	0.233228	16,F,n/a
64.4944	0.270162	16,F,n/a
64.7056	0.356135	16,F,n/a
65.3596	0.279908	16,F,n/a
65.4141	0.297266	16,F,n/a
65.4153	0.369334	16,F,n/a
65.5055	0.21775	16,F,n/a
66.0993	0.29875	16,F,n/a
66.1048	0.277479	16,F,n/a
66.6389	0.310338	16,F,n/a
67.0094	0.306894	16,F,n/a
67.4069	0.226695	16,F,n/a
67.8027	0.297416	16,F,n/a
68.1298	0.268258	16,F,n/a
68.3548	0.282856	16,F,n/a
68.4269	0.315875	16,F,n/a
68.6241	0.326608	16,F,n/a
68.8247	0.302077	16,F,n/a
68.9082	0.298641	16,F,n/a
69.0806	0.287418	16,F,n/a
69.2469	0.222394	16,F,n/a
69.2985	0.232903	16,F,n/a
69.438	0.311235	16,F,n/a
70.1466	0.346278	16,F,n/a
70.3313	0.285075	16,F,n/a
71.3475	0.242718	16,F,n/a
71.593	0.197288	16,F,n/a
72.3109	0.303849	16,F,n/a
72.8759	0.161916	16,F,n/a
73.2408	0.294694	16,F,n/a
73.4957	0.289319	16,F,n/a
73.6526	0.308147	16,F,n/a
74.1654	0.213902	16,F,n/a
74.3405	0.254633	16,F,n/a
74.3702	0.244901	16,F,n/a
74.7175	0.278681	16,F,n/a
75.9848	0.284969	16,F,n/a
76.1178	0.271141	16,F,n/a
76.2299	0.309569	16,F,n/a
76.2939	0.188097	16,F,n/a
76.6071	0.291935	16,F,n/a
76.9108	0.20245	16,F,n/a
77.0938	0.252307	16,F,n/a
77.2194	0.241144	16,F,n/a
77.2251	0.260545	16,F,n/a
77.2552	0.270546	16,F,n/a
77.6062	0.261318	16,F,n/a
77.8531	0.217427	16,F,n/a
79.3829	0.254024	16,F,n/a
79.4485	0.313216	16,F,n/a
79.7652	0.259692	16,F,n/a
79.9061	0.305403	16,F,n/a
79.9457	0.29414	16,F,n/a
80.4374	0.255397	16,F,n/a
80.5978	0.270347	16,F,n/a
81.8545	0.28433	16,F,n/a
82.0659	0.229623	16,F,n/a
82.3896	0.336136	16,F,n/a
83.0288	0.253012	16,F,n/a
83.1255	0.228081	16,F,n/a
83.7045	0.262731	16,F,n/a
84.0752	0.236961	16,F,n/a
84.0764	0.328382	16,F,n/a
84.2351	0.24719	16,F,n/a
84.6066	0.283698	16,F,n/a
87.2986	0.299247	16,F,n/a
87.4581	0.16231	16,F,n/a
88.9435	0.265556	16,F,n/a
89.7499	0.244782	16,F,n/a
90.59	0.274041	16,F,n/a
90.8237	0.2269	16,F,n/a
91.1959	0.261853	16,F,n/a
91.5002	0.278881	16,F,n/a
91.5984	0.227983	16,F,n/a
91.8369	0.268685	16,F,n/a
92.0629	0.242536	16,F,n/a
92.1188	0.239112	16,F,n/a
92.5944	0.264912	16,F,n/a
93.3429	0.341037	16,F,n/a
94.0074	0.215014	16,F,n/a
94.0874	0.317244	16,F,n/a
94.1972	0.260491	16,F,n/a
94.6802	0.263102	16,F,n/a
94.7729	0.293293	16,F,n/a
94.8328	0.234097	16,F,n/a
95.0579	0.331561	16,F,n/a
95.3574	0.282829	16,F,n/a
95.5465	0.200828	16,F,n/a
95.7588	0.278693	16,F,n/a
98.5274	0.229286	16,F,n/a
98.8702	0.21318	16,F,n/a
99.1389	0.253035	16,F,n/a
99.4767	0.271009	16,F,n/a
101.237	0.276101	16,F,n/a
101.875	0.238344	16,F,n/a
102.514	0.284741	16,F,n/a
102.618	0.278306	16,F,n/a
103.361	0.285334	16,F,n/a
103.426	0.271311	16,F,n/a
104.452	0.272615	16,F,n/a
104.812	0.243901	16,F,n/a
105.412	0.272623	16,F,n/a
105.561	0.273163	16,F,n/a
105.613	0.28355	16,F,n/a
106.998	0.286578	16,F,n/a
107.49	0.265897	16,F,n/a
107.999	0.242151	16,F,n/a
108.843	0.257089	16,F,n/a
109.164	0.269541	16,F,n/a
109.413	0.271211	16,F,n/a
110.116	0.257104	16,F,n/a
110.585	0.231724	16,F,n/a
112.229	0.200059	16,F,n/a
114.281	0.230076	16,F,n/a
115.414	0.212582	16,F,n/a
118.119	0.202828	16,F,n/a
118.262	0.197122	16,F,n/a
121.435	0.185598	16,F,n/a
122.738	0.264228	16,F,n/a
122.776	0.248348	16,F,n/a
125.21	0.214647	16,F,n/a
133.833	0.258816	16,F,n/a
140.815	0.266074	16,F,n/a
150.44	0.217198	16,F,n/a
154.344	0.268493	16,F,n/a
155.296	0.204268	16,F,n/a
157.645	0.291033	16,F,n/a
165.446	0.272003	16,F,n/a
185.183	0.250729	16,F,n/a

## Sheet: Fig. 2C
	Human	Human	Monkey	Monkey	Pig	Pig	Ferret	Ferret	Mouse	Mouse			Human	Human	Monkey	Monkey	Pig	Pig	Ferret	Ferret	Mouse	Mouse		Species	Median Islet Effective Diameter (µm)			Human	Human	Monkey	Monkey	Pig	Pig	Ferret	Ferret	Mouse	Mouse
vICD	Islet Count	Frequency	Islet Count	Frequency	Islet Count	Frequency	Islet Count	Frequency	Islet Count	Frequency		Islet Effective Diameter (µm)	Islet Count	Frequency	Islet Count	Frequency	Islet Count	Frequency	Islet Count	Frequency	Islet Count	Frequency		Human	74.3982			≤median µm	>median µm	≤median µm	>median µm	≤median µm	>median µm	≤median µm	>median µm	≤median µm	>median µm
≤5%	0	0	0	0	0	0	0	0	0	0		(40,60]	371	0.320104	294	0.350835	274	0.356771	446	0.512055	217	0.398897		Monkey	73.8551		Min vICD	0.087787	0.100245	0.107129	0.0926343	0.108832	0.102644	0.184981	0.13017	0.0975315	0.104753
(5,15%]	38	0.0325621	40	0.0472255	39	0.0506494	2	0.00232829	11	0.0197487		(60,80]	290	0.250216	187	0.22315	198	0.257812	224	0.257176	103	0.189338		Pig	70.0488		Q1	0.249774	0.212233	0.346542	0.212091	0.354626	0.200129	0.410784	0.25974	0.391565	0.239012
(15,25%]	365	0.312768	195	0.230224	184	0.238961	99	0.11525	102	0.183124		(80,100]	188	0.162209	132	0.157518	127	0.165365	111	0.12744	77	0.141544		Ferret	59.7768		Median	0.300119	0.259607	0.441262	0.259493	0.465799	0.254183	0.495249	0.318838	0.516357	0.295945
(25,35%]	534	0.457584	234	0.276269	172	0.223377	208	0.242142	133	0.238779		(100,120]	139	0.119931	86	0.102625	70	0.0911458	46	0.0528129	45	0.0827206		Mouse	69.927		Q3	0.366883	0.296411	0.543043	0.320464	0.571004	0.332692	0.595508	0.390298	0.602658	0.365619
(35,45%]	171	0.14653	169	0.199528	135	0.175325	233	0.271246	119	0.213645		(120,140]	76	0.0655738	45	0.0536993	57	0.0742188	27	0.0309989	30	0.0551471					Max vICD	0.684831	0.52817	0.826087	0.576879	0.861235	0.606888	0.855913	0.601613	0.798499	0.522462
(45,55%]	46	0.0394173	104	0.122786	119	0.154545	157	0.182771	77	0.138241		(140,160]	49	0.0422778	45	0.0536993	27	0.0351562	11	0.0126292	26	0.0477941					Q1-Min	0.161987	0.111989	0.239413	0.119457	0.245794	0.0974849	0.225804	0.129571	0.294034	0.13426
(55,65%]	10	0.00856898	56	0.0661157	63	0.0818182	116	0.135041	66	0.118492		(160,180]	25	0.0215703	25	0.0298329	12	0.015625	3	0.00344432	17	0.03125					Median-Q1	0.0503444	0.0473742	0.0947195	0.0474016	0.111172	0.0540543	0.084465	0.0590975	0.124791	0.0569323
(65,75%]	3	0.00257069	37	0.0436836	37	0.0480519	35	0.0407451	42	0.0754039		(180,200]	14	0.0120794	12	0.0143198	3	0.00390625	3	0.00344432	9	0.0165441					Q3-Median	0.0667647	0.036804	0.101782	0.0609711	0.105205	0.0785085	0.100259	0.0714606	0.0863009	0.0696743
(75,85%]	0	0	12	0.0141677	20	0.025974	7	0.00814901	7	0.0125673		>200	7	0.00603969	12	0.0143198	0	0	0	0	20	0.0367647					Max-Q3	0.317947	0.231759	0.283044	0.256415	0.290231	0.274197	0.260405	0.211314	0.195842	0.156843
>85%	0	0	0	0	1	0.0012987	2	0.00232829	0	0		Total	1159		838		768		871		544
Total	1167		847		770		859		557

## Sheet: Fig. 3B
ND	ND	ND	T2D	T2D	T2D		ND	ND	T2D	T2D
Islet Effective Diameter (µm)	vICD	Bio Info	Islet Effective Diameter (µm)	vICD (%)	Bio Info		Mean vICD	Standard Deviation	Mean vICD	Standard Deviation
40.0759	0.491055	36,F,42.0	41.1564	0.350389	35,M,22.7		0.313822	0.10016	0.313615	0.0976563
40.1516	0.403979	36,F,42.0	42.1514	0.31097	35,M,22.7
40.1651	0.456954	36,F,42.0	43.1728	0.52366	35,M,22.7
40.1713	0.432099	36,F,42.0	43.593	0.261771	35,M,22.7
40.1758	0.321888	36,F,42.0	43.9681	0.565113	35,M,22.7
40.1963	0.431839	36,F,42.0	44.2175	0.48965	35,M,22.7
40.5209	0.317823	36,F,42.0	45.649	0.367813	35,M,22.7
40.5332	0.520953	36,F,42.0	45.7466	0.433121	35,M,22.7
40.5625	0.443172	36,F,42.0	47.2116	0.409843	35,M,22.7
40.6114	0.374492	36,F,42.0	48.3367	0.462444	35,M,22.7
40.7401	0.449957	36,F,42.0	51.7531	0.423884	35,M,22.7
40.7483	0.375946	36,F,42.0	54.2649	0.460855	35,M,22.7
40.7686	0.417219	36,F,42.0	56.9322	0.292108	35,M,22.7
40.8215	0.476038	36,F,42.0	58.1762	0.361854	35,M,22.7
41.0105	0.498657	36,F,42.0	60.1633	0.37082	35,M,22.7
41.0459	0.299406	36,F,42.0	61.3249	0.381694	35,M,22.7
41.1139	0.425452	36,F,42.0	62.04	0.336702	35,M,22.7
41.1811	0.381589	36,F,42.0	64.504	0.321871	35,M,22.7
41.1931	0.469937	36,F,42.0	65.5979	0.328076	35,M,22.7
41.2185	0.421553	36,F,42.0	65.8039	0.3108	35,M,22.7
41.346	0.348207	36,F,42.0	66.5676	0.375	35,M,22.7
41.4095	0.408131	36,F,42.0	67.3495	0.187738	35,M,22.7
41.4975	0.472552	36,F,42.0	68.527	0.246651	35,M,22.7
41.5768	0.331064	36,F,42.0	69.1113	0.326999	35,M,22.7
41.7356	0.398674	36,F,42.0	69.4507	0.424386	35,M,22.7
42.1029	0.394425	36,F,42.0	69.742	0.27203	35,M,22.7
42.1128	0.532601	36,F,42.0	69.9906	0.285194	35,M,22.7
42.2654	0.406322	36,F,42.0	70.4949	0.311525	35,M,22.7
42.4572	0.557557	36,F,42.0	70.5038	0.272502	35,M,22.7
42.4767	0.431579	36,F,42.0	70.7786	0.298966	35,M,22.7
42.8308	0.330369	36,F,42.0	71.6394	0.302481	35,M,22.7
42.8491	0.420981	36,F,42.0	72.3396	0.293554	35,M,22.7
42.8635	0.394238	36,F,42.0	75.9953	0.310292	35,M,22.7
42.8754	0.372578	36,F,42.0	76.4195	0.292333	35,M,22.7
43.2145	0.382166	36,F,42.0	76.5894	0.402679	35,M,22.7
43.2268	0.38088	36,F,42.0	77.7746	0.291025	35,M,22.7
43.3032	0.445508	36,F,42.0	77.7954	0.328633	35,M,22.7
43.3303	0.350669	36,F,42.0	82.4581	0.272574	35,M,22.7
43.3383	0.486332	36,F,42.0	86.7402	0.357577	35,M,22.7
43.3418	0.364085	36,F,42.0	89.1687	0.190983	35,M,22.7
43.3531	0.406977	36,F,42.0	90.0585	0.29467	35,M,22.7
43.4371	0.453901	36,F,42.0	90.8949	0.318624	35,M,22.7
43.5055	0.534582	36,F,42.0	93.1652	0.253256	35,M,22.7
43.556	0.477401	36,F,42.0	93.2281	0.222469	35,M,22.7
43.6454	0.444065	36,F,42.0	96.0996	0.238125	35,M,22.7
43.711	0.454415	36,F,42.0	96.79	0.324072	35,M,22.7
43.8669	0.288681	36,F,42.0	96.8967	0.209817	35,M,22.7
44.0159	0.381114	36,F,42.0	96.9738	0.284692	35,M,22.7
44.0562	0.348189	36,F,42.0	98.4114	0.243223	35,M,22.7
44.0987	0.455382	36,F,42.0	100.087	0.239869	35,M,22.7
44.2253	0.378378	36,F,42.0	100.791	0.288378	35,M,22.7
44.2842	0.410932	36,F,42.0	102.176	0.219941	35,M,22.7
44.308	0.403646	36,F,42.0	103.601	0.183266	35,M,22.7
44.3397	0.404613	36,F,42.0	104.011	0.264078	35,M,22.7
44.5133	0.377457	36,F,42.0	105.557	0.267723	35,M,22.7
44.606	0.266715	36,F,42.0	105.651	0.242742	35,M,22.7
44.7899	0.427636	36,F,42.0	109.542	0.243933	35,M,22.7
44.8175	0.392365	36,F,42.0	109.57	0.284874	35,M,22.7
44.9002	0.436548	36,F,42.0	109.723	0.211418	35,M,22.7
44.9645	0.422806	36,F,42.0	110.339	0.239725	35,M,22.7
45.0328	0.390501	36,F,42.0	112.635	0.255163	35,M,22.7
45.1431	0.44623	36,F,42.0	115.358	0.260662	35,M,22.7
45.1782	0.530918	36,F,42.0	115.845	0.262468	35,M,22.7
45.2079	0.286137	36,F,42.0	116.113	0.250769	35,M,22.7
45.2323	0.467184	36,F,42.0	116.442	0.227244	35,M,22.7
45.3962	0.502722	36,F,42.0	117.358	0.223691	35,M,22.7
45.46	0.345273	36,F,42.0	117.891	0.249506	35,M,22.7
45.5043	0.489477	36,F,42.0	119.724	0.19818	35,M,22.7
45.5673	0.378079	36,F,42.0	120.483	0.244382	35,M,22.7
45.5902	0.504593	36,F,42.0	121.398	0.234438	35,M,22.7
45.5945	0.418519	36,F,42.0	122.666	0.215698	35,M,22.7
45.6403	0.430616	36,F,42.0	125.259	0.246022	35,M,22.7
45.6521	0.503909	36,F,42.0	125.513	0.222815	35,M,22.7
45.8294	0.41928	36,F,42.0	125.669	0.212153	35,M,22.7
45.8672	0.536934	36,F,42.0	131.795	0.212892	35,M,22.7
45.9094	0.383923	36,F,42.0	132.4	0.222165	35,M,22.7
45.9448	0.447953	36,F,42.0	137	0.237682	35,M,22.7
45.9801	0.151478	36,F,42.0	137.324	0.218252	35,M,22.7
46.0677	0.392813	36,F,42.0	139.18	0.214966	35,M,22.7
46.0755	0.353588	36,F,42.0	139.281	0.254368	35,M,22.7
46.2098	0.361045	36,F,42.0	140.85	0.16869	35,M,22.7
46.3368	0.450518	36,F,42.0	142.096	0.197627	35,M,22.7
46.3886	0.451405	36,F,42.0	142.475	0.138445	35,M,22.7
46.4826	0.382137	36,F,42.0	148.844	0.205414	35,M,22.7
46.5249	0.542314	36,F,42.0	151.986	0.282181	35,M,22.7
46.5568	0.406267	36,F,42.0	155.251	0.19597	35,M,22.7
46.6336	0.377283	36,F,42.0	161.141	0.205023	35,M,22.7
46.6524	0.39581	36,F,42.0	162.888	0.275862	35,M,22.7
46.6669	0.525479	36,F,42.0	163.305	0.231634	35,M,22.7
46.7204	0.393368	36,F,42.0	165.217	0.196821	35,M,22.7
46.8365	0.407532	36,F,42.0	165.581	0.192668	35,M,22.7
46.8436	0.329114	36,F,42.0	174.002	0.210749	35,M,22.7
47.0357	0.369735	36,F,42.0	181.636	0.200005	35,M,22.7
47.2696	0.502952	36,F,42.0	188.928	0.174382	35,M,22.7
47.3384	0.487631	36,F,42.0	191.312	0.180051	35,M,22.7
47.3589	0.347966	36,F,42.0	191.872	0.178329	35,M,22.7
47.4332	0.331438	36,F,42.0	192.519	0.182988	35,M,22.7
47.4695	0.220758	36,F,42.0	202.465	0.194288	35,M,22.7
47.5898	0.472626	36,F,42.0	209.268	0.199186	35,M,22.7
47.9251	0.395081	36,F,42.0	43.2445	0.514871	35,M,22.7
48.127	0.29222	36,F,42.0	44.2779	0.72479	35,M,22.7
48.1896	0.373291	36,F,42.0	44.7707	0.577112	35,M,22.7
48.385	0.317975	36,F,42.0	45.1477	0.641529	35,M,22.7
48.5377	0.427536	36,F,42.0	45.394	0.564259	35,M,22.7
49.0347	0.446169	36,F,42.0	45.8535	0.62832	35,M,22.7
49.1215	0.382162	36,F,42.0	46.1584	0.41936	35,M,22.7
49.2211	0.40366	36,F,42.0	47.842	0.605425	35,M,22.7
49.2738	0.46935	36,F,42.0	48.1181	0.569412	35,M,22.7
49.3995	0.36129	36,F,42.0	48.7387	0.486645	35,M,22.7
49.4728	0.305283	36,F,42.0	51.3176	0.53116	35,M,22.7
49.5882	0.437747	36,F,42.0	52.7253	0.473924	35,M,22.7
49.6133	0.478302	36,F,42.0	53.1563	0.503158	35,M,22.7
49.6202	0.462701	36,F,42.0	53.5302	0.448321	35,M,22.7
49.6572	0.38371	36,F,42.0	56.9796	0.391669	35,M,22.7
49.6773	0.364398	36,F,42.0	56.9856	0.470727	35,M,22.7
49.6998	0.305221	36,F,42.0	56.9898	0.341861	35,M,22.7
49.7419	0.404494	36,F,42.0	57.559	0.525965	35,M,22.7
49.8087	0.503981	36,F,42.0	58.5015	0.408504	35,M,22.7
50.0497	0.406279	36,F,42.0	59.5387	0.458944	35,M,22.7
50.1233	0.470323	36,F,42.0	59.9152	0.390202	35,M,22.7
50.234	0.310881	36,F,42.0	60.8492	0.481875	35,M,22.7
50.2375	0.39333	36,F,42.0	61.1944	0.417976	35,M,22.7
50.2407	0.398118	36,F,42.0	62.4865	0.38308	35,M,22.7
50.2733	0.491063	36,F,42.0	64.6543	0.365665	35,M,22.7
50.3788	0.288055	36,F,42.0	65.1114	0.472655	35,M,22.7
50.5811	0.31161	36,F,42.0	65.7788	0.424028	35,M,22.7
50.9182	0.435874	36,F,42.0	66.0405	0.413167	35,M,22.7
50.9857	0.38156	36,F,42.0	67.0028	0.395096	35,M,22.7
51.0929	0.345463	36,F,42.0	67.1523	0.467875	35,M,22.7
51.124	0.407186	36,F,42.0	67.8693	0.309613	35,M,22.7
51.2314	0.313699	36,F,42.0	67.9286	0.416921	35,M,22.7
51.9403	0.468172	36,F,42.0	68.7997	0.365703	35,M,22.7
52.2646	0.488967	36,F,42.0	69.1047	0.41237	35,M,22.7
52.2925	0.463696	36,F,42.0	69.4639	0.259813	35,M,22.7
52.4609	0.375052	36,F,42.0	71.0034	0.383989	35,M,22.7
52.4848	0.487929	36,F,42.0	71.0963	0.39391	35,M,22.7
52.6126	0.474835	36,F,42.0	72.5606	0.397074	35,M,22.7
52.7196	0.46976	36,F,42.0	75.2722	0.382118	35,M,22.7
52.9768	0.329796	36,F,42.0	75.3614	0.265961	35,M,22.7
53.229	0.442641	36,F,42.0	75.967	0.343249	35,M,22.7
53.3714	0.400456	36,F,42.0	76.1056	0.346946	35,M,22.7
53.4744	0.303124	36,F,42.0	76.4554	0.291486	35,M,22.7
53.5437	0.340259	36,F,42.0	76.8407	0.429098	35,M,22.7
53.5738	0.295946	36,F,42.0	77.1499	0.382782	35,M,22.7
53.752	0.341454	36,F,42.0	77.6032	0.413698	35,M,22.7
53.8803	0.338787	36,F,42.0	81.0289	0.460716	35,M,22.7
53.9109	0.330848	36,F,42.0	81.2039	0.258647	35,M,22.7
53.9395	0.381979	36,F,42.0	83.075	0.393966	35,M,22.7
54.2562	0.402286	36,F,42.0	83.2185	0.342407	35,M,22.7
54.7367	0.375459	36,F,42.0	83.5641	0.336446	35,M,22.7
54.9086	0.320742	36,F,42.0	84.4783	0.473356	35,M,22.7
54.9887	0.292632	36,F,42.0	84.7575	0.305663	35,M,22.7
55.1298	0.357427	36,F,42.0	84.881	0.465092	35,M,22.7
55.1358	0.402413	36,F,42.0	85.2631	0.402406	35,M,22.7
55.4136	0.320042	36,F,42.0	86.6411	0.377694	35,M,22.7
55.635	0.210545	36,F,42.0	87.0423	0.356745	35,M,22.7
55.6391	0.355974	36,F,42.0	87.6359	0.329016	35,M,22.7
55.7125	0.446528	36,F,42.0	89.578	0.316962	35,M,22.7
55.8997	0.406526	36,F,42.0	90.7908	0.285053	35,M,22.7
56.1723	0.383938	36,F,42.0	90.8903	0.25809	35,M,22.7
56.3076	0.447685	36,F,42.0	93.4023	0.331913	35,M,22.7
56.4293	0.379322	36,F,42.0	97.0515	0.229423	35,M,22.7
56.4877	0.391425	36,F,42.0	98.3119	0.306247	35,M,22.7
56.5949	0.462146	36,F,42.0	100.189	0.224216	35,M,22.7
56.755	0.324757	36,F,42.0	100.772	0.291735	35,M,22.7
57.1306	0.351875	36,F,42.0	101.485	0.309266	35,M,22.7
57.2423	0.309735	36,F,42.0	103.071	0.326667	35,M,22.7
57.828	0.408633	36,F,42.0	104.472	0.276841	35,M,22.7
57.9428	0.336364	36,F,42.0	105.272	0.309995	35,M,22.7
58.0708	0.403911	36,F,42.0	106.206	0.233702	35,M,22.7
58.1719	0.354839	36,F,42.0	106.428	0.280331	35,M,22.7
58.2121	0.353477	36,F,42.0	106.973	0.315426	35,M,22.7
58.2609	0.385426	36,F,42.0	107.58	0.26461	35,M,22.7
58.3399	0.456894	36,F,42.0	107.798	0.318858	35,M,22.7
58.431	0.416642	36,F,42.0	109.137	0.317179	35,M,22.7
58.4868	0.410319	36,F,42.0	109.431	0.314801	35,M,22.7
58.571	0.372039	36,F,42.0	109.925	0.282527	35,M,22.7
58.6314	0.4627	36,F,42.0	112.813	0.276896	35,M,22.7
58.6766	0.329185	36,F,42.0	113	0.299209	35,M,22.7
58.7516	0.385693	36,F,42.0	114.443	0.286209	35,M,22.7
59.1183	0.40609	36,F,42.0	115.237	0.305791	35,M,22.7
59.4822	0.374105	36,F,42.0	115.24	0.259428	35,M,22.7
59.5289	0.297253	36,F,42.0	115.429	0.254655	35,M,22.7
59.7674	0.325106	36,F,42.0	117.628	0.234566	35,M,22.7
59.8952	0.400893	36,F,42.0	121.034	0.175382	35,M,22.7
59.9971	0.359926	36,F,42.0	122.018	0.264317	35,M,22.7
60.1166	0.326395	36,F,42.0	124.042	0.274885	35,M,22.7
60.1539	0.333243	36,F,42.0	130.239	0.1203	35,M,22.7
60.1681	0.379115	36,F,42.0	130.852	0.266888	35,M,22.7
60.3463	0.395999	36,F,42.0	135.315	0.25979	35,M,22.7
60.363	0.371081	36,F,42.0	136.512	0.283684	35,M,22.7
61.2121	0.336974	36,F,42.0	141.614	0.294703	35,M,22.7
61.3852	0.394661	36,F,42.0	141.763	0.179719	35,M,22.7
61.682	0.385214	36,F,42.0	146.9	0.24941	35,M,22.7
61.7586	0.298472	36,F,42.0	149.517	0.241375	35,M,22.7
61.9449	0.541312	36,F,42.0	166.553	0.246098	35,M,22.7
62.0069	0.413377	36,F,42.0	197.528	0.243786	35,M,22.7
62.1008	0.324259	36,F,42.0	40.5814	0.492248	37,F,38.8
62.4303	0.438962	36,F,42.0	46.4826	0.162181	37,F,38.8
62.645	0.394944	36,F,42.0	46.8691	0.42327	37,F,38.8
62.789	0.339665	36,F,42.0	47.8631	0.3677	37,F,38.8
62.7911	0.328133	36,F,42.0	48.1568	0.368129	37,F,38.8
63.5709	0.291746	36,F,42.0	49.1828	0.437249	37,F,38.8
63.9085	0.241314	36,F,42.0	49.4945	0.438706	37,F,38.8
63.9622	0.365609	36,F,42.0	49.6416	0.43128	37,F,38.8
64.0651	0.361426	36,F,42.0	50.7913	0.244589	37,F,38.8
64.1879	0.358927	36,F,42.0	55.1936	0.25369	37,F,38.8
65.2864	0.364095	36,F,42.0	56.2485	0.604223	37,F,38.8
65.3498	0.42623	36,F,42.0	56.2755	0.468971	37,F,38.8
65.6741	0.345581	36,F,42.0	56.7458	0.541305	37,F,38.8
65.7296	0.346588	36,F,42.0	57.458	0.383135	37,F,38.8
65.8536	0.31457	36,F,42.0	57.7354	0.369071	37,F,38.8
65.9391	0.367859	36,F,42.0	59.6776	0.253151	37,F,38.8
66.3429	0.331996	36,F,42.0	60.0344	0.193034	37,F,38.8
66.4307	0.322055	36,F,42.0	61.0728	0.366816	37,F,38.8
67.3171	0.32806	36,F,42.0	61.6631	0.399046	37,F,38.8
67.5175	0.342532	36,F,42.0	61.8789	0.533407	37,F,38.8
67.7094	0.367487	36,F,42.0	61.9752	0.516033	37,F,38.8
68.0546	0.389548	36,F,42.0	62.0535	0.215071	37,F,38.8
68.2673	0.373709	36,F,42.0	62.1551	0.42209	37,F,38.8
68.3811	0.322137	36,F,42.0	63.1104	0.231941	37,F,38.8
68.4235	0.363015	36,F,42.0	64.0219	0.307477	37,F,38.8
68.8715	0.387653	36,F,42.0	64.9316	0.326427	37,F,38.8
69.2982	0.32902	36,F,42.0	65.8297	0.242314	37,F,38.8
69.4519	0.361237	36,F,42.0	65.8331	0.523168	37,F,38.8
70.1948	0.339937	36,F,42.0	66.6034	0.228603	37,F,38.8
70.8711	0.350943	36,F,42.0	66.8799	0.247735	37,F,38.8
71.3509	0.360656	36,F,42.0	69.6134	0.284755	37,F,38.8
71.6725	0.347375	36,F,42.0	69.7798	0.216959	37,F,38.8
71.6737	0.25508	36,F,42.0	70.5292	0.250642	37,F,38.8
71.8853	0.294688	36,F,42.0	72.0035	0.404504	37,F,38.8
72.3196	0.287751	36,F,42.0	73.6878	0.266055	37,F,38.8
72.3769	0.268693	36,F,42.0	73.8106	0.309399	37,F,38.8
72.8134	0.312885	36,F,42.0	73.9992	0.556218	37,F,38.8
73.2012	0.348543	36,F,42.0	75.5565	0.273367	37,F,38.8
73.4285	0.363	36,F,42.0	75.9888	0.353874	37,F,38.8
73.9097	0.315959	36,F,42.0	77.6105	0.204315	37,F,38.8
74.1406	0.326724	36,F,42.0	78.0799	0.410123	37,F,38.8
74.3445	0.376129	36,F,42.0	78.1263	0.345869	37,F,38.8
74.7036	0.320959	36,F,42.0	78.3446	0.231926	37,F,38.8
74.7892	0.279479	36,F,42.0	78.5902	0.329474	37,F,38.8
74.9443	0.371257	36,F,42.0	78.7229	0.335314	37,F,38.8
75.1817	0.317541	36,F,42.0	79.2616	0.288672	37,F,38.8
75.3126	0.253135	36,F,42.0	79.272	0.18444	37,F,38.8
75.3792	0.290774	36,F,42.0	79.2999	0.290308	37,F,38.8
75.5908	0.320244	36,F,42.0	80.2086	0.463549	37,F,38.8
76.1114	0.274375	36,F,42.0	80.9405	0.351702	37,F,38.8
76.1767	0.394748	36,F,42.0	81.5413	0.256063	37,F,38.8
76.3952	0.34329	36,F,42.0	81.661	0.306592	37,F,38.8
76.4844	0.302691	36,F,42.0	81.7507	0.272323	37,F,38.8
76.4986	0.327693	36,F,42.0	81.8026	0.226398	37,F,38.8
76.4991	0.385076	36,F,42.0	82.2896	0.285036	37,F,38.8
76.6296	0.301177	36,F,42.0	82.4722	0.304855	37,F,38.8
76.8022	0.308229	36,F,42.0	82.7788	0.242097	37,F,38.8
77.6855	0.274728	36,F,42.0	82.8843	0.33419	37,F,38.8
78.2734	0.343974	36,F,42.0	82.9183	0.266276	37,F,38.8
78.593	0.266079	36,F,42.0	83.1162	0.280893	37,F,38.8
78.7478	0.333939	36,F,42.0	83.1857	0.381111	37,F,38.8
79.6999	0.394133	36,F,42.0	83.3817	0.309382	37,F,38.8
80.0815	0.333452	36,F,42.0	83.4937	0.310948	37,F,38.8
80.192	0.303027	36,F,42.0	83.5788	0.157873	37,F,38.8
80.2087	0.316738	36,F,42.0	83.9389	0.260629	37,F,38.8
80.708	0.300475	36,F,42.0	84.3403	0.193526	37,F,38.8
80.8745	0.289684	36,F,42.0	84.9598	0.199288	37,F,38.8
81.7042	0.267841	36,F,42.0	85.3283	0.198164	37,F,38.8
81.7702	0.260322	36,F,42.0	85.3306	0.248342	37,F,38.8
82.1512	0.32636	36,F,42.0	85.6602	0.22638	37,F,38.8
82.4165	0.282694	36,F,42.0	85.6941	0.246222	37,F,38.8
83.407	0.309966	36,F,42.0	85.8705	0.31869	37,F,38.8
83.6991	0.280374	36,F,42.0	86.1916	0.264686	37,F,38.8
83.8704	0.269586	36,F,42.0	86.3402	0.345041	37,F,38.8
84.0245	0.262379	36,F,42.0	86.3879	0.212293	37,F,38.8
84.1111	0.312821	36,F,42.0	87.8808	0.341883	37,F,38.8
84.5296	0.302568	36,F,42.0	87.906	0.316471	37,F,38.8
84.9375	0.306699	36,F,42.0	88.2984	0.212234	37,F,38.8
85.1549	0.277093	36,F,42.0	88.6408	0.241481	37,F,38.8
85.2853	0.322536	36,F,42.0	88.9227	0.380412	37,F,38.8
85.5686	0.180747	36,F,42.0	89.3623	0.346522	37,F,38.8
85.8578	0.291989	36,F,42.0	89.4642	0.239561	37,F,38.8
86.7454	0.265683	36,F,42.0	89.6145	0.2603	37,F,38.8
86.8515	0.30177	36,F,42.0	89.8494	0.206373	37,F,38.8
87.991	0.307976	36,F,42.0	90.7532	0.262361	37,F,38.8
88.3299	0.284433	36,F,42.0	91.2681	0.315983	37,F,38.8
90.7594	0.272214	36,F,42.0	93.693	0.213849	37,F,38.8
90.8976	0.276597	36,F,42.0	93.7524	0.411668	37,F,38.8
90.9649	0.264716	36,F,42.0	95.0278	0.210837	37,F,38.8
91.1107	0.241123	36,F,42.0	95.4416	0.181433	37,F,38.8
91.1525	0.247064	36,F,42.0	96.2858	0.207763	37,F,38.8
91.3029	0.302706	36,F,42.0	96.8889	0.260906	37,F,38.8
91.5402	0.234733	36,F,42.0	97.4321	0.172714	37,F,38.8
93.0067	0.33606	36,F,42.0	98.8276	0.214508	37,F,38.8
94.5589	0.287305	36,F,42.0	98.8766	0.221663	37,F,38.8
94.575	0.276387	36,F,42.0	100.657	0.235465	37,F,38.8
94.6738	0.267001	36,F,42.0	100.95	0.254478	37,F,38.8
95.0242	0.250509	36,F,42.0	101.502	0.336687	37,F,38.8
95.4335	0.265271	36,F,42.0	103.198	0.288618	37,F,38.8
95.9107	0.290519	36,F,42.0	103.72	0.184685	37,F,38.8
95.9234	0.26765	36,F,42.0	104.267	0.282882	37,F,38.8
96.0657	0.250487	36,F,42.0	105.048	0.23851	37,F,38.8
96.1847	0.229866	36,F,42.0	105.611	0.23601	37,F,38.8
96.6095	0.251262	36,F,42.0	105.729	0.326721	37,F,38.8
97.0278	0.348904	36,F,42.0	105.841	0.289938	37,F,38.8
98.2287	0.271569	36,F,42.0	106.456	0.177144	37,F,38.8
98.2444	0.246252	36,F,42.0	107.395	0.211927	37,F,38.8
98.2954	0.281963	36,F,42.0	108.036	0.272548	37,F,38.8
99.6424	0.285453	36,F,42.0	108.173	0.161864	37,F,38.8
100.093	0.330373	36,F,42.0	108.296	0.351855	37,F,38.8
100.199	0.323325	36,F,42.0	108.954	0.225643	37,F,38.8
102.003	0.228842	36,F,42.0	110.185	0.394	37,F,38.8
105.588	0.257199	36,F,42.0	111.634	0.178621	37,F,38.8
105.764	0.215229	36,F,42.0	112.615	0.179862	37,F,38.8
105.889	0.264925	36,F,42.0	113.01	0.242651	37,F,38.8
106.45	0.226163	36,F,42.0	113.433	0.24598	37,F,38.8
106.704	0.271961	36,F,42.0	113.485	0.216792	37,F,38.8
107.142	0.272275	36,F,42.0	114.772	0.345002	37,F,38.8
107.311	0.231197	36,F,42.0	115.104	0.243423	37,F,38.8
107.493	0.237695	36,F,42.0	117.631	0.207463	37,F,38.8
107.708	0.270901	36,F,42.0	118.5	0.25223	37,F,38.8
108.842	0.207901	36,F,42.0	118.97	0.243925	37,F,38.8
108.846	0.249432	36,F,42.0	119.896	0.180825	37,F,38.8
109.286	0.229271	36,F,42.0	120.664	0.31774	37,F,38.8
110.238	0.295225	36,F,42.0	123.345	0.174749	37,F,38.8
111.215	0.249265	36,F,42.0	123.578	0.165152	37,F,38.8
113.52	0.260799	36,F,42.0	125.883	0.174395	37,F,38.8
115.841	0.211253	36,F,42.0	127.293	0.214856	37,F,38.8
115.939	0.265034	36,F,42.0	127.742	0.269378	37,F,38.8
116.025	0.223205	36,F,42.0	128.061	0.185001	37,F,38.8
116.524	0.218685	36,F,42.0	128.195	0.288677	37,F,38.8
117.054	0.219651	36,F,42.0	128.226	0.187574	37,F,38.8
117.346	0.241172	36,F,42.0	130.71	0.248161	37,F,38.8
117.575	0.334714	36,F,42.0	134.864	0.212913	37,F,38.8
119.719	0.26772	36,F,42.0	135.157	0.149562	37,F,38.8
119.885	0.236284	36,F,42.0	135.873	0.250107	37,F,38.8
120.015	0.24226	36,F,42.0	139.504	0.143356	37,F,38.8
122.176	0.214579	36,F,42.0	140.367	0.277937	37,F,38.8
122.483	0.238138	36,F,42.0	141.953	0.176157	37,F,38.8
123.357	0.222458	36,F,42.0	143.228	0.22759	37,F,38.8
123.591	0.221555	36,F,42.0	146.111	0.194283	37,F,38.8
124.436	0.254761	36,F,42.0	147.099	0.251764	37,F,38.8
124.453	0.272797	36,F,42.0	148.302	0.251302	37,F,38.8
126.213	0.254385	36,F,42.0	148.771	0.194533	37,F,38.8
130.833	0.219473	36,F,42.0	149.001	0.188893	37,F,38.8
131.69	0.219994	36,F,42.0	153.909	0.252035	37,F,38.8
132.04	0.239048	36,F,42.0	154.899	0.147178	37,F,38.8
134.394	0.255302	36,F,42.0	155.533	0.183553	37,F,38.8
134.774	0.193408	36,F,42.0	155.631	0.145774	37,F,38.8
137.329	0.233473	36,F,42.0	155.948	0.260874	37,F,38.8
140.468	0.226615	36,F,42.0	159.661	0.188895	37,F,38.8
140.814	0.252848	36,F,42.0	159.866	0.191706	37,F,38.8
141.832	0.2048	36,F,42.0	161.778	0.290844	37,F,38.8
144.016	0.213453	36,F,42.0	162.098	0.175949	37,F,38.8
144.224	0.237896	36,F,42.0	162.455	0.157313	37,F,38.8
146.722	0.262093	36,F,42.0	163.764	0.225524	37,F,38.8
150.298	0.27128	36,F,42.0	163.833	0.162375	37,F,38.8
156.84	0.191975	36,F,42.0	168.161	0.125269	37,F,38.8
159.238	0.192382	36,F,42.0	170.787	0.251947	37,F,38.8
163.771	0.220981	36,F,42.0	173.857	0.150344	37,F,38.8
164.04	0.2124	36,F,42.0	174.009	0.256601	37,F,38.8
165.361	0.199874	36,F,42.0	174.021	0.198563	37,F,38.8
170.272	0.184414	36,F,42.0	174.477	0.174447	37,F,38.8
170.499	0.201167	36,F,42.0	176.374	0.263436	37,F,38.8
174.053	0.20767	36,F,42.0	182.898	0.230585	37,F,38.8
174.863	0.207747	36,F,42.0	184.04	0.124431	37,F,38.8
175.911	0.194545	36,F,42.0	184.152	0.217697	37,F,38.8
179.684	0.22143	36,F,42.0	184.532	0.15256	37,F,38.8
184.617	0.203001	36,F,42.0	184.929	0.194771	37,F,38.8
188.476	0.202635	36,F,42.0	185.363	0.263005	37,F,38.8
189.541	0.255945	36,F,42.0	186.916	0.28607	37,F,38.8
190.738	0.196085	36,F,42.0	194.922	0.166032	37,F,38.8
195.529	0.218492	36,F,42.0	196.917	0.195987	37,F,38.8
200.375	0.18182	36,F,42.0	197.069	0.267417	37,F,38.8
210.6	0.184077	36,F,42.0	197.957	0.159796	37,F,38.8
212.925	0.221648	36,F,42.0	198.43	0.14396	37,F,38.8
216.7	0.164673	36,F,42.0	198.809	0.149201	37,F,38.8
218.551	0.162386	36,F,42.0	198.853	0.211035	37,F,38.8
219.549	0.17448	36,F,42.0	199.082	0.12702	37,F,38.8
223.307	0.168452	36,F,42.0	201.72	0.258582	37,F,38.8
246.319	0.170651	36,F,42.0	201.927	0.179415	37,F,38.8
254.454	0.214499	36,F,42.0	210.679	0.166599	37,F,38.8
264.274	0.180954	36,F,42.0	221.936	0.227025	37,F,38.8
40.1901	0.470812	39,M, 25.1	222.487	0.151366	37,F,38.8
40.31	0.31172	39,M, 25.1	224.106	0.259523	37,F,38.8
40.3288	0.463299	39,M, 25.1	225.866	0.178501	37,F,38.8
40.3345	0.450231	39,M, 25.1	227.152	0.207608	37,F,38.8
40.8313	0.293624	39,M, 25.1	238.32	0.147916	37,F,38.8
41.1344	0.380865	39,M, 25.1	240.369	0.169632	37,F,38.8
41.1514	0.212015	39,M, 25.1	260.197	0.143916	37,F,38.8
41.3547	0.321912	39,M, 25.1	270.12	0.2149	37,F,38.8
41.6906	0.23658	39,M, 25.1	275.353	0.189931	37,F,38.8
41.9835	0.317677	39,M, 25.1	40.9603	0.164336	44,F,28.1
42.1472	0.369096	39,M, 25.1	41.2885	0.514286	44,F,28.1
42.1851	0.314295	39,M, 25.1	41.3734	0.423529	44,F,28.1
42.2942	0.36044	39,M, 25.1	43.2289	0.308298	44,F,28.1
42.4651	0.383137	39,M, 25.1	47.5167	0.446504	44,F,28.1
42.6101	0.357509	39,M, 25.1	48.6043	0.393939	44,F,28.1
42.7322	0.344915	39,M, 25.1	50.057	0.411447	44,F,28.1
43.8621	0.276443	39,M, 25.1	51.5646	0.481326	44,F,28.1
44.1988	0.397482	39,M, 25.1	52.048	0.227938	44,F,28.1
44.7784	0.423286	39,M, 25.1	52.7011	0.387865	44,F,28.1
45.0986	0.256419	39,M, 25.1	53.9104	0.274818	44,F,28.1
45.1218	0.323262	39,M, 25.1	54.0844	0.386521	44,F,28.1
45.2762	0.35661	39,M, 25.1	55.9178	0.226383	44,F,28.1
45.3278	0.316385	39,M, 25.1	56.9561	0.285389	44,F,28.1
45.4732	0.237385	39,M, 25.1	57.1561	0.280864	44,F,28.1
45.5641	0.498056	39,M, 25.1	57.6035	0.372219	44,F,28.1
45.6012	0.395608	39,M, 25.1	58.8814	0.431561	44,F,28.1
46.8084	0.400853	39,M, 25.1	59.5452	0.407902	44,F,28.1
46.9502	0.390613	39,M, 25.1	59.9225	0.293752	44,F,28.1
47.1395	0.397038	39,M, 25.1	60.0409	0.353963	44,F,28.1
47.4735	0.418084	39,M, 25.1	64.3622	0.18811	44,F,28.1
47.4753	0.319325	39,M, 25.1	64.5958	0.253579	44,F,28.1
47.5872	0.334767	39,M, 25.1	64.6311	0.194103	44,F,28.1
47.6457	0.364182	39,M, 25.1	64.7549	0.311638	44,F,28.1
47.6758	0.406169	39,M, 25.1	64.9583	0.285404	44,F,28.1
47.8541	0.25222	39,M, 25.1	67.8824	0.156979	44,F,28.1
47.9267	0.409173	39,M, 25.1	68.0986	0.354383	44,F,28.1
48.2698	0.356089	39,M, 25.1	68.652	0.272866	44,F,28.1
48.5213	0.45259	39,M, 25.1	69.6535	0.296659	44,F,28.1
48.7895	0.39184	39,M, 25.1	70.4337	0.219145	44,F,28.1
48.9548	0.369928	39,M, 25.1	71.2794	0.177403	44,F,28.1
49.3853	0.367378	39,M, 25.1	71.9282	0.315867	44,F,28.1
49.3894	0.424006	39,M, 25.1	73.3723	0.236777	44,F,28.1
49.4529	0.327974	39,M, 25.1	73.6081	0.257719	44,F,28.1
50.3608	0.437067	39,M, 25.1	73.8125	0.211186	44,F,28.1
50.4397	0.32339	39,M, 25.1	74.8752	0.194628	44,F,28.1
50.4813	0.295832	39,M, 25.1	75.3539	0.376208	44,F,28.1
50.6959	0.430904	39,M, 25.1	76.8716	0.212899	44,F,28.1
50.9515	0.43672	39,M, 25.1	77.9429	0.231378	44,F,28.1
50.9982	0.228346	39,M, 25.1	78.8415	0.206189	44,F,28.1
51.1765	0.26809	39,M, 25.1	79.016	0.282792	44,F,28.1
51.2341	0.378706	39,M, 25.1	79.7439	0.298859	44,F,28.1
51.558	0.331003	39,M, 25.1	79.8795	0.237001	44,F,28.1
51.5686	0.313761	39,M, 25.1	80.1209	0.311135	44,F,28.1
51.6682	0.335001	39,M, 25.1	82.8657	0.275129	44,F,28.1
52.2073	0.403258	39,M, 25.1	83.1238	0.239128	44,F,28.1
52.2893	0.252475	39,M, 25.1	83.5491	0.177796	44,F,28.1
52.3708	0.409524	39,M, 25.1	84.0124	0.365263	44,F,28.1
52.483	0.313287	39,M, 25.1	84.9373	0.262753	44,F,28.1
52.5886	0.283519	39,M, 25.1	85.9352	0.160373	44,F,28.1
52.8864	0.36989	39,M, 25.1	87.0346	0.216053	44,F,28.1
53.2452	0.131485	39,M, 25.1	89.3235	0.23698	44,F,28.1
53.4477	0.289707	39,M, 25.1	89.7245	0.145292	44,F,28.1
53.947	0.324234	39,M, 25.1	93.0347	0.208464	44,F,28.1
54.3546	0.374102	39,M, 25.1	93.8018	0.381432	44,F,28.1
54.7336	0.267761	39,M, 25.1	95.2102	0.31761	44,F,28.1
54.8203	0.458009	39,M, 25.1	98.9688	0.184266	44,F,28.1
55.8715	0.309465	39,M, 25.1	99.8425	0.211409	44,F,28.1
56.4359	0.347686	39,M, 25.1	101.051	0.242671	44,F,28.1
56.9414	0.401678	39,M, 25.1	101.629	0.235872	44,F,28.1
57.2665	0.365916	39,M, 25.1	101.668	0.225299	44,F,28.1
57.8743	0.315349	39,M, 25.1	101.758	0.215894	44,F,28.1
57.9699	0.341624	39,M, 25.1	103.779	0.237265	44,F,28.1
58.0562	0.266227	39,M, 25.1	105.504	0.229406	44,F,28.1
58.3242	0.338582	39,M, 25.1	108.844	0.262954	44,F,28.1
58.3514	0.371138	39,M, 25.1	110.206	0.178305	44,F,28.1
58.5336	0.266192	39,M, 25.1	112.829	0.226285	44,F,28.1
58.9136	0.321406	39,M, 25.1	113.693	0.225449	44,F,28.1
59.0667	0.295868	39,M, 25.1	116.757	0.202517	44,F,28.1
59.4516	0.292308	39,M, 25.1	118.81	0.198881	44,F,28.1
59.5447	0.306072	39,M, 25.1	119.217	0.225607	44,F,28.1
59.6043	0.299568	39,M, 25.1	124.815	0.161999	44,F,28.1
59.6231	0.304866	39,M, 25.1	125.844	0.211859	44,F,28.1
59.9814	0.292184	39,M, 25.1	130.287	0.180418	44,F,28.1
60.2655	0.242977	39,M, 25.1	131.136	0.220033	44,F,28.1
60.5631	0.317146	39,M, 25.1	131.9	0.25655	44,F,28.1
60.8325	0.327986	39,M, 25.1	133.263	0.186465	44,F,28.1
61.5825	0.31147	39,M, 25.1	135.122	0.205551	44,F,28.1
61.6354	0.319404	39,M, 25.1	135.986	0.158978	44,F,28.1
61.9331	0.282111	39,M, 25.1	136.639	0.185417	44,F,28.1
62.2523	0.376573	39,M, 25.1	138.411	0.187512	44,F,28.1
62.6309	0.316837	39,M, 25.1	138.749	0.195875	44,F,28.1
63.0743	0.247029	39,M, 25.1	141.863	0.164556	44,F,28.1
63.5316	0.273502	39,M, 25.1	146.276	0.191975	44,F,28.1
63.6748	0.322567	39,M, 25.1	146.761	0.209821	44,F,28.1
63.6885	0.401961	39,M, 25.1	150.617	0.169486	44,F,28.1
64.1138	0.291655	39,M, 25.1	154.949	0.213577	44,F,28.1
64.2892	0.295727	39,M, 25.1	155.4	0.190026	44,F,28.1
64.4125	0.254359	39,M, 25.1	156.065	0.230223	44,F,28.1
64.6542	0.269586	39,M, 25.1	157.343	0.21608	44,F,28.1
64.7049	0.331374	39,M, 25.1	157.644	0.151292	44,F,28.1
64.7148	0.343988	39,M, 25.1	158.326	0.23371	44,F,28.1
65.4878	0.335964	39,M, 25.1	162.271	0.188116	44,F,28.1
65.6113	0.293147	39,M, 25.1	175.548	0.183089	44,F,28.1
65.8558	0.268656	39,M, 25.1	179.523	0.232378	44,F,28.1
66.0975	0.28235	39,M, 25.1	179.985	0.192653	44,F,28.1
66.5618	0.282824	39,M, 25.1	181.641	0.158582	44,F,28.1
67.3181	0.367548	39,M, 25.1	181.868	0.166911	44,F,28.1
67.6025	0.312006	39,M, 25.1	186.154	0.157596	44,F,28.1
68.1438	0.27708	39,M, 25.1	190.272	0.164832	44,F,28.1
68.3279	0.322993	39,M, 25.1	192.045	0.174038	44,F,28.1
68.4355	0.325962	39,M, 25.1	196.115	0.221286	44,F,28.1
68.6741	0.319622	39,M, 25.1	200.791	0.192258	44,F,28.1
68.977	0.316613	39,M, 25.1	225.196	0.218548	44,F,28.1
69.5288	0.247786	39,M, 25.1	248.447	0.1816	44,F,28.1
69.9737	0.32844	39,M, 25.1	40.5936	0.464516	44,F,28.1
69.9848	0.281794	39,M, 25.1	41.1007	0.447483	44,F,28.1
70.1914	0.265242	39,M, 25.1	41.1463	0.410658	44,F,28.1
70.277	0.261147	39,M, 25.1	41.7165	0.397193	44,F,28.1
71.1621	0.271114	39,M, 25.1	42.1004	0.376919	44,F,28.1
71.4708	0.260679	39,M, 25.1	42.3594	0.412917	44,F,28.1
71.6612	0.257572	39,M, 25.1	43.2313	0.356602	44,F,28.1
71.711	0.35723	39,M, 25.1	43.5529	0.400529	44,F,28.1
72.3931	0.257829	39,M, 25.1	43.585	0.494494	44,F,28.1
72.4018	0.277614	39,M, 25.1	43.7825	0.376522	44,F,28.1
72.5867	0.251814	39,M, 25.1	45.0212	0.467023	44,F,28.1
72.9849	0.343119	39,M, 25.1	45.2214	0.381844	44,F,28.1
73.4764	0.328125	39,M, 25.1	45.2718	0.419851	44,F,28.1
74.1112	0.244217	39,M, 25.1	45.3989	0.371702	44,F,28.1
74.8493	0.32306	39,M, 25.1	45.5511	0.320982	44,F,28.1
74.9883	0.29556	39,M, 25.1	46.2625	0.438713	44,F,28.1
75.5604	0.330077	39,M, 25.1	46.4326	0.426564	44,F,28.1
75.8378	0.262771	39,M, 25.1	46.8361	0.369751	44,F,28.1
76.0179	0.25466	39,M, 25.1	47.2949	0.335111	44,F,28.1
76.0923	0.279421	39,M, 25.1	47.4502	0.33013	44,F,28.1
76.1934	0.283808	39,M, 25.1	48.462	0.306779	44,F,28.1
76.4968	0.229485	39,M, 25.1	49.1781	0.416242	44,F,28.1
76.9727	0.340085	39,M, 25.1	50.1688	0.316109	44,F,28.1
76.9794	0.289718	39,M, 25.1	51.5067	0.466963	44,F,28.1
77.2206	0.274547	39,M, 25.1	52.4702	0.316382	44,F,28.1
77.6974	0.242337	39,M, 25.1	53.4602	0.394912	44,F,28.1
78.0398	0.301299	39,M, 25.1	55.5463	0.400666	44,F,28.1
78.2868	0.308604	39,M, 25.1	55.7768	0.35707	44,F,28.1
78.7961	0.2364	39,M, 25.1	56.235	0.352428	44,F,28.1
79.0655	0.316012	39,M, 25.1	57.3649	0.340945	44,F,28.1
79.248	0.310633	39,M, 25.1	59.0375	0.360818	44,F,28.1
79.3402	0.306204	39,M, 25.1	60.3072	0.403561	44,F,28.1
79.6193	0.242327	39,M, 25.1	61.4886	0.344913	44,F,28.1
79.8488	0.273953	39,M, 25.1	61.8079	0.285688	44,F,28.1
80.5044	0.263664	39,M, 25.1	62.1488	0.404044	44,F,28.1
80.7611	0.281993	39,M, 25.1	62.2442	0.305277	44,F,28.1
80.767	0.263727	39,M, 25.1	62.2586	0.298276	44,F,28.1
81.2228	0.234938	39,M, 25.1	63.1074	0.307795	44,F,28.1
81.3111	0.342125	39,M, 25.1	64.9968	0.41088	44,F,28.1
81.8086	0.293131	39,M, 25.1	65.6641	0.338775	44,F,28.1
81.8979	0.312431	39,M, 25.1	65.8847	0.295963	44,F,28.1
82.1584	0.300784	39,M, 25.1	72.2253	0.26378	44,F,28.1
82.2633	0.228068	39,M, 25.1	72.491	0.329705	44,F,28.1
82.4775	0.334189	39,M, 25.1	72.7114	0.463209	44,F,28.1
82.6429	0.281856	39,M, 25.1	73.2483	0.278508	44,F,28.1
82.8154	0.255481	39,M, 25.1	74.1147	0.326099	44,F,28.1
82.8975	0.288684	39,M, 25.1	76.6887	0.308743	44,F,28.1
82.9792	0.316661	39,M, 25.1	77.3063	0.271118	44,F,28.1
83.6654	0.272736	39,M, 25.1	77.4845	0.247521	44,F,28.1
83.7277	0.23496	39,M, 25.1	83.0695	0.327469	44,F,28.1
83.99	0.23771	39,M, 25.1	83.2756	0.28355	44,F,28.1
84.3725	0.236254	39,M, 25.1	83.9741	0.3123	44,F,28.1
86.3595	0.207397	39,M, 25.1	84.3245	0.265512	44,F,28.1
86.4407	0.217795	39,M, 25.1	84.9826	0.235593	44,F,28.1
86.6061	0.266085	39,M, 25.1	86.2341	0.264004	44,F,28.1
86.6294	0.223878	39,M, 25.1	86.8809	0.303143	44,F,28.1
86.9826	0.243568	39,M, 25.1	87.0107	0.248489	44,F,28.1
87.0811	0.291957	39,M, 25.1	87.6688	0.239365	44,F,28.1
87.133	0.303432	39,M, 25.1	87.9851	0.368065	44,F,28.1
88.1073	0.279112	39,M, 25.1	88.4554	0.291726	44,F,28.1
88.9822	0.328265	39,M, 25.1	88.6086	0.290023	44,F,28.1
89.0694	0.25851	39,M, 25.1	89.0826	0.21483	44,F,28.1
89.1224	0.287799	39,M, 25.1	90.4269	0.254278	44,F,28.1
89.2279	0.249079	39,M, 25.1	91.8166	0.204888	44,F,28.1
89.9227	0.332533	39,M, 25.1	93.5574	0.241293	44,F,28.1
90.6083	0.210506	39,M, 25.1	95.9609	0.214923	44,F,28.1
90.8021	0.241434	39,M, 25.1	99.4887	0.195777	44,F,28.1
90.9257	0.279654	39,M, 25.1	104.315	0.220927	44,F,28.1
91.1253	0.283731	39,M, 25.1	107.822	0.20052	44,F,28.1
91.1359	0.309895	39,M, 25.1	111.678	0.243947	44,F,28.1
91.5313	0.284502	39,M, 25.1	117.074	0.217964	44,F,28.1
91.597	0.247219	39,M, 25.1	120.466	0.200323	44,F,28.1
91.628	0.320495	39,M, 25.1	122.435	0.246119	44,F,28.1
91.6576	0.253099	39,M, 25.1	129.814	0.236667	44,F,28.1
91.994	0.28165	39,M, 25.1	129.958	0.20979	44,F,28.1
92.0702	0.274066	39,M, 25.1	132.642	0.191442	44,F,28.1
92.2844	0.188322	39,M, 25.1	133.701	0.196882	44,F,28.1
92.491	0.231525	39,M, 25.1	139.194	0.210786	44,F,28.1
94.1155	0.294894	39,M, 25.1	143.157	0.196229	44,F,28.1
94.2327	0.246194	39,M, 25.1	152.049	0.232987	44,F,28.1
94.417	0.293139	39,M, 25.1	156.65	0.208964	44,F,28.1
94.5737	0.239638	39,M, 25.1	163.127	0.242694	44,F,28.1
94.7329	0.289875	39,M, 25.1	166.326	0.24894	44,F,28.1
94.946	0.279551	39,M, 25.1	167.691	0.178389	44,F,28.1
95.7724	0.281566	39,M, 25.1	182.141	0.195354	44,F,28.1
95.8367	0.275053	39,M, 25.1	185.597	0.187085	44,F,28.1
96.8335	0.23418	39,M, 25.1	190.693	0.209849	44,F,28.1
97.2343	0.275854	39,M, 25.1	193.856	0.157322	44,F,28.1
97.6322	0.27819	39,M, 25.1	244.335	0.172249	44,F,28.1
97.9965	0.247368	39,M, 25.1	42.5265	0.301246	52,F,34.8
98.613	0.247338	39,M, 25.1	42.8737	0.301246	52,F,34.8
98.7914	0.281505	39,M, 25.1	42.8909	0.301246	52,F,34.8
99.251	0.261369	39,M, 25.1	43.2257	0.765434	52,F,34.8
99.2837	0.279803	39,M, 25.1	43.5191	0.301246	52,F,34.8
100.562	0.205274	39,M, 25.1	44.5869	0.452757	52,F,34.8
100.85	0.207682	39,M, 25.1	48.965	0.414486	52,F,34.8
100.853	0.232015	39,M, 25.1	49.9138	0.569587	52,F,34.8
101.268	0.271423	39,M, 25.1	53.1586	0.557517	52,F,34.8
101.299	0.2523	39,M, 25.1	54.0219	0.443242	52,F,34.8
101.752	0.203942	39,M, 25.1	55.5864	0.40164	52,F,34.8
101.803	0.250284	39,M, 25.1	56.0536	0.486541	52,F,34.8
101.87	0.256063	39,M, 25.1	56.229	0.424057	52,F,34.8
102.275	0.314296	39,M, 25.1	57.5028	0.494835	52,F,34.8
102.703	0.279065	39,M, 25.1	59.589	0.294032	52,F,34.8
102.919	0.208049	39,M, 25.1	61.0764	0.298274	52,F,34.8
103.099	0.257008	39,M, 25.1	61.1434	0.298274	52,F,34.8
103.63	0.253034	39,M, 25.1	61.3406	0.332664	52,F,34.8
104.904	0.291439	39,M, 25.1	61.347	0.298274	52,F,34.8
105.428	0.273924	39,M, 25.1	61.3791	0.348392	52,F,34.8
106.121	0.255109	39,M, 25.1	63.3909	0.431783	52,F,34.8
106.952	0.292204	39,M, 25.1	65.195	0.302778	52,F,34.8
107.978	0.302688	39,M, 25.1	65.9119	0.324552	52,F,34.8
108.047	0.231362	39,M, 25.1	68.1552	0.500282	52,F,34.8
108.293	0.209705	39,M, 25.1	68.2731	0.378581	52,F,34.8
108.41	0.256065	39,M, 25.1	70.2793	0.277341	52,F,34.8
108.699	0.209747	39,M, 25.1	71.2109	0.446469	52,F,34.8
110.345	0.236335	39,M, 25.1	71.5664	0.407174	52,F,34.8
111.398	0.235126	39,M, 25.1	72.803	0.328081	52,F,34.8
111.998	0.239617	39,M, 25.1	75.0561	0.243417	52,F,34.8
113.768	0.314185	39,M, 25.1	76.5115	0.32949	52,F,34.8
113.862	0.269709	39,M, 25.1	77.0143	0.299097	52,F,34.8
114.028	0.269219	39,M, 25.1	80.0941	0.34091	52,F,34.8
114.688	0.275791	39,M, 25.1	81.7149	0.230905	52,F,34.8
114.88	0.257927	39,M, 25.1	84.2946	0.283936	52,F,34.8
115.151	0.272593	39,M, 25.1	86.0665	0.270063	52,F,34.8
115.174	0.278181	39,M, 25.1	87.6617	0.293106	52,F,34.8
115.747	0.240898	39,M, 25.1	89.8629	0.27967	52,F,34.8
116.368	0.210156	39,M, 25.1	92.4797	0.259498	52,F,34.8
116.408	0.27387	39,M, 25.1	95.6074	0.303511	52,F,34.8
117.339	0.251645	39,M, 25.1	98.4876	0.438981	52,F,34.8
117.557	0.22859	39,M, 25.1	100.825	0.21028	52,F,34.8
118.163	0.258215	39,M, 25.1	103.574	0.155054	52,F,34.8
118.533	0.295465	39,M, 25.1	103.879	0.307483	52,F,34.8
118.585	0.264086	39,M, 25.1	105.323	0.299284	52,F,34.8
120.589	0.291159	39,M, 25.1	106.468	0.187984	52,F,34.8
120.685	0.243396	39,M, 25.1	114.705	0.32457	52,F,34.8
121.417	0.258158	39,M, 25.1	119.247	0.294479	52,F,34.8
121.77	0.242475	39,M, 25.1	121.079	0.240058	52,F,34.8
122.577	0.231739	39,M, 25.1	144.587	0.264345	52,F,34.8
123.826	0.270873	39,M, 25.1	145.583	0.318796	52,F,34.8
124.774	0.193271	39,M, 25.1	163.405	0.246431	52,F,34.8
125.098	0.284032	39,M, 25.1	165.402	0.240647	52,F,34.8
125.655	0.236471	39,M, 25.1	178.912	0.159308	52,F,34.8
125.811	0.264278	39,M, 25.1	189.125	0.225049	52,F,34.8
126.038	0.197777	39,M, 25.1	58.1185	0.46814	52,F,34.8
126.98	0.278439	39,M, 25.1	60.0892	0.41112	52,F,34.8
127.333	0.260924	39,M, 25.1	64.6059	0.619671	52,F,34.8
127.405	0.224617	39,M, 25.1	67.9267	0.622781	52,F,34.8
127.738	0.216284	39,M, 25.1	72.6454	0.353141	52,F,34.8
128.606	0.276404	39,M, 25.1	74.5662	0.429655	52,F,34.8
128.616	0.289331	39,M, 25.1	74.8278	0.37212	52,F,34.8
130.284	0.187183	39,M, 25.1	78.3711	0.395581	52,F,34.8
130.905	0.278726	39,M, 25.1	86.9905	0.299168	52,F,34.8
131.341	0.194903	39,M, 25.1	88.1992	0.469356	52,F,34.8
134.428	0.215095	39,M, 25.1	89.9493	0.460675	52,F,34.8
134.461	0.254857	39,M, 25.1	92.2955	0.293217	52,F,34.8
136.629	0.250497	39,M, 25.1	95.6752	0.286165	52,F,34.8
136.927	0.251783	39,M, 25.1	96.1103	0.422585	52,F,34.8
137.23	0.228226	39,M, 25.1	97.6136	0.421938	52,F,34.8
137.283	0.225121	39,M, 25.1	99.7258	0.194334	52,F,34.8
137.977	0.235304	39,M, 25.1	100.124	0.239044	52,F,34.8
138.262	0.231924	39,M, 25.1	100.676	0.366056	52,F,34.8
138.661	0.280506	39,M, 25.1	101.067	0.275187	52,F,34.8
140.463	0.25638	39,M, 25.1	105.082	0.316994	52,F,34.8
140.703	0.264414	39,M, 25.1	107.133	0.301285	52,F,34.8
141.264	0.251888	39,M, 25.1	112.065	0.406292	52,F,34.8
141.451	0.27264	39,M, 25.1	116.197	0.412373	52,F,34.8
143.767	0.249999	39,M, 25.1	117.34	0.356068	52,F,34.8
144.079	0.205654	39,M, 25.1	117.623	0.299287	52,F,34.8
145.154	0.238365	39,M, 25.1	117.809	0.360382	52,F,34.8
146.259	0.227392	39,M, 25.1	117.875	0.425138	52,F,34.8
146.292	0.239516	39,M, 25.1	118.163	0.393081	52,F,34.8
146.384	0.203447	39,M, 25.1	118.399	0.338782	52,F,34.8
146.625	0.227797	39,M, 25.1	118.465	0.126462	52,F,34.8
147.891	0.232461	39,M, 25.1	119.877	0.352446	52,F,34.8
148.449	0.262792	39,M, 25.1	123.299	0.301214	52,F,34.8
149.001	0.255096	39,M, 25.1	124.901	0.337234	52,F,34.8
149.391	0.228183	39,M, 25.1	126.304	0.374096	52,F,34.8
150.862	0.218162	39,M, 25.1	129.856	0.369451	52,F,34.8
152.691	0.250678	39,M, 25.1	133.23	0.251479	52,F,34.8
153.021	0.221215	39,M, 25.1	136.574	0.403424	52,F,34.8
153.161	0.215195	39,M, 25.1	137.32	0.330314	52,F,34.8
154.323	0.234606	39,M, 25.1	141.093	0.30108	52,F,34.8
157.85	0.244895	39,M, 25.1	144.069	0.231055	52,F,34.8
158.324	0.234616	39,M, 25.1	147.119	0.249184	52,F,34.8
158.906	0.251067	39,M, 25.1	148.296	0.407944	52,F,34.8
159.17	0.205378	39,M, 25.1	148.626	0.292559	52,F,34.8
159.223	0.26628	39,M, 25.1	159.77	0.261075	52,F,34.8
159.95	0.237908	39,M, 25.1	162.357	0.145418	52,F,34.8
161.642	0.233861	39,M, 25.1	166.228	0.289129	52,F,34.8
161.874	0.2336	39,M, 25.1	167.665	0.238657	52,F,34.8
162.903	0.243703	39,M, 25.1	174.43	0.260779	52,F,34.8
163.041	0.196374	39,M, 25.1	175.698	0.305458	52,F,34.8
163.089	0.213114	39,M, 25.1	180.728	0.295917	52,F,34.8
164.088	0.235474	39,M, 25.1	181.366	0.144038	52,F,34.8
164.199	0.221323	39,M, 25.1	188.42	0.299546	52,F,34.8
164.952	0.200834	39,M, 25.1	190.125	0.350768	52,F,34.8
166.449	0.261238	39,M, 25.1	198.87	0.233891	52,F,34.8
167.217	0.218385	39,M, 25.1	201.448	0.217468	52,F,34.8
167.847	0.212987	39,M, 25.1	203.868	0.13677	52,F,34.8
168.563	0.227773	39,M, 25.1	211.304	0.32049	52,F,34.8
168.704	0.231744	39,M, 25.1	220.498	0.322435	52,F,34.8
170.186	0.258646	39,M, 25.1	288.382	0.194875	52,F,34.8
171.258	0.218025	39,M, 25.1	304.173	0.171326	52,F,34.8
171.335	0.258837	39,M, 25.1	40.9835	0.431978	57,M,50.2
172.87	0.248962	39,M, 25.1	41.2456	0.570691	57,M,50.2
175.353	0.240693	39,M, 25.1	42.926	0.490159	57,M,50.2
178.32	0.226064	39,M, 25.1	42.9938	0.406382	57,M,50.2
179.451	0.207654	39,M, 25.1	43.2042	0.552328	57,M,50.2
181.268	0.216689	39,M, 25.1	43.2856	0.401647	57,M,50.2
181.277	0.215691	39,M, 25.1	43.293	0.41206	57,M,50.2
183.251	0.256771	39,M, 25.1	43.5252	0.417195	57,M,50.2
183.576	0.242794	39,M, 25.1	44.0676	0.309225	57,M,50.2
189.128	0.22545	39,M, 25.1	44.1553	0.401451	57,M,50.2
189.672	0.227283	39,M, 25.1	44.1764	0.36978	57,M,50.2
196.1	0.249715	39,M, 25.1	44.2792	0.362269	57,M,50.2
198.967	0.224728	39,M, 25.1	44.9449	0.311093	57,M,50.2
200.377	0.209714	39,M, 25.1	45.0687	0.422466	57,M,50.2
201.067	0.234941	39,M, 25.1	46.4729	0.347376	57,M,50.2
207.248	0.217983	39,M, 25.1	46.8719	0.387296	57,M,50.2
207.55	0.219227	39,M, 25.1	47.1596	0.38189	57,M,50.2
210.485	0.220802	39,M, 25.1	47.4468	0.336827	57,M,50.2
211.788	0.236144	39,M, 25.1	47.5087	0.308633	57,M,50.2
212.177	0.199985	39,M, 25.1	47.6244	0.444406	57,M,50.2
213.32	0.214667	39,M, 25.1	47.9859	0.385128	57,M,50.2
219.565	0.239785	39,M, 25.1	48.4505	0.334536	57,M,50.2
241.62	0.24313	39,M, 25.1	48.933	0.369147	57,M,50.2
283.577	0.21633	39,M, 25.1	49.1249	0.292752	57,M,50.2
41.5583	0.568345	46,F,26.2	49.1488	0.365445	57,M,50.2
41.7546	0.481956	46,F,26.2	49.4135	0.395936	57,M,50.2
43.0842	0.737368	46,F,26.2	49.4307	0.377757	57,M,50.2
43.2422	0.677824	46,F,26.2	49.6023	0.357495	57,M,50.2
43.5228	0.512834	46,F,26.2	49.6224	0.401709	57,M,50.2
43.7225	0.479723	46,F,26.2	49.9182	0.415077	57,M,50.2
44.3974	0.455961	46,F,26.2	50.22	0.43477	57,M,50.2
44.4888	0.552977	46,F,26.2	50.5636	0.341385	57,M,50.2
44.8626	0.508134	46,F,26.2	50.7324	0.463652	57,M,50.2
46.3805	0.532394	46,F,26.2	52.5146	0.399948	57,M,50.2
47.0133	0.471774	46,F,26.2	52.6229	0.356959	57,M,50.2
47.2578	0.412385	46,F,26.2	53.2642	0.255734	57,M,50.2
47.4514	0.443659	46,F,26.2	53.9328	0.402195	57,M,50.2
47.5163	0.606047	46,F,26.2	54.1017	0.326268	57,M,50.2
47.8953	0.495222	46,F,26.2	54.2153	0.390935	57,M,50.2
47.9729	0.513652	46,F,26.2	56.2794	0.319655	57,M,50.2
48.7538	0.514729	46,F,26.2	56.3969	0.376446	57,M,50.2
49.2938	0.453249	46,F,26.2	56.4831	0.36375	57,M,50.2
49.3493	0.501653	46,F,26.2	56.9693	0.279454	57,M,50.2
49.7163	0.558769	46,F,26.2	57.1785	0.364363	57,M,50.2
49.8803	0.427344	46,F,26.2	57.4089	0.426491	57,M,50.2
50.9075	0.624485	46,F,26.2	61.4189	0.248977	57,M,50.2
51.3006	0.535439	46,F,26.2	61.5565	0.280252	57,M,50.2
51.3823	0.353725	46,F,26.2	62.124	0.247242	57,M,50.2
52.0264	0.480027	46,F,26.2	62.1412	0.284283	57,M,50.2
53.0159	0.437538	46,F,26.2	64.3174	0.346959	57,M,50.2
53.3648	0.460976	46,F,26.2	64.4359	0.360175	57,M,50.2
53.5276	0.505364	46,F,26.2	64.8839	0.389789	57,M,50.2
54.1118	0.531737	46,F,26.2	65.4938	0.36255	57,M,50.2
58.4131	0.384273	46,F,26.2	66.5518	0.302025	57,M,50.2
58.5859	0.354244	46,F,26.2	67.2557	0.30285	57,M,50.2
59.7099	0.465338	46,F,26.2	67.5921	0.273807	57,M,50.2
59.8611	0.376435	46,F,26.2	67.9003	0.319889	57,M,50.2
60.1277	0.39949	46,F,26.2	68.3591	0.371933	57,M,50.2
60.2368	0.364263	46,F,26.2	68.5843	0.302658	57,M,50.2
60.3903	0.470074	46,F,26.2	68.5895	0.370869	57,M,50.2
61.1717	0.371551	46,F,26.2	68.6243	0.315177	57,M,50.2
63.4453	0.388905	46,F,26.2	69.356	0.363585	57,M,50.2
64.0418	0.391388	46,F,26.2	69.7425	0.340696	57,M,50.2
64.3885	0.388041	46,F,26.2	70.2268	0.330793	57,M,50.2
65.5435	0.361437	46,F,26.2	70.3563	0.267362	57,M,50.2
66.0598	0.374279	46,F,26.2	71.4784	0.295285	57,M,50.2
66.1492	0.361221	46,F,26.2	72.1108	0.321066	57,M,50.2
66.8532	0.38458	46,F,26.2	72.1594	0.306057	57,M,50.2
67.0703	0.353156	46,F,26.2	72.1606	0.291965	57,M,50.2
67.3149	0.294167	46,F,26.2	72.8472	0.344794	57,M,50.2
67.3155	0.373587	46,F,26.2	73.1154	0.325341	57,M,50.2
67.5446	0.414197	46,F,26.2	73.4311	0.314636	57,M,50.2
68.2782	0.357435	46,F,26.2	74.2252	0.280944	57,M,50.2
69.1517	0.320865	46,F,26.2	74.4694	0.28578	57,M,50.2
69.2354	0.283738	46,F,26.2	74.6975	0.306415	57,M,50.2
70.8972	0.336144	46,F,26.2	75.1191	0.3084	57,M,50.2
71.4797	0.363549	46,F,26.2	75.3183	0.333952	57,M,50.2
72.2464	0.434886	46,F,26.2	75.4123	0.31277	57,M,50.2
72.5018	0.333509	46,F,26.2	75.9805	0.287302	57,M,50.2
72.9404	0.428085	46,F,26.2	76.0202	0.32668	57,M,50.2
75.274	0.29884	46,F,26.2	77.5717	0.253227	57,M,50.2
75.285	0.346065	46,F,26.2	77.6503	0.245855	57,M,50.2
75.4391	0.354397	46,F,26.2	77.9023	0.307637	57,M,50.2
75.5487	0.366444	46,F,26.2	79.1022	0.256069	57,M,50.2
75.7637	0.355003	46,F,26.2	80.8336	0.303054	57,M,50.2
75.955	0.307456	46,F,26.2	81.0919	0.350436	57,M,50.2
76.187	0.324127	46,F,26.2	81.3195	0.29902	57,M,50.2
76.7199	0.358737	46,F,26.2	81.3367	0.295114	57,M,50.2
77.4284	0.481725	46,F,26.2	81.6053	0.31465	57,M,50.2
78.0611	0.301367	46,F,26.2	83.0873	0.237139	57,M,50.2
78.2539	0.305092	46,F,26.2	83.601	0.35801	57,M,50.2
78.3478	0.319289	46,F,26.2	83.8903	0.301599	57,M,50.2
80.5979	0.355395	46,F,26.2	84.5111	0.380385	57,M,50.2
80.9589	0.348021	46,F,26.2	84.9687	0.234274	57,M,50.2
81.5796	0.273885	46,F,26.2	85.238	0.325576	57,M,50.2
81.8255	0.288688	46,F,26.2	86.4163	0.314519	57,M,50.2
82.077	0.349166	46,F,26.2	86.4893	0.192645	57,M,50.2
82.1169	0.328215	46,F,26.2	86.7454	0.304762	57,M,50.2
84.0148	0.23753	46,F,26.2	87.0158	0.3188	57,M,50.2
84.3878	0.322088	46,F,26.2	88.3979	0.291413	57,M,50.2
84.6606	0.305164	46,F,26.2	88.7977	0.249838	57,M,50.2
84.8039	0.273951	46,F,26.2	89.2643	0.331329	57,M,50.2
84.9498	0.298777	46,F,26.2	89.3569	0.281901	57,M,50.2
86.2541	0.268447	46,F,26.2	90.1367	0.265808	57,M,50.2
86.3506	0.342609	46,F,26.2	91.2686	0.174069	57,M,50.2
86.4389	0.307669	46,F,26.2	91.972	0.263822	57,M,50.2
87.6173	0.297719	46,F,26.2	92.9795	0.340714	57,M,50.2
87.7611	0.217668	46,F,26.2	97.1416	0.301729	57,M,50.2
88.5504	0.271715	46,F,26.2	99.8952	0.158927	57,M,50.2
89.5446	0.282109	46,F,26.2	101.855	0.260943	57,M,50.2
89.5587	0.279177	46,F,26.2	105.952	0.27898	57,M,50.2
89.8776	0.355176	46,F,26.2	108.515	0.254942	57,M,50.2
90.594	0.366735	46,F,26.2	112.143	0.219634	57,M,50.2
91.0375	0.282258	46,F,26.2	114.685	0.221383	57,M,50.2
92.7096	0.267022	46,F,26.2	128.445	0.181353	57,M,50.2
92.9069	0.290015	46,F,26.2	129.82	0.286694	57,M,50.2
92.9848	0.29645	46,F,26.2	131.842	0.270484	57,M,50.2
93.562	0.291392	46,F,26.2	84.5067	0.313765	57,M,50.2
93.6765	0.286376	46,F,26.2	84.5111	0.379261	57,M,50.2
94.614	0.240633	46,F,26.2	84.9687	0.340268	57,M,50.2
94.8554	0.262807	46,F,26.2	85.238	0.30212	57,M,50.2
95.1444	0.279974	46,F,26.2	86.4163	0.29731	57,M,50.2
95.234	0.246172	46,F,26.2	86.4893	0.274497	57,M,50.2
95.2998	0.293597	46,F,26.2	86.7454	0.27921	57,M,50.2
96.1061	0.253567	46,F,26.2	87.0158	0.309642	57,M,50.2
96.5173	0.259484	46,F,26.2	88.3979	0.290317	57,M,50.2
97.065	0.290173	46,F,26.2	88.7977	0.175882	57,M,50.2
97.9369	0.259528	46,F,26.2	89.2643	0.346917	57,M,50.2
97.9903	0.322394	46,F,26.2	89.3569	0.247577	57,M,50.2
98.0949	0.258007	46,F,26.2	90.1367	0.228323	57,M,50.2
98.2837	0.313986	46,F,26.2	91.2686	0.248705	57,M,50.2
98.855	0.275386	46,F,26.2	91.972	0.211944	57,M,50.2
99.0045	0.347727	46,F,26.2	92.524	0.249737	57,M,50.2
100.291	0.269365	46,F,26.2	92.9795	0.344538	57,M,50.2
102.253	0.274694	46,F,26.2	95.2962	0.361559	57,M,50.2
102.491	0.250958	46,F,26.2	96.4399	0.257557	57,M,50.2
102.693	0.210984	46,F,26.2	97.1416	0.2942	57,M,50.2
103	0.25663	46,F,26.2	97.5828	0.351877	57,M,50.2
103.294	0.33185	46,F,26.2	98.0069	0.371276	57,M,50.2
103.659	0.271432	46,F,26.2	99.6091	0.285243	57,M,50.2
104.592	0.257709	46,F,26.2	99.8952	0.224633	57,M,50.2
104.658	0.272032	46,F,26.2	101.238	0.204964	57,M,50.2
104.772	0.254691	46,F,26.2	101.855	0.201062	57,M,50.2
105.409	0.247097	46,F,26.2	105.812	0.234892	57,M,50.2
105.486	0.305909	46,F,26.2	105.952	0.258677	57,M,50.2
106.145	0.2152	46,F,26.2	108.515	0.197774	57,M,50.2
106.241	0.304937	46,F,26.2	112.143	0.301425	57,M,50.2
106.813	0.259693	46,F,26.2	114.685	0.158569	57,M,50.2
107.284	0.258055	46,F,26.2	115.133	0.218741	57,M,50.2
108.121	0.27197	46,F,26.2	120.119	0.356747	57,M,50.2
108.238	0.265916	46,F,26.2	128.445	0.33288	57,M,50.2
108.982	0.2708	46,F,26.2	129.82	0.265895	57,M,50.2
109.25	0.277039	46,F,26.2	131.842	0.258095	57,M,50.2
109.819	0.243888	46,F,26.2	98.9059	0.349436	57,M,50.2
109.854	0.271238	46,F,26.2	74.4183	0.412465	57,M,50.2
109.928	0.249429	46,F,26.2	126.519	0.307489	57,M,50.2
109.997	0.232843	46,F,26.2	86.1869	0.388734	57,M,50.2
110.392	0.222729	46,F,26.2	59.4544	0.36293	57,M,50.2
110.474	0.233868	46,F,26.2	58.8811	0.444318	57,M,50.2
110.497	0.24518	46,F,26.2	95.9604	0.351316	57,M,50.2
111.026	0.275666	46,F,26.2	79.1937	0.377461	57,M,50.2
111.061	0.27878	46,F,26.2	142.372	0.284196	57,M,50.2
111.432	0.223778	46,F,26.2	91.2005	0.311683	57,M,50.2
111.494	0.294637	46,F,26.2	78.7967	0.32068	57,M,50.2
111.597	0.232433	46,F,26.2	88.0197	0.329645	57,M,50.2
112.013	0.217765	46,F,26.2	124.296	0.21255	57,M,50.2
114.054	0.264618	46,F,26.2	82.4758	0.32217	57,M,50.2
114.918	0.276555	46,F,26.2	80.6933	0.281719	57,M,50.2
115.372	0.251421	46,F,26.2	127.392	0.257914	57,M,50.2
115.948	0.238367	46,F,26.2	79.7789	0.305869	57,M,50.2
116.344	0.254606	46,F,26.2	84.683	0.291097	57,M,50.2
116.366	0.292792	46,F,26.2	59.6767	0.410705	57,M,50.2
116.453	0.299359	46,F,26.2	71.141	0.333593	57,M,50.2
116.509	0.255098	46,F,26.2	72.0376	0.278014	57,M,50.2
117.267	0.235049	46,F,26.2	158.089	0.240234	57,M,50.2
117.276	0.264063	46,F,26.2	226.438	0.198019	57,M,50.2
117.615	0.279941	46,F,26.2	207.421	0.222194	57,M,50.2
118.103	0.265959	46,F,26.2	138.41	0.246974	57,M,50.2
118.486	0.249664	46,F,26.2	56.7041	0.405968	57,M,50.2
118.843	0.250201	46,F,26.2	169.349	0.241978	57,M,50.2
119.25	0.246489	46,F,26.2	50.7134	0.436451	57,M,50.2
119.692	0.241515	46,F,26.2	172.178	0.264289	57,M,50.2
120.587	0.262085	46,F,26.2	163.238	0.234148	57,M,50.2
120.994	0.221759	46,F,26.2	53.2125	0.486405	57,M,50.2
121.513	0.2521	46,F,26.2	68.4406	0.413628	57,M,50.2
122.009	0.26484	46,F,26.2	111.167	0.289999	57,M,50.2
122.396	0.236834	46,F,26.2	55.0413	0.475151	57,M,50.2
123.006	0.225996	46,F,26.2	125.143	0.323466	57,M,50.2
123.208	0.236382	46,F,26.2	58.9753	0.44615	57,M,50.2
124.038	0.224888	46,F,26.2	92.9518	0.264275	57,M,50.2
124.433	0.232175	46,F,26.2	60.0036	0.393288	57,M,50.2
124.467	0.239078	46,F,26.2	183.024	0.153956	57,M,50.2
124.709	0.258655	46,F,26.2	156.008	0.301549	57,M,50.2
124.71	0.262726	46,F,26.2	175.917	0.258354	57,M,50.2
124.791	0.271441	46,F,26.2	101.992	0.325301	57,M,50.2
124.821	0.239198	46,F,26.2	70.391	0.403726	57,M,50.2
125.192	0.27104	46,F,26.2	49.6251	0.480598	57,M,50.2
125.518	0.248162	46,F,26.2	41.2717	0.420481	57,M,50.2
125.674	0.240398	46,F,26.2	54.6256	0.483333	57,M,50.2
125.878	0.224816	46,F,26.2	61.5698	0.432261	57,M,50.2
125.939	0.240328	46,F,26.2	227.188	0.223138	57,M,50.2
126.487	0.275337	46,F,26.2	132.695	0.242454	57,M,50.2
126.917	0.328751	46,F,26.2	223.121	0.22448	57,M,50.2
127.21	0.280175	46,F,26.2	143.414	0.26763	57,M,50.2
128.113	0.273215	46,F,26.2	181.661	0.246791	57,M,50.2
128.353	0.234144	46,F,26.2	95.3796	0.308471	57,M,50.2
128.356	0.233783	46,F,26.2	143.916	0.269993	57,M,50.2
128.385	0.233418	46,F,26.2	124.273	0.333185	57,M,50.2
129.443	0.198123	46,F,26.2	144.066	0.254779	57,M,50.2
129.563	0.246009	46,F,26.2	106.309	0.256387	57,M,50.2
129.738	0.270304	46,F,26.2	134.55	0.248619	57,M,50.2
129.795	0.262642	46,F,26.2	57.5047	0.4383	57,M,50.2
129.846	0.276272	46,F,26.2	107.193	0.200788	57,M,50.2
131.235	0.253349	46,F,26.2	97.4021	0.388415	57,M,50.2
131.35	0.317203	46,F,26.2	85.6304	0.385045	57,M,50.2
131.519	0.255913	46,F,26.2	44.8321	0.482099	57,M,50.2
131.596	0.270539	46,F,26.2	89.211	0.224572	57,M,50.2
131.619	0.223713	46,F,26.2	81.0737	0.244789	57,M,50.2
133.066	0.221061	46,F,26.2	64.9347	0.244894	57,M,50.2
134.961	0.247737	46,F,26.2	90.0974	0.230191	57,M,50.2
136	0.239019	46,F,26.2	52.7764	0.457744	57,M,50.2
136.011	0.221719	46,F,26.2	68.9637	0.243852	57,M,50.2
136.812	0.222977	46,F,26.2	132.347	0.249093	57,M,50.2
137.185	0.246166	46,F,26.2	67.7148	0.299158	57,M,50.2
138.111	0.269846	46,F,26.2	128.092	0.245491	57,M,50.2
139.314	0.234861	46,F,26.2	99.6172	0.270102	57,M,50.2
139.71	0.217879	46,F,26.2	41.4193	0.52918	57,M,50.2
140.941	0.25539	46,F,26.2	178.757	0.226357	57,M,50.2
141.347	0.250725	46,F,26.2	40.2187	0.537906	59,F,21.4
141.746	0.279111	46,F,26.2	41.6295	0.607143	59,F,21.4
142.231	0.221126	46,F,26.2	43.941	0.320242	59,F,21.4
143.028	0.209389	46,F,26.2	44.0904	0.246002	59,F,21.4
143.17	0.250946	46,F,26.2	44.472	0.422693	59,F,21.4
143.61	0.222363	46,F,26.2	44.5595	0.541033	59,F,21.4
145.41	0.241932	46,F,26.2	44.5799	0.4508	59,F,21.4
145.847	0.195255	46,F,26.2	44.7215	0.584736	59,F,21.4
147.408	0.220489	46,F,26.2	44.7614	0.415502	59,F,21.4
147.816	0.263034	46,F,26.2	44.7856	0.410154	59,F,21.4
147.826	0.230072	46,F,26.2	44.8059	0.546965	59,F,21.4
149.126	0.235299	46,F,26.2	45.0445	0.650775	59,F,21.4
150.646	0.243427	46,F,26.2	45.3198	0.335587	59,F,21.4
151.437	0.235296	46,F,26.2	45.4843	0.504269	59,F,21.4
154.023	0.270754	46,F,26.2	45.5853	0.42335	59,F,21.4
154.636	0.237366	46,F,26.2	45.8804	0.377551	59,F,21.4
154.78	0.23033	46,F,26.2	45.908	0.472548	59,F,21.4
155.939	0.220961	46,F,26.2	46.0794	0.430611	59,F,21.4
156.918	0.24939	46,F,26.2	46.1463	0.162932	59,F,21.4
157.619	0.262166	46,F,26.2	46.1883	0.378935	59,F,21.4
158.206	0.222105	46,F,26.2	46.1901	0.244821	59,F,21.4
158.452	0.210415	46,F,26.2	46.3892	0.243211	59,F,21.4
158.751	0.210402	46,F,26.2	46.4623	0.498786	59,F,21.4
161.411	0.208994	46,F,26.2	46.5144	0.665567	59,F,21.4
164.186	0.240376	46,F,26.2	46.8346	0.283052	59,F,21.4
165.565	0.236668	46,F,26.2	46.91	0.309745	59,F,21.4
165.81	0.239704	46,F,26.2	46.9317	0.464077	59,F,21.4
168.805	0.174064	46,F,26.2	47.2043	0.4436	59,F,21.4
168.938	0.232725	46,F,26.2	47.2604	0.595628	59,F,21.4
168.993	0.211414	46,F,26.2	47.3283	0.529444	59,F,21.4
170.109	0.228992	46,F,26.2	47.4273	0.353707	59,F,21.4
171.747	0.219723	46,F,26.2	47.7912	0.36863	59,F,21.4
172.301	0.207181	46,F,26.2	47.7995	0.380394	59,F,21.4
174.409	0.231403	46,F,26.2	47.8996	0.460967	59,F,21.4
174.519	0.202849	46,F,26.2	47.9039	0.339862	59,F,21.4
175.14	0.180393	46,F,26.2	47.9293	0.496244	59,F,21.4
178.251	0.223657	46,F,26.2	47.9659	0.462797	59,F,21.4
183.253	0.247995	46,F,26.2	48.0499	0.506311	59,F,21.4
188.088	0.195584	46,F,26.2	48.3611	0.478923	59,F,21.4
188.803	0.235236	46,F,26.2	48.3871	0.578975	59,F,21.4
207.388	0.21182	46,F,26.2	48.5286	0.522946	59,F,21.4
208.153	0.218101	46,F,26.2	48.5373	0.516031	59,F,21.4
213.354	0.222384	46,F,26.2	48.6448	0.353992	59,F,21.4
219.866	0.183124	46,F,26.2	48.8906	0.395863	59,F,21.4
224.13	0.209206	46,F,26.2	49.0781	0.511628	59,F,21.4
256.641	0.232104	46,F,26.2	49.2077	0.310694	59,F,21.4
37.9148	0.636852	53,F,45.3	49.2649	0.37636	59,F,21.4
40.5275	0.682446	53,F,45.3	49.3686	0.547348	59,F,21.4
45.5599	0.446144	53,F,45.3	49.4218	0.50593	59,F,21.4
46.4535	0.487985	53,F,45.3	49.514	0.364988	59,F,21.4
49.1144	0.509734	53,F,45.3	49.5499	0.169375	59,F,21.4
49.8184	0.4815	53,F,45.3	49.6094	0.367811	59,F,21.4
52.5064	0.457274	53,F,45.3	49.8099	0.176349	59,F,21.4
53.6407	0.402483	53,F,45.3	50.0946	0.500245	59,F,21.4
59.7923	0.415257	53,F,45.3	50.4271	0.277958	59,F,21.4
60.9709	0.329094	53,F,45.3	50.4452	0.521419	59,F,21.4
61.4684	0.306923	53,F,45.3	50.6033	0.528854	59,F,21.4
61.6087	0.340555	53,F,45.3	50.9071	0.493379	59,F,21.4
62.8501	0.364323	53,F,45.3	50.9165	0.291832	59,F,21.4
63.1917	0.428254	53,F,45.3	51.0776	0.559895	59,F,21.4
63.4533	0.130283	53,F,45.3	51.109	0.306322	59,F,21.4
64.2126	0.387794	53,F,45.3	51.3714	0.534998	59,F,21.4
65.8241	0.406181	53,F,45.3	51.4182	0.368585	59,F,21.4
65.8897	0.470613	53,F,45.3	51.4546	0.584881	59,F,21.4
67.178	0.287166	53,F,45.3	51.4955	0.552729	59,F,21.4
68.919	0.536757	53,F,45.3	51.6286	0.488343	59,F,21.4
69.8104	0.353213	53,F,45.3	51.6714	0.392468	59,F,21.4
73.5194	0.284507	53,F,45.3	51.7525	0.48539	59,F,21.4
73.5834	0.299082	53,F,45.3	51.9569	0.481385	59,F,21.4
74.3982	0.259596	53,F,45.3	52.0625	0.320335	59,F,21.4
75.8103	0.37673	53,F,45.3	52.1057	0.447195	59,F,21.4
78.927	0.431048	53,F,45.3	52.1157	0.223051	59,F,21.4
81.7658	0.365435	53,F,45.3	52.4165	0.40625	59,F,21.4
81.7928	0.28825	53,F,45.3	52.4371	0.474688	59,F,21.4
82.0792	0.38466	53,F,45.3	52.5209	0.251745	59,F,21.4
82.3072	0.27415	53,F,45.3	52.5788	0.465538	59,F,21.4
82.8103	0.373661	53,F,45.3	52.7252	0.286318	59,F,21.4
83.8036	0.238899	53,F,45.3	52.741	0.47281	59,F,21.4
86.7503	0.269828	53,F,45.3	52.8172	0.370251	59,F,21.4
86.8768	0.160046	53,F,45.3	52.9045	0.41042	59,F,21.4
87.1605	0.35782	53,F,45.3	53.2752	0.357802	59,F,21.4
91.0409	0.154153	53,F,45.3	53.3359	0.274265	59,F,21.4
91.2077	0.120939	53,F,45.3	53.3792	0.306748	59,F,21.4
92.7087	0.211069	53,F,45.3	53.5506	0.525473	59,F,21.4
98.8075	0.34377	53,F,45.3	53.7654	0.347617	59,F,21.4
103.581	0.303562	53,F,45.3	53.8569	0.405607	59,F,21.4
104.166	0.100245	53,F,45.3	53.8913	0.364824	59,F,21.4
104.317	0.321097	53,F,45.3	53.9178	0.43793	59,F,21.4
107.599	0.101967	53,F,45.3	53.9559	0.33463	59,F,21.4
109.47	0.254672	53,F,45.3	54.0266	0.477817	59,F,21.4
112.117	0.180978	53,F,45.3	54.3575	0.416487	59,F,21.4
124.668	0.257402	53,F,45.3	54.4557	0.281479	59,F,21.4
125.507	0.29685	53,F,45.3	54.4624	0.58227	59,F,21.4
129.083	0.330867	53,F,45.3	54.4836	0.306862	59,F,21.4
131.833	0.136984	53,F,45.3	54.5462	0.279175	59,F,21.4
135.686	0.259607	53,F,45.3	54.5512	0.344465	59,F,21.4
142.92	0.190167	53,F,45.3	54.6749	0.38389	59,F,21.4
145.171	0.148281	53,F,45.3	54.7644	0.344304	59,F,21.4
145.654	0.203654	53,F,45.3	54.9116	0.268762	59,F,21.4
146.46	0.272526	53,F,45.3	55.0713	0.392636	59,F,21.4
148.079	0.292929	53,F,45.3	55.1284	0.444047	59,F,21.4
153.099	0.173418	53,F,45.3	55.475	0.172238	59,F,21.4
163.387	0.105211	53,F,45.3	55.5484	0.311966	59,F,21.4
166.612	0.211196	53,F,45.3	55.5796	0.372962	59,F,21.4
170.224	0.265775	53,F,45.3	55.6216	0.503079	59,F,21.4
182.041	0.229668	53,F,45.3	55.6658	0.361479	59,F,21.4
185.792	0.198169	53,F,45.3	55.8088	0.345646	59,F,21.4
196.131	0.218024	53,F,45.3	55.8812	0.456264	59,F,21.4
249.849	0.130195	53,F,45.3	55.9337	0.211819	59,F,21.4
102.961	0.309419	53,F,45.3	55.9349	0.435839	59,F,21.4
310.689	0.199921	53,F,45.3	56.346	0.240325	59,F,21.4
136.388	0.265925	53,F,45.3	56.4881	0.302997	59,F,21.4
118.406	0.33384	53,F,45.3	56.5927	0.285618	59,F,21.4
236.633	0.138726	53,F,45.3	56.9245	0.327608	59,F,21.4
100.056	0.242693	53,F,45.3	57.0437	0.163779	59,F,21.4
61.518	0.401405	53,F,45.3	57.2324	0.368538	59,F,21.4
76.9009	0.280295	53,F,45.3	57.4852	0.490898	59,F,21.4
82.5655	0.377076	53,F,45.3	57.8035	0.412799	59,F,21.4
67.1252	0.418218	53,F,45.3	57.9422	0.246029	59,F,21.4
73.212	0.248242	53,F,45.3	58.0288	0.382484	59,F,21.4
83.7974	0.330629	53,F,45.3	58.1567	0.405056	59,F,21.4
114.279	0.18092	53,F,45.3	58.1688	0.403563	59,F,21.4
66.8663	0.349744	53,F,45.3	58.484	0.268748	59,F,21.4
99.0107	0.27074	53,F,45.3	58.6158	0.473152	59,F,21.4
97.1087	0.235998	53,F,45.3	58.7321	0.600861	59,F,21.4
94.2967	0.337662	53,F,45.3	58.8066	0.338262	59,F,21.4
106.912	0.26275	53,F,45.3	58.8162	0.332648	59,F,21.4
107.963	0.302422	53,F,45.3	58.8293	0.425564	59,F,21.4
128.801	0.256677	53,F,45.3	58.9483	0.252712	59,F,21.4
88.6793	0.25431	53,F,45.3	58.9691	0.265653	59,F,21.4
65.4972	0.45361	53,F,45.3	59.006	0.445911	59,F,21.4
60.7556	0.436404	53,F,45.3	59.2277	0.430962	59,F,21.4
144.523	0.223349	53,F,45.3	59.4425	0.226573	59,F,21.4
131.534	0.253416	53,F,45.3	59.6197	0.44255	59,F,21.4
225.249	0.148378	53,F,45.3	59.7267	0.303518	59,F,21.4
129.072	0.246645	53,F,45.3	61.2243	0.201583	59,F,21.4
175.956	0.229347	53,F,45.3	61.2966	0.221234	59,F,21.4
115.491	0.232492	53,F,45.3	61.3318	0.301352	59,F,21.4
120.982	0.262878	53,F,45.3	61.481	0.295078	59,F,21.4
209.459	0.136344	53,F,45.3	61.529	0.228052	59,F,21.4
63.1046	0.297807	53,F,45.3	61.5828	0.297795	59,F,21.4
58.8642	0.419683	53,F,45.3	61.6751	0.343936	59,F,21.4
53.9836	0.49266	53,F,45.3	61.7958	0.312008	59,F,21.4
145.321	0.21818	53,F,45.3	61.9065	0.417476	59,F,21.4
97.691	0.388914	53,F,45.3	62.1748	0.435419	59,F,21.4
207.975	0.196702	53,F,45.3	62.1789	0.389699	59,F,21.4
165.691	0.104593	53,F,45.3	62.3301	0.462548	59,F,21.4
54.6848	0.506882	53,F,45.3	62.381	0.332621	59,F,21.4
87.3504	0.33933	53,F,45.3	62.6022	0.306756	59,F,21.4
98.1517	0.322297	53,F,45.3	63.5867	0.12839	59,F,21.4
84.6411	0.297514	53,F,45.3	63.6283	0.321979	59,F,21.4
165.125	0.174455	53,F,45.3	63.6701	0.239115	59,F,21.4
58.8806	0.338778	53,F,45.3	63.6774	0.204525	59,F,21.4
52.9857	0.666001	53,F,45.3	63.7122	0.268241	59,F,21.4
66.8532	0.407542	53,F,45.3	63.7895	0.226716	59,F,21.4
77.8566	0.356254	53,F,45.3	64.1041	0.288848	59,F,21.4
47.1505	0.514064	53,F,45.3	64.244	0.252962	59,F,21.4
53.6997	0.382781	53,F,45.3	64.3419	0.281208	59,F,21.4
72.9203	0.373252	53,F,45.3	64.642	0.394545	59,F,21.4
113.25	0.205037	53,F,45.3	64.8705	0.417904	59,F,21.4
59.5924	0.397423	53,F,45.3	64.9008	0.287833	59,F,21.4
106.187	0.231835	53,F,45.3	65.1727	0.374227	59,F,21.4
72.2091	0.24519	53,F,45.3	65.226	0.364989	59,F,21.4
103.608	0.222004	53,F,45.3	65.3124	0.317619	59,F,21.4
72.2758	0.271739	53,F,45.3	65.3989	0.124139	59,F,21.4
59.1059	0.305509	53,F,45.3	65.6042	0.394484	59,F,21.4
231.331	0.132374	53,F,45.3	65.6596	0.420528	59,F,21.4
51.5927	0.321397	53,F,45.3	65.7084	0.451695	59,F,21.4
52.1526	0.363271	53,F,45.3	65.7107	0.296151	59,F,21.4
58.7294	0.298567	53,F,45.3	65.8962	0.469256	59,F,21.4
58.767	0.28861	53,F,45.3	66.4821	0.3466	59,F,21.4
62.8095	0.255162	53,F,45.3	66.5293	0.207098	59,F,21.4
63.5069	0.255973	53,F,45.3	66.7379	0.366183	59,F,21.4
65.5318	0.200916	53,F,45.3	66.8371	0.25132	59,F,21.4
67.0097	0.242177	53,F,45.3	67.1106	0.267412	59,F,21.4
67.4987	0.270014	53,F,45.3	67.1247	0.297576	59,F,21.4
69.3273	0.285483	53,F,45.3	67.2942	0.40048	59,F,21.4
71.9128	0.225757	53,F,45.3	67.5234	0.474227	59,F,21.4
73.1066	0.261013	53,F,45.3	68.0467	0.295611	59,F,21.4
75.9784	0.245344	53,F,45.3	68.1282	0.30539	59,F,21.4
79.1892	0.255429	53,F,45.3	68.3104	0.246437	59,F,21.4
79.2093	0.269652	53,F,45.3	68.4069	0.326464	59,F,21.4
80.2332	0.218447	53,F,45.3	68.4801	0.264137	59,F,21.4
80.3732	0.25676	53,F,45.3	68.4928	0.311071	59,F,21.4
82.3959	0.19105	53,F,45.3	68.5815	0.380238	59,F,21.4
83.768	0.173243	53,F,45.3	69.1186	0.391653	59,F,21.4
84.7652	0.199558	53,F,45.3	69.179	0.422938	59,F,21.4
87.6381	0.180277	53,F,45.3	69.2729	0.322728	59,F,21.4
88.0749	0.206409	53,F,45.3	69.4895	0.282813	59,F,21.4
93.239	0.230649	53,F,45.3	69.9713	0.304767	59,F,21.4
95.5237	0.204985	53,F,45.3	70.1446	0.354864	59,F,21.4
95.5265	0.267226	53,F,45.3	70.3399	0.277904	59,F,21.4
96.1604	0.220186	53,F,45.3	70.3964	0.304432	59,F,21.4
98.3785	0.230442	53,F,45.3	70.4183	0.489296	59,F,21.4
99.2238	0.174832	53,F,45.3	70.7288	0.338052	59,F,21.4
100.439	0.253457	53,F,45.3	70.7838	0.352291	59,F,21.4
103.82	0.192074	53,F,45.3	70.8074	0.370099	59,F,21.4
104.672	0.241261	53,F,45.3	70.8145	0.320588	59,F,21.4
107.251	0.210843	53,F,45.3	70.8609	0.270855	59,F,21.4
108.254	0.22312	53,F,45.3	71.0031	0.304069	59,F,21.4
108.409	0.227031	53,F,45.3	71.0694	0.35024	59,F,21.4
109.864	0.20117	53,F,45.3	71.2627	0.389777	59,F,21.4
110.314	0.213443	53,F,45.3	71.3414	0.443079	59,F,21.4
112.847	0.2229	53,F,45.3	71.7159	0.488907	59,F,21.4
113.679	0.209007	53,F,45.3	71.7828	0.405564	59,F,21.4
114.266	0.199763	53,F,45.3	71.9572	0.40795	59,F,21.4
120.689	0.183292	53,F,45.3	72.5529	0.187652	59,F,21.4
125.672	0.209765	53,F,45.3	72.829	0.271131	59,F,21.4
130.325	0.247862	53,F,45.3	72.85	0.432995	59,F,21.4
131.442	0.121613	53,F,45.3	72.8798	0.420614	59,F,21.4
137.214	0.189318	53,F,45.3	73.074	0.16646	59,F,21.4
138.368	0.187	53,F,45.3	73.7671	0.247583	59,F,21.4
163.638	0.172158	53,F,45.3	73.9648	0.187868	59,F,21.4
182.039	0.213199	53,F,45.3	74.1607	0.377774	59,F,21.4
40.321	0.508268	56,M,22.0	74.4152	0.204529	59,F,21.4
40.3491	0.569796	56,M,22.0	74.6384	0.386796	59,F,21.4
40.374	0.673111	56,M,22.0	74.6457	0.28896	59,F,21.4
40.6713	0.386584	56,M,22.0	74.8417	0.390787	59,F,21.4
41.1043	0.522184	56,M,22.0	74.9489	0.343224	59,F,21.4
41.1338	0.698372	56,M,22.0	75.0457	0.33801	59,F,21.4
41.5295	0.408007	56,M,22.0	75.0939	0.332225	59,F,21.4
41.6358	0.429422	56,M,22.0	75.1711	0.27965	59,F,21.4
41.6486	0.556355	56,M,22.0	75.433	0.384527	59,F,21.4
41.8844	0.49215	56,M,22.0	75.5983	0.224123	59,F,21.4
41.9272	0.49227	56,M,22.0	75.7294	0.272014	59,F,21.4
42.818	0.45743	56,M,22.0	76.4243	0.314611	59,F,21.4
43.134	0.482036	56,M,22.0	76.4423	0.318001	59,F,21.4
43.2332	0.618585	56,M,22.0	76.5071	0.235294	59,F,21.4
43.2441	0.433838	56,M,22.0	76.5633	0.319468	59,F,21.4
43.3765	0.607247	56,M,22.0	76.7917	0.247932	59,F,21.4
43.4839	0.328603	56,M,22.0	76.8928	0.252017	59,F,21.4
43.5191	0.412371	56,M,22.0	77.4813	0.36213	59,F,21.4
43.6895	0.421687	56,M,22.0	77.5338	0.294816	59,F,21.4
43.695	0.368421	56,M,22.0	77.6542	0.145391	59,F,21.4
43.9065	0.318584	56,M,22.0	77.7601	0.325422	59,F,21.4
44.183	0.372424	56,M,22.0	77.9359	0.169654	59,F,21.4
44.2918	0.493729	56,M,22.0	77.9845	0.31844	59,F,21.4
44.5731	0.38514	56,M,22.0	78.0512	0.377991	59,F,21.4
44.6929	0.457604	56,M,22.0	78.2585	0.427468	59,F,21.4
44.724	0.360768	56,M,22.0	79.2455	0.233457	59,F,21.4
44.8763	0.660714	56,M,22.0	79.3543	0.295229	59,F,21.4
44.9171	0.278393	56,M,22.0	80.0532	0.343985	59,F,21.4
44.9508	0.267442	56,M,22.0	80.0931	0.294953	59,F,21.4
45.2126	0.514208	56,M,22.0	80.2999	0.195217	59,F,21.4
45.3847	0.25108	56,M,22.0	80.3943	0.26899	59,F,21.4
45.4064	0.468731	56,M,22.0	80.4664	0.314789	59,F,21.4
45.4785	0.379377	56,M,22.0	81.2187	0.189264	59,F,21.4
45.6137	0.508993	56,M,22.0	81.4631	0.33683	59,F,21.4
45.6408	0.362734	56,M,22.0	81.5943	0.107563	59,F,21.4
46.2441	0.363968	56,M,22.0	81.664	0.298762	59,F,21.4
46.5379	0.334545	56,M,22.0	81.734	0.364913	59,F,21.4
46.7197	0.505695	56,M,22.0	82.0653	0.216862	59,F,21.4
46.763	0.590232	56,M,22.0	82.1014	0.276095	59,F,21.4
46.9474	0.409278	56,M,22.0	82.1178	0.261049	59,F,21.4
47.0071	0.483276	56,M,22.0	82.3046	0.34055	59,F,21.4
47.4886	0.497397	56,M,22.0	82.4914	0.26969	59,F,21.4
47.5579	0.386117	56,M,22.0	83.1304	0.322854	59,F,21.4
47.7655	0.447159	56,M,22.0	83.1438	0.276502	59,F,21.4
48.3352	0.500787	56,M,22.0	83.2699	0.331048	59,F,21.4
48.4229	0.41252	56,M,22.0	83.8335	0.294305	59,F,21.4
48.4728	0.570842	56,M,22.0	83.9201	0.263279	59,F,21.4
48.8177	0.549515	56,M,22.0	84.0409	0.278938	59,F,21.4
48.9951	0.368844	56,M,22.0	84.2119	0.358303	59,F,21.4
49.0127	0.320911	56,M,22.0	84.4932	0.286131	59,F,21.4
49.2818	0.5539	56,M,22.0	84.5998	0.385301	59,F,21.4
49.4253	0.326953	56,M,22.0	84.665	0.289914	59,F,21.4
49.7475	0.595723	56,M,22.0	84.8037	0.3095	59,F,21.4
50.0597	0.359806	56,M,22.0	85.1166	0.355506	59,F,21.4
50.4217	0.422339	56,M,22.0	85.2973	0.286579	59,F,21.4
50.4704	0.37109	56,M,22.0	85.6368	0.163091	59,F,21.4
50.5362	0.46696	56,M,22.0	86.3136	0.227171	59,F,21.4
50.83	0.506948	56,M,22.0	86.5265	0.366862	59,F,21.4
51.2202	0.394907	56,M,22.0	86.6154	0.315674	59,F,21.4
51.3021	0.374726	56,M,22.0	87.2186	0.39926	59,F,21.4
51.8248	0.33644	56,M,22.0	87.2199	0.166635	59,F,21.4
51.9654	0.333181	56,M,22.0	87.2427	0.322407	59,F,21.4
52.0017	0.577614	56,M,22.0	87.2997	0.246462	59,F,21.4
52.0908	0.157188	56,M,22.0	87.5642	0.216631	59,F,21.4
52.162	0.331416	56,M,22.0	87.7303	0.323114	59,F,21.4
52.6262	0.268611	56,M,22.0	87.7651	0.301564	59,F,21.4
52.6673	0.362605	56,M,22.0	87.9027	0.308129	59,F,21.4
53.0313	0.564156	56,M,22.0	88.0389	0.332034	59,F,21.4
53.2225	0.447761	56,M,22.0	88.3228	0.268805	59,F,21.4
53.6683	0.37347	56,M,22.0	88.5043	0.320312	59,F,21.4
53.6752	0.286473	56,M,22.0	88.5793	0.340132	59,F,21.4
53.9222	0.28692	56,M,22.0	88.5797	0.303092	59,F,21.4
54.3818	0.457012	56,M,22.0	88.95	0.300188	59,F,21.4
54.4076	0.341801	56,M,22.0	88.9502	0.257504	59,F,21.4
54.8279	0.419134	56,M,22.0	89.1424	0.332776	59,F,21.4
55.2962	0.544465	56,M,22.0	89.1941	0.254072	59,F,21.4
55.3263	0.473753	56,M,22.0	89.9666	0.299436	59,F,21.4
55.6148	0.232565	56,M,22.0	90.0775	0.176435	59,F,21.4
55.796	0.450812	56,M,22.0	90.667	0.358835	59,F,21.4
56.4142	0.48437	56,M,22.0	90.8838	0.209045	59,F,21.4
56.8778	0.465905	56,M,22.0	91.0617	0.300297	59,F,21.4
57.218	0.168734	56,M,22.0	91.4753	0.394532	59,F,21.4
57.2676	0.471092	56,M,22.0	91.5067	0.355258	59,F,21.4
57.389	0.269231	56,M,22.0	92.1207	0.403501	59,F,21.4
57.5091	0.354029	56,M,22.0	92.2209	0.23883	59,F,21.4
57.9313	0.342705	56,M,22.0	92.2585	0.335552	59,F,21.4
58.2457	0.457423	56,M,22.0	93.1247	0.288286	59,F,21.4
58.4003	0.411394	56,M,22.0	93.1953	0.248258	59,F,21.4
58.8659	0.276328	56,M,22.0	93.2655	0.302426	59,F,21.4
58.9049	0.504414	56,M,22.0	93.761	0.148511	59,F,21.4
59.2257	0.485368	56,M,22.0	93.8664	0.330864	59,F,21.4
59.5143	0.31647	56,M,22.0	93.9348	0.353204	59,F,21.4
60.044	0.492077	56,M,22.0	94.0876	0.100496	59,F,21.4
60.0545	0.264074	56,M,22.0	94.2242	0.237664	59,F,21.4
60.3059	0.3547	56,M,22.0	94.825	0.245806	59,F,21.4
60.4111	0.446085	56,M,22.0	95.9997	0.268438	59,F,21.4
60.5097	0.33427	56,M,22.0	96.5939	0.227617	59,F,21.4
61.2663	0.450027	56,M,22.0	97.4553	0.319687	59,F,21.4
61.4804	0.252004	56,M,22.0	97.9592	0.257662	59,F,21.4
62.4091	0.40183	56,M,22.0	98.8995	0.278595	59,F,21.4
62.5442	0.376028	56,M,22.0	99.1422	0.269109	59,F,21.4
63.7168	0.224941	56,M,22.0	99.5292	0.328257	59,F,21.4
64.1914	0.404951	56,M,22.0	99.6173	0.256791	59,F,21.4
64.3258	0.347694	56,M,22.0	99.7773	0.354409	59,F,21.4
65.0254	0.338964	56,M,22.0	100.393	0.217281	59,F,21.4
65.0393	0.356622	56,M,22.0	102.222	0.247027	59,F,21.4
65.1077	0.340682	56,M,22.0	102.894	0.204591	59,F,21.4
65.879	0.467694	56,M,22.0	103.262	0.341639	59,F,21.4
66.4715	0.36512	56,M,22.0	104.019	0.232178	59,F,21.4
66.7104	0.258829	56,M,22.0	104.222	0.247558	59,F,21.4
66.9895	0.377366	56,M,22.0	104.479	0.113683	59,F,21.4
66.9974	0.29134	56,M,22.0	105.487	0.384156	59,F,21.4
67.8856	0.248778	56,M,22.0	105.682	0.330641	59,F,21.4
67.94	0.422676	56,M,22.0	106.195	0.311753	59,F,21.4
68.3982	0.191063	56,M,22.0	106.852	0.304868	59,F,21.4
68.6218	0.33236	56,M,22.0	107.533	0.305332	59,F,21.4
68.6554	0.248194	56,M,22.0	107.572	0.314615	59,F,21.4
68.685	0.265796	56,M,22.0	107.658	0.238466	59,F,21.4
69.1867	0.402399	56,M,22.0	108.488	0.314353	59,F,21.4
69.309	0.308752	56,M,22.0	108.513	0.251428	59,F,21.4
69.3695	0.255299	56,M,22.0	108.599	0.349565	59,F,21.4
69.9591	0.283844	56,M,22.0	110.006	0.213696	59,F,21.4
70.2347	0.432473	56,M,22.0	110.26	0.296144	59,F,21.4
70.293	0.166398	56,M,22.0	110.708	0.317118	59,F,21.4
70.2986	0.360748	56,M,22.0	110.792	0.292359	59,F,21.4
70.309	0.295797	56,M,22.0	111.077	0.237402	59,F,21.4
70.3497	0.277366	56,M,22.0	111.164	0.187006	59,F,21.4
70.7497	0.244514	56,M,22.0	111.643	0.241131	59,F,21.4
71.2763	0.240123	56,M,22.0	111.655	0.265792	59,F,21.4
73.1697	0.237043	56,M,22.0	111.693	0.268	59,F,21.4
73.4357	0.335347	56,M,22.0	111.921	0.269097	59,F,21.4
73.5253	0.499217	56,M,22.0	111.998	0.331469	59,F,21.4
74.0404	0.299676	56,M,22.0	112.198	0.288699	59,F,21.4
74.3133	0.378091	56,M,22.0	112.406	0.329461	59,F,21.4
74.348	0.273878	56,M,22.0	112.424	0.270103	59,F,21.4
74.5641	0.349557	56,M,22.0	112.978	0.250935	59,F,21.4
74.6093	0.262343	56,M,22.0	113.679	0.110842	59,F,21.4
75.4733	0.293108	56,M,22.0	114.3	0.311424	59,F,21.4
76.1447	0.294437	56,M,22.0	115.549	0.360519	59,F,21.4
76.149	0.296844	56,M,22.0	117.088	0.286426	59,F,21.4
76.6768	0.340011	56,M,22.0	117.522	0.288555	59,F,21.4
77.3631	0.23471	56,M,22.0	119.515	0.235303	59,F,21.4
77.9917	0.198358	56,M,22.0	119.749	0.191658	59,F,21.4
78.1167	0.244094	56,M,22.0	121.714	0.322326	59,F,21.4
78.359	0.22053	56,M,22.0	121.757	0.124791	59,F,21.4
78.479	0.256922	56,M,22.0	124.084	0.262672	59,F,21.4
78.4966	0.291965	56,M,22.0	125.264	0.293782	59,F,21.4
79.4962	0.267895	56,M,22.0	126.512	0.214721	59,F,21.4
81.5406	0.190011	56,M,22.0	127.555	0.221768	59,F,21.4
82.373	0.25513	56,M,22.0	128.156	0.246415	59,F,21.4
82.3786	0.255806	56,M,22.0	128.307	0.231561	59,F,21.4
83.3027	0.302891	56,M,22.0	131.547	0.265004	59,F,21.4
83.4466	0.201945	56,M,22.0	131.779	0.324105	59,F,21.4
83.8298	0.204762	56,M,22.0	132.664	0.285906	59,F,21.4
84.6307	0.250508	56,M,22.0	134.58	0.268735	59,F,21.4
84.8061	0.269379	56,M,22.0	134.882	0.288863	59,F,21.4
84.8694	0.205355	56,M,22.0	135.125	0.291886	59,F,21.4
85.3679	0.213328	56,M,22.0	136.125	0.217443	59,F,21.4
86.0287	0.302881	56,M,22.0	137.959	0.290366	59,F,21.4
86.3329	0.274456	56,M,22.0	138.563	0.243129	59,F,21.4
86.5021	0.223335	56,M,22.0	139.289	0.234142	59,F,21.4
86.541	0.272683	56,M,22.0	139.969	0.24267	59,F,21.4
86.7826	0.255787	56,M,22.0	140.455	0.270826	59,F,21.4
89.0692	0.24229	56,M,22.0	140.657	0.257177	59,F,21.4
89.1233	0.274759	56,M,22.0	140.753	0.149398	59,F,21.4
89.453	0.225318	56,M,22.0	141.471	0.251375	59,F,21.4
89.5212	0.216008	56,M,22.0	144.84	0.300045	59,F,21.4
89.6334	0.279966	56,M,22.0	144.927	0.271071	59,F,21.4
89.9323	0.268531	56,M,22.0	145.444	0.252427	59,F,21.4
90.0376	0.233806	56,M,22.0	146.777	0.321831	59,F,21.4
90.1612	0.200965	56,M,22.0	150.392	0.256472	59,F,21.4
91.337	0.226318	56,M,22.0	151.554	0.272853	59,F,21.4
91.4986	0.266966	56,M,22.0	152.54	0.266436	59,F,21.4
92.6785	0.234022	56,M,22.0	156.354	0.248823	59,F,21.4
93.181	0.229017	56,M,22.0	161.672	0.239967	59,F,21.4
93.3041	0.212833	56,M,22.0	163.839	0.17016	59,F,21.4
93.4698	0.201933	56,M,22.0	164.819	0.242125	59,F,21.4
93.5954	0.356249	56,M,22.0	165.972	0.285896	59,F,21.4
93.8922	0.201362	56,M,22.0	170.421	0.286014	59,F,21.4
93.8971	0.259726	56,M,22.0	171.36	0.234322	59,F,21.4
93.9142	0.309784	56,M,22.0	174.456	0.200088	59,F,21.4
94.5204	0.238232	56,M,22.0	178.74	0.236789	59,F,21.4
94.9229	0.285158	56,M,22.0	184.142	0.240936	59,F,21.4
95.0128	0.19106	56,M,22.0	185.814	0.179215	59,F,21.4
95.1717	0.256258	56,M,22.0	186.287	0.242208	59,F,21.4
95.3164	0.191707	56,M,22.0	193.199	0.267656	59,F,21.4
95.4873	0.260801	56,M,22.0	194.699	0.25571	59,F,21.4
95.5751	0.176878	56,M,22.0	208.72	0.225679	59,F,21.4
96.1799	0.206095	56,M,22.0	43.1609	0.418651	60,M,43.5
96.36	0.223684	56,M,22.0	43.3021	0.49389	60,M,43.5
97.3382	0.212887	56,M,22.0	43.4061	0.49389	60,M,43.5
97.6779	0.198344	56,M,22.0	43.5792	0.476258	60,M,43.5
99.1965	0.218693	56,M,22.0	43.6408	0.49389	60,M,43.5
99.5053	0.254204	56,M,22.0	43.7361	0.359948	60,M,43.5
100.432	0.280202	56,M,22.0	44.4705	0.458048	60,M,43.5
101.029	0.282562	56,M,22.0	44.6311	0.431398	60,M,43.5
101.587	0.228522	56,M,22.0	44.9234	0.452997	60,M,43.5
102.607	0.199621	56,M,22.0	44.9918	0.447525	60,M,43.5
102.808	0.24571	56,M,22.0	45.1725	0.49294	60,M,43.5
103.244	0.289006	56,M,22.0	45.8148	0.309071	60,M,43.5
103.606	0.226525	56,M,22.0	46.1634	0.47403	60,M,43.5
103.768	0.253367	56,M,22.0	46.415	0.370084	60,M,43.5
104.357	0.298968	56,M,22.0	46.6707	0.45342	60,M,43.5
106.21	0.16303	56,M,22.0	47.0471	0.332694	60,M,43.5
106.346	0.254888	56,M,22.0	47.0858	0.3302	60,M,43.5
106.675	0.207074	56,M,22.0	47.699	0.346415	60,M,43.5
108.102	0.188767	56,M,22.0	48.0122	0.428075	60,M,43.5
108.936	0.236299	56,M,22.0	48.1881	0.349079	60,M,43.5
109.658	0.208234	56,M,22.0	48.3148	0.510376	60,M,43.5
109.737	0.200445	56,M,22.0	49.1234	0.330049	60,M,43.5
111.587	0.215246	56,M,22.0	49.5646	0.447865	60,M,43.5
111.792	0.293367	56,M,22.0	49.6292	0.43585	60,M,43.5
113.136	0.212702	56,M,22.0	49.6528	0.377849	60,M,43.5
113.244	0.163683	56,M,22.0	49.9427	0.37781	60,M,43.5
113.511	0.236991	56,M,22.0	50.6261	0.497469	60,M,43.5
113.655	0.174338	56,M,22.0	50.9251	0.423639	60,M,43.5
114.531	0.2005	56,M,22.0	50.9558	0.426518	60,M,43.5
114.926	0.203429	56,M,22.0	50.9794	0.499295	60,M,43.5
115.452	0.219209	56,M,22.0	51.2488	0.524164	60,M,43.5
115.787	0.218318	56,M,22.0	51.4949	0.46189	60,M,43.5
116.216	0.220905	56,M,22.0	52.2428	0.416702	60,M,43.5
118.467	0.19212	56,M,22.0	52.7695	0.385958	60,M,43.5
118.79	0.238674	56,M,22.0	52.8978	0.406702	60,M,43.5
119.051	0.208557	56,M,22.0	53.136	0.315302	60,M,43.5
119.217	0.239531	56,M,22.0	53.1449	0.372761	60,M,43.5
119.341	0.233452	56,M,22.0	53.3259	0.315789	60,M,43.5
119.941	0.215413	56,M,22.0	53.7898	0.448052	60,M,43.5
120.724	0.263947	56,M,22.0	54.0369	0.338647	60,M,43.5
121.654	0.229789	56,M,22.0	54.7244	0.393106	60,M,43.5
122.037	0.213538	56,M,22.0	55.0811	0.450174	60,M,43.5
122.058	0.195926	56,M,22.0	55.4436	0.418783	60,M,43.5
122.117	0.191495	56,M,22.0	55.9945	0.363316	60,M,43.5
124.149	0.203671	56,M,22.0	57.1632	0.403881	60,M,43.5
124.438	0.23254	56,M,22.0	57.4337	0.395143	60,M,43.5
124.738	0.211177	56,M,22.0	57.4564	0.348141	60,M,43.5
126.688	0.178055	56,M,22.0	57.5093	0.293437	60,M,43.5
128.407	0.220337	56,M,22.0	57.6015	0.379434	60,M,43.5
128.511	0.162128	56,M,22.0	57.6977	0.385397	60,M,43.5
130.152	0.229717	56,M,22.0	57.7299	0.466775	60,M,43.5
131.186	0.218557	56,M,22.0	58.0457	0.450078	60,M,43.5
131.291	0.196475	56,M,22.0	58.6507	0.365488	60,M,43.5
131.669	0.19174	56,M,22.0	58.7818	0.339565	60,M,43.5
133.29	0.190467	56,M,22.0	59.2667	0.391237	60,M,43.5
134.576	0.180481	56,M,22.0	59.461	0.399831	60,M,43.5
134.649	0.20388	56,M,22.0	59.4843	0.257884	60,M,43.5
134.751	0.18896	56,M,22.0	59.536	0.502647	60,M,43.5
135.42	0.207716	56,M,22.0	59.715	0.402017	60,M,43.5
136.742	0.179989	56,M,22.0	60.0574	0.353317	60,M,43.5
138.557	0.207968	56,M,22.0	60.334	0.434611	60,M,43.5
139.824	0.191779	56,M,22.0	60.3761	0.43247	60,M,43.5
141.008	0.211823	56,M,22.0	60.7227	0.337233	60,M,43.5
142.835	0.214276	56,M,22.0	60.806	0.413831	60,M,43.5
143.179	0.208707	56,M,22.0	60.8136	0.254391	60,M,43.5
144.188	0.201225	56,M,22.0	61.0859	0.431576	60,M,43.5
153.666	0.193526	56,M,22.0	61.1506	0.292323	60,M,43.5
156.612	0.179694	56,M,22.0	61.437	0.458805	60,M,43.5
158.448	0.191959	56,M,22.0	62.3891	0.436707	60,M,43.5
162.014	0.183144	56,M,22.0	62.4458	0.343402	60,M,43.5
164.272	0.214508	56,M,22.0	62.5772	0.413996	60,M,43.5
164.53	0.164554	56,M,22.0	62.8274	0.30354	60,M,43.5
164.897	0.196689	56,M,22.0	63.2075	0.421635	60,M,43.5
166.356	0.189258	56,M,22.0	63.8174	0.289144	60,M,43.5
167.1	0.184629	56,M,22.0	64.219	0.441882	60,M,43.5
168.016	0.173154	56,M,22.0	64.3785	0.372082	60,M,43.5
170.445	0.174516	56,M,22.0	65.1164	0.455402	60,M,43.5
171.776	0.204565	56,M,22.0	65.8877	0.306714	60,M,43.5
174.28	0.190327	56,M,22.0	65.9787	0.30169	60,M,43.5
174.519	0.209341	56,M,22.0	66.1827	0.293971	60,M,43.5
175.472	0.201645	56,M,22.0	66.3296	0.419536	60,M,43.5
177.727	0.18709	56,M,22.0	66.4318	0.330429	60,M,43.5
179.378	0.183248	56,M,22.0	66.5002	0.402181	60,M,43.5
179.831	0.216517	56,M,22.0	66.6166	0.360954	60,M,43.5
180.37	0.177477	56,M,22.0	66.8579	0.386162	60,M,43.5
181.796	0.195177	56,M,22.0	66.9426	0.316707	60,M,43.5
183.25	0.1822	56,M,22.0	67.1718	0.285013	60,M,43.5
183.262	0.192275	56,M,22.0	67.3238	0.391655	60,M,43.5
183.58	0.191687	56,M,22.0	67.9235	0.398707	60,M,43.5
183.96	0.192988	56,M,22.0	68.1922	0.409846	60,M,43.5
187.416	0.193751	56,M,22.0	69.1742	0.286988	60,M,43.5
188.643	0.214035	56,M,22.0	69.3636	0.324529	60,M,43.5
189.555	0.195568	56,M,22.0	69.626	0.456397	60,M,43.5
190.294	0.187039	56,M,22.0	69.7517	0.266967	60,M,43.5
190.48	0.195191	56,M,22.0	71.5789	0.39622	60,M,43.5
194.884	0.169801	56,M,22.0	72.8816	0.325309	60,M,43.5
195.409	0.185061	56,M,22.0	76.1544	0.429646	60,M,43.5
198.225	0.165286	56,M,22.0	76.2173	0.382003	60,M,43.5
200.036	0.190154	56,M,22.0	76.6268	0.365543	60,M,43.5
201.137	0.191439	56,M,22.0	76.7296	0.278754	60,M,43.5
201.172	0.195121	56,M,22.0	76.9898	0.272845	60,M,43.5
208.335	0.181069	56,M,22.0	77.087	0.271408	60,M,43.5
209.513	0.177056	56,M,22.0	77.5329	0.258263	60,M,43.5
214.389	0.183434	56,M,22.0	78.1623	0.374923	60,M,43.5
223.345	0.16774	56,M,22.0	78.3747	0.322751	60,M,43.5
233.491	0.190038	56,M,22.0	78.5403	0.277551	60,M,43.5
242.68	0.182998	56,M,22.0	78.7632	0.304764	60,M,43.5
246.067	0.18288	56,M,22.0	79.1451	0.335127	60,M,43.5
250.985	0.18976	56,M,22.0	79.8717	0.21096	60,M,43.5
253.86	0.170471	56,M,22.0	79.9061	0.334488	60,M,43.5
258.278	0.172852	56,M,22.0	80.0246	0.360245	60,M,43.5
271.635	0.154777	56,M,22.0	81.8663	0.323772	60,M,43.5
279.784	0.184326	56,M,22.0	81.9085	0.412073	60,M,43.5
282.206	0.158805	56,M,22.0	82.7409	0.321374	60,M,43.5
40.0629	0.335629	60,F,26.1	83.4832	0.2878	60,M,43.5
40.1265	0.474355	60,F,26.1	84.4467	0.271023	60,M,43.5
40.144	0.365126	60,F,26.1	85.3048	0.274447	60,M,43.5
40.4604	0.336818	60,F,26.1	85.495	0.346106	60,M,43.5
41.1724	0.402459	60,F,26.1	85.5847	0.378444	60,M,43.5
41.3765	0.49012	60,F,26.1	87.6541	0.300018	60,M,43.5
41.45	0.432018	60,F,26.1	88.9747	0.355351	60,M,43.5
42.0067	0.431531	60,F,26.1	89.9105	0.338385	60,M,43.5
42.7032	0.362306	60,F,26.1	90.4014	0.29344	60,M,43.5
42.8311	0.383734	60,F,26.1	91.962	0.238274	60,M,43.5
42.9316	0.290998	60,F,26.1	92.1624	0.354577	60,M,43.5
42.9576	0.594889	60,F,26.1	92.1825	0.363875	60,M,43.5
42.966	0.420707	60,F,26.1	92.2658	0.315121	60,M,43.5
43.913	0.393814	60,F,26.1	92.4983	0.359013	60,M,43.5
44.4754	0.311776	60,F,26.1	93.7539	0.284556	60,M,43.5
44.749	0.345572	60,F,26.1	94.9804	0.295324	60,M,43.5
45.1942	0.4811	60,F,26.1	95.5303	0.369839	60,M,43.5
45.2608	0.372852	60,F,26.1	95.6965	0.298153	60,M,43.5
45.3025	0.3616	60,F,26.1	96.192	0.272708	60,M,43.5
45.6753	0.37058	60,F,26.1	96.9572	0.355995	60,M,43.5
46.0846	0.476425	60,F,26.1	97.8078	0.255353	60,M,43.5
46.1134	0.277461	60,F,26.1	98.3816	0.269788	60,M,43.5
46.1142	0.367223	60,F,26.1	98.7748	0.255196	60,M,43.5
46.2222	0.457592	60,F,26.1	101.698	0.289207	60,M,43.5
46.31	0.296311	60,F,26.1	102.206	0.372984	60,M,43.5
46.4136	0.344014	60,F,26.1	103.312	0.343038	60,M,43.5
47.1673	0.380377	60,F,26.1	105.003	0.364799	60,M,43.5
47.2915	0.424942	60,F,26.1	106.956	0.253886	60,M,43.5
47.4762	0.381107	60,F,26.1	110.54	0.324792	60,M,43.5
47.9163	0.464465	60,F,26.1	110.687	0.309009	60,M,43.5
47.9428	0.172099	60,F,26.1	110.809	0.345565	60,M,43.5
48.2396	0.39471	60,F,26.1	111.757	0.288851	60,M,43.5
48.5582	0.192767	60,F,26.1	111.975	0.297918	60,M,43.5
48.7546	0.420469	60,F,26.1	112.033	0.257316	60,M,43.5
48.8684	0.367027	60,F,26.1	114.124	0.310432	60,M,43.5
49.7881	0.444949	60,F,26.1	115.536	0.27677	60,M,43.5
50.7666	0.487307	60,F,26.1	115.724	0.234322	60,M,43.5
50.9023	0.259837	60,F,26.1	116.445	0.239039	60,M,43.5
50.98	0.402019	60,F,26.1	117.244	0.305352	60,M,43.5
51.0764	0.334521	60,F,26.1	117.486	0.242929	60,M,43.5
51.7714	0.343109	60,F,26.1	117.638	0.256935	60,M,43.5
52.0144	0.184007	60,F,26.1	117.75	0.262956	60,M,43.5
52.0454	0.275074	60,F,26.1	118.31	0.253965	60,M,43.5
52.1268	0.226864	60,F,26.1	118.99	0.298289	60,M,43.5
52.1298	0.368014	60,F,26.1	120.19	0.282101	60,M,43.5
52.1777	0.331386	60,F,26.1	120.359	0.266704	60,M,43.5
52.2091	0.209352	60,F,26.1	120.907	0.217805	60,M,43.5
52.2609	0.444069	60,F,26.1	120.972	0.248685	60,M,43.5
52.3476	0.23531	60,F,26.1	123.5	0.265061	60,M,43.5
52.3641	0.343689	60,F,26.1	126.79	0.236146	60,M,43.5
53.4338	0.342138	60,F,26.1	128.838	0.210934	60,M,43.5
53.4706	0.423311	60,F,26.1	128.921	0.210947	60,M,43.5
53.6269	0.186415	60,F,26.1	129.253	0.307092	60,M,43.5
53.9862	0.364813	60,F,26.1	130.251	0.258576	60,M,43.5
54.0504	0.425829	60,F,26.1	132.683	0.278671	60,M,43.5
54.0853	0.483135	60,F,26.1	134.618	0.318126	60,M,43.5
54.5459	0.340109	60,F,26.1	135.992	0.303777	60,M,43.5
54.6185	0.515426	60,F,26.1	137.508	0.25458	60,M,43.5
55.0015	0.447925	60,F,26.1	138.081	0.217964	60,M,43.5
55.5621	0.357613	60,F,26.1	138.902	0.274316	60,M,43.5
55.6807	0.328193	60,F,26.1	140.97	0.243735	60,M,43.5
55.8054	0.308482	60,F,26.1	144.222	0.229286	60,M,43.5
55.9743	0.316156	60,F,26.1	144.564	0.264506	60,M,43.5
55.9871	0.207344	60,F,26.1	147.766	0.229533	60,M,43.5
56.0022	0.323116	60,F,26.1	157.202	0.238255	60,M,43.5
56.2031	0.233612	60,F,26.1	158.446	0.232132	60,M,43.5
56.3348	0.294329	60,F,26.1	173.527	0.225365	60,M,43.5
56.4233	0.318421	60,F,26.1	190.892	0.257471	60,M,43.5
56.928	0.310649	60,F,26.1	203.338	0.205446	60,M,43.5
57.1726	0.352036	60,F,26.1	219.778	0.226185	60,M,43.5
57.3373	0.406513	60,F,26.1	41.2381	0.674447	61,F,32.3
57.6921	0.381887	60,F,26.1	41.259	0.194966	61,F,32.3
57.7869	0.321715	60,F,26.1	42.2334	0.412785	61,F,32.3
57.8385	0.481585	60,F,26.1	42.7523	0.513399	61,F,32.3
57.9406	0.303158	60,F,26.1	53.1932	0.304063	61,F,32.3
58.0563	0.306094	60,F,26.1	53.232	0.3619	61,F,32.3
58.3444	0.39881	60,F,26.1	55.1823	0.54755	61,F,32.3
58.6855	0.255604	60,F,26.1	55.8454	0.306687	61,F,32.3
58.8228	0.371373	60,F,26.1	56.2412	0.633267	61,F,32.3
58.9056	0.261642	60,F,26.1	56.7028	0.516168	61,F,32.3
59.631	0.272269	60,F,26.1	57.5179	0.217125	61,F,32.3
60.0699	0.357401	60,F,26.1	58.2558	0.533247	61,F,32.3
60.1001	0.30545	60,F,26.1	58.29	0.448387	61,F,32.3
60.1883	0.347375	60,F,26.1	59.8858	0.504995	61,F,32.3
60.3051	0.294253	60,F,26.1	60.4299	0.35049	61,F,32.3
60.4481	0.331351	60,F,26.1	60.9302	0.47456	61,F,32.3
60.4793	0.350894	60,F,26.1	61.4914	0.5699	61,F,32.3
60.58	0.314619	60,F,26.1	62.1916	0.366746	61,F,32.3
61.5409	0.308231	60,F,26.1	62.6026	0.437323	61,F,32.3
61.761	0.378346	60,F,26.1	63.8264	0.530698	61,F,32.3
62.2608	0.222797	60,F,26.1	64.5478	0.391524	61,F,32.3
62.7261	0.352941	60,F,26.1	64.6805	0.610966	61,F,32.3
63.0986	0.402921	60,F,26.1	67.7189	0.464644	61,F,32.3
63.1107	0.314323	60,F,26.1	74.4442	0.260385	61,F,32.3
63.3441	0.295835	60,F,26.1	75.5947	0.200527	61,F,32.3
63.4337	0.2095	60,F,26.1	76.108	0.29251	61,F,32.3
63.7222	0.407123	60,F,26.1	76.7232	0.301754	61,F,32.3
63.7282	0.311035	60,F,26.1	79.4113	0.373191	61,F,32.3
64.3342	0.393861	60,F,26.1	82.9307	0.261684	61,F,32.3
64.4355	0.164297	60,F,26.1	87.3827	0.315707	61,F,32.3
64.5006	0.34538	60,F,26.1	91.1061	0.330521	61,F,32.3
64.6138	0.322605	60,F,26.1	91.2696	0.28427	61,F,32.3
64.7311	0.374906	60,F,26.1	95.9568	0.300492	61,F,32.3
64.836	0.378936	60,F,26.1	106.788	0.258943	61,F,32.3
65.3369	0.376696	60,F,26.1	106.979	0.324704	61,F,32.3
65.937	0.356751	60,F,26.1	108.671	0.218734	61,F,32.3
66.1932	0.375817	60,F,26.1	121.462	0.262263	61,F,32.3
66.3102	0.120952	60,F,26.1	123.702	0.192031	61,F,32.3
66.4809	0.301523	60,F,26.1	126.167	0.220779	61,F,32.3
66.751	0.267961	60,F,26.1	147.622	0.287464	61,F,32.3
67.0508	0.257238	60,F,26.1	154.105	0.276674	61,F,32.3
67.0765	0.361905	60,F,26.1	159.51	0.262513	61,F,32.3
67.3269	0.177209	60,F,26.1	164.712	0.194924	61,F,32.3
67.5303	0.217466	60,F,26.1	186.883	0.269482	61,F,32.3
67.8861	0.240323	60,F,26.1	40.5924	0.523601	61,F,32.3
68.15	0.252318	60,F,26.1	41.3526	0.426829	61,F,32.3
68.8168	0.317313	60,F,26.1	41.7099	0.537079	61,F,32.3
69.0777	0.25243	60,F,26.1	44.387	0.343847	61,F,32.3
69.0863	0.314872	60,F,26.1	47.4203	0.404493	61,F,32.3
69.7347	0.363744	60,F,26.1	52.7192	0.270239	61,F,32.3
69.8153	0.346135	60,F,26.1	56.3606	0.457989	61,F,32.3
69.8455	0.275102	60,F,26.1	57.6161	0.448814	61,F,32.3
70.3133	0.25751	60,F,26.1	58.8593	0.259171	61,F,32.3
70.3768	0.220083	60,F,26.1	59.16	0.420806	61,F,32.3
70.9511	0.219806	60,F,26.1	60.0561	0.255553	61,F,32.3
71.329	0.339614	60,F,26.1	62.7263	0.480627	61,F,32.3
71.6912	0.287073	60,F,26.1	63.4009	0.34	61,F,32.3
72.584	0.374079	60,F,26.1	64.3044	0.398808	61,F,32.3
72.9015	0.286008	60,F,26.1	67.21	0.367887	61,F,32.3
73.0533	0.346905	60,F,26.1	67.3048	0.283014	61,F,32.3
73.096	0.345183	60,F,26.1	67.4475	0.390861	61,F,32.3
73.315	0.312825	60,F,26.1	67.9938	0.434813	61,F,32.3
74.9028	0.279614	60,F,26.1	71.4662	0.361832	61,F,32.3
74.9975	0.237974	60,F,26.1	72.2797	0.382596	61,F,32.3
75.1503	0.298559	60,F,26.1	73.727	0.398852	61,F,32.3
75.4713	0.282578	60,F,26.1	74.2226	0.374513	61,F,32.3
75.7681	0.341074	60,F,26.1	74.9267	0.338992	61,F,32.3
76.061	0.294087	60,F,26.1	75.6391	0.297646	61,F,32.3
76.2957	0.332629	60,F,26.1	75.6585	0.364981	61,F,32.3
76.5086	0.325914	60,F,26.1	75.7398	0.324714	61,F,32.3
76.759	0.286575	60,F,26.1	76.3247	0.369161	61,F,32.3
76.7947	0.275343	60,F,26.1	76.5391	0.40763	61,F,32.3
76.8577	0.347157	60,F,26.1	79.6993	0.260564	61,F,32.3
76.948	0.355129	60,F,26.1	80.0738	0.262801	61,F,32.3
77.1086	0.274201	60,F,26.1	81.6536	0.321805	61,F,32.3
77.4561	0.212826	60,F,26.1	82.5228	0.380647	61,F,32.3
77.5686	0.360726	60,F,26.1	82.9857	0.245967	61,F,32.3
77.6128	0.257213	60,F,26.1	87.3399	0.341926	61,F,32.3
77.7388	0.256884	60,F,26.1	90.8072	0.166908	61,F,32.3
77.9988	0.274305	60,F,26.1	91.8692	0.262769	61,F,32.3
78.0445	0.308334	60,F,26.1	91.9632	0.379162	61,F,32.3
78.2412	0.275809	60,F,26.1	94.8169	0.316571	61,F,32.3
78.4671	0.301899	60,F,26.1	95.3517	0.326181	61,F,32.3
78.4783	0.307538	60,F,26.1	95.8742	0.30463	61,F,32.3
78.5047	0.353324	60,F,26.1	98.9245	0.361468	61,F,32.3
78.652	0.296232	60,F,26.1	99.4187	0.288541	61,F,32.3
79.1965	0.219007	60,F,26.1	99.9574	0.283142	61,F,32.3
79.3715	0.290771	60,F,26.1	104.004	0.283104	61,F,32.3
79.9801	0.339045	60,F,26.1	105.871	0.330295	61,F,32.3
80.0106	0.33634	60,F,26.1	109.44	0.281191	61,F,32.3
80.3854	0.142557	60,F,26.1	114.332	0.3101	61,F,32.3
80.4646	0.317288	60,F,26.1	115.251	0.310164	61,F,32.3
80.4684	0.299084	60,F,26.1	118.821	0.267059	61,F,32.3
80.5923	0.397431	60,F,26.1	119.728	0.299273	61,F,32.3
81.9723	0.274007	60,F,26.1	120.852	0.309435	61,F,32.3
82.9914	0.115425	60,F,26.1	121.282	0.375045	61,F,32.3
83.2699	0.333492	60,F,26.1	122.65	0.282826	61,F,32.3
83.4854	0.316645	60,F,26.1	127.316	0.267426	61,F,32.3
83.6343	0.202661	60,F,26.1	135.663	0.299783	61,F,32.3
84.082	0.265807	60,F,26.1	136.476	0.303528	61,F,32.3
84.1215	0.40868	60,F,26.1	139.899	0.311586	61,F,32.3
84.6045	0.342144	60,F,26.1	140.728	0.256038	61,F,32.3
85.959	0.329916	60,F,26.1	143.1	0.309276	61,F,32.3
86.6988	0.267106	60,F,26.1	143.567	0.252034	61,F,32.3
88.91	0.346423	60,F,26.1	145.46	0.276496	61,F,32.3
89.4269	0.251406	60,F,26.1	146.497	0.22045	61,F,32.3
89.8932	0.230451	60,F,26.1	148.254	0.32565	61,F,32.3
90.162	0.235499	60,F,26.1	148.609	0.229966	61,F,32.3
90.8205	0.135568	60,F,26.1	151.027	0.277799	61,F,32.3
91.0723	0.258538	60,F,26.1	155.06	0.267542	61,F,32.3
91.9203	0.316409	60,F,26.1	163.072	0.239785	61,F,32.3
92.2899	0.303904	60,F,26.1	180.154	0.145809	61,F,32.3
93.4141	0.233577	60,F,26.1	184.559	0.225424	61,F,32.3
95.0591	0.290163	60,F,26.1	193.472	0.268165	61,F,32.3
95.41	0.308744	60,F,26.1	193.776	0.206338	61,F,32.3
95.5657	0.170811	60,F,26.1	199.353	0.254224	61,F,32.3
96.2936	0.309455	60,F,26.1	199.505	0.255933	61,F,32.3
96.6393	0.232063	60,F,26.1	206.317	0.227544	61,F,32.3
96.7271	0.258446	60,F,26.1	216.348	0.176475	61,F,32.3
97.3012	0.227842	60,F,26.1	232.455	0.241966	61,F,32.3
97.8979	0.147471	60,F,26.1	240.718	0.234562	61,F,32.3
98.3219	0.253496	60,F,26.1	316.921	0.166222	61,F,32.3
98.334	0.241203	60,F,26.1
98.805	0.343453	60,F,26.1
99.1214	0.268051	60,F,26.1
99.4962	0.34496	60,F,26.1
99.5141	0.325106	60,F,26.1
100.18	0.22526	60,F,26.1
100.277	0.226467	60,F,26.1
101.95	0.185707	60,F,26.1
102.78	0.243781	60,F,26.1
103.644	0.201349	60,F,26.1
103.843	0.310687	60,F,26.1
104.674	0.186548	60,F,26.1
104.696	0.11246	60,F,26.1
105.101	0.306165	60,F,26.1
105.851	0.284412	60,F,26.1
106.502	0.231969	60,F,26.1
107.231	0.274218	60,F,26.1
107.943	0.121929	60,F,26.1
109.434	0.280395	60,F,26.1
109.65	0.323537	60,F,26.1
110.221	0.288556	60,F,26.1
110.477	0.25949	60,F,26.1
112.851	0.274394	60,F,26.1
113.099	0.2561	60,F,26.1
114.554	0.243141	60,F,26.1
114.594	0.311466	60,F,26.1
115.171	0.277062	60,F,26.1
115.324	0.265589	60,F,26.1
115.5	0.270459	60,F,26.1
115.517	0.278981	60,F,26.1
116.327	0.241467	60,F,26.1
116.4	0.225056	60,F,26.1
116.602	0.300827	60,F,26.1
116.713	0.264124	60,F,26.1
117.19	0.251169	60,F,26.1
119.517	0.21607	60,F,26.1
120.224	0.189964	60,F,26.1
120.679	0.260561	60,F,26.1
120.74	0.273628	60,F,26.1
121.348	0.245539	60,F,26.1
121.535	0.315268	60,F,26.1
121.682	0.262671	60,F,26.1
121.958	0.200852	60,F,26.1
123.629	0.284362	60,F,26.1
125.228	0.238997	60,F,26.1
125.801	0.278451	60,F,26.1
126.884	0.223996	60,F,26.1
128.976	0.166884	60,F,26.1
129.343	0.2453	60,F,26.1
129.436	0.270158	60,F,26.1
129.893	0.295235	60,F,26.1
133.547	0.246748	60,F,26.1
134.51	0.252818	60,F,26.1
137.006	0.272994	60,F,26.1
137.598	0.226473	60,F,26.1
138.771	0.24647	60,F,26.1
141.054	0.26714	60,F,26.1
143.376	0.251588	60,F,26.1
143.48	0.23393	60,F,26.1
145.148	0.314402	60,F,26.1
145.285	0.308555	60,F,26.1
145.584	0.219138	60,F,26.1
148.356	0.278388	60,F,26.1
149.158	0.197782	60,F,26.1
149.889	0.22008	60,F,26.1
152.042	0.212382	60,F,26.1
154.035	0.108831	60,F,26.1
155.687	0.230584	60,F,26.1
158.445	0.203262	60,F,26.1
161.549	0.275162	60,F,26.1
161.68	0.11536	60,F,26.1
163.89	0.310594	60,F,26.1
170.364	0.281026	60,F,26.1
177.395	0.212111	60,F,26.1
180.306	0.236973	60,F,26.1
183.564	0.199542	60,F,26.1
186.22	0.195343	60,F,26.1
186.966	0.275848	60,F,26.1
191.177	0.252325	60,F,26.1
194.249	0.253606	60,F,26.1
203.281	0.164783	60,F,26.1
212.221	0.224875	60,F,26.1
290.658	0.205887	60,F,26.1
40.177	0.367909	65,F,19.2
40.2779	0.66242	65,F,19.2
40.44	0.454928	65,F,19.2
40.7137	0.271404	65,F,19.2
40.9534	0.501253	65,F,19.2
41.2293	0.436042	65,F,19.2
41.2696	0.382852	65,F,19.2
41.6262	0.667203	65,F,19.2
41.634	0.582797	65,F,19.2
41.7101	0.334598	65,F,19.2
41.7159	0.404704	65,F,19.2
41.7409	0.537861	65,F,19.2
41.7746	0.395091	65,F,19.2
41.8372	0.561889	65,F,19.2
41.9668	0.534056	65,F,19.2
41.9829	0.315549	65,F,19.2
42.1365	0.426606	65,F,19.2
42.1924	0.302746	65,F,19.2
42.5112	0.510753	65,F,19.2
42.6656	0.197802	65,F,19.2
42.6723	0.697621	65,F,19.2
42.8341	0.481969	65,F,19.2
42.9097	0.449853	65,F,19.2
43.0851	0.555393	65,F,19.2
43.2068	0.616012	65,F,19.2
43.2435	0.363973	65,F,19.2
43.3229	0.502376	65,F,19.2
43.3566	0.597133	65,F,19.2
43.3866	0.481641	65,F,19.2
43.4053	0.462257	65,F,19.2
43.4667	0.420403	65,F,19.2
43.6567	0.661027	65,F,19.2
43.6606	0.267045	65,F,19.2
43.8804	0.488128	65,F,19.2
44.0427	0.387347	65,F,19.2
44.2232	0.390152	65,F,19.2
44.8327	0.375546	65,F,19.2
45.0028	0.435361	65,F,19.2
45.2728	0.39281	65,F,19.2
45.3346	0.489172	65,F,19.2
45.366	0.395611	65,F,19.2
45.6489	0.348148	65,F,19.2
45.841	0.429787	65,F,19.2
45.8454	0.507599	65,F,19.2
45.9431	0.25119	65,F,19.2
45.9862	0.354257	65,F,19.2
45.9907	0.420857	65,F,19.2
46.0892	0.40272	65,F,19.2
46.2413	0.436915	65,F,19.2
46.4443	0.356268	65,F,19.2
46.4661	0.507177	65,F,19.2
46.4831	0.538635	65,F,19.2
46.5056	0.224236	65,F,19.2
46.7585	0.512382	65,F,19.2
46.8203	0.287052	65,F,19.2
46.9584	0.462077	65,F,19.2
47.1706	0.288483	65,F,19.2
47.3062	0.235993	65,F,19.2
47.4392	0.511802	65,F,19.2
47.703	0.634235	65,F,19.2
47.8107	0.507733	65,F,19.2
47.8757	0.340922	65,F,19.2
47.9162	0.456263	65,F,19.2
47.9439	0.451323	65,F,19.2
48.1373	0.330228	65,F,19.2
48.1538	0.377998	65,F,19.2
48.2362	0.463239	65,F,19.2
48.26	0.487658	65,F,19.2
48.3893	0.317992	65,F,19.2
48.4308	0.448433	65,F,19.2
48.4529	0.371316	65,F,19.2
48.4696	0.33502	65,F,19.2
48.5986	0.369632	65,F,19.2
48.7956	0.516012	65,F,19.2
48.83	0.538253	65,F,19.2
49.0029	0.474479	65,F,19.2
49.0049	0.529055	65,F,19.2
49.1774	0.492263	65,F,19.2
49.5573	0.431549	65,F,19.2
49.5702	0.536514	65,F,19.2
49.6523	0.557038	65,F,19.2
49.6999	0.489766	65,F,19.2
49.7134	0.402585	65,F,19.2
49.7696	0.309947	65,F,19.2
49.9329	0.413676	65,F,19.2
50.0527	0.444863	65,F,19.2
50.2705	0.401304	65,F,19.2
50.4279	0.178587	65,F,19.2
50.4778	0.407391	65,F,19.2
50.4847	0.408876	65,F,19.2
50.5087	0.260478	65,F,19.2
50.5922	0.401658	65,F,19.2
50.7979	0.441903	65,F,19.2
50.838	0.459372	65,F,19.2
51.0741	0.381453	65,F,19.2
51.1052	0.470831	65,F,19.2
51.2449	0.483187	65,F,19.2
51.3966	0.433188	65,F,19.2
51.4097	0.424395	65,F,19.2
51.4265	0.377029	65,F,19.2
51.5042	0.440879	65,F,19.2
51.6601	0.419145	65,F,19.2
51.6812	0.490517	65,F,19.2
51.79	0.372247	65,F,19.2
51.8814	0.399658	65,F,19.2
52.2318	0.385328	65,F,19.2
52.5911	0.472162	65,F,19.2
52.6029	0.418821	65,F,19.2
52.7754	0.300079	65,F,19.2
53.0262	0.313605	65,F,19.2
53.0395	0.40059	65,F,19.2
53.4907	0.294488	65,F,19.2
53.5015	0.339832	65,F,19.2
53.525	0.382558	65,F,19.2
53.8614	0.312691	65,F,19.2
53.8884	0.388756	65,F,19.2
54.1427	0.373811	65,F,19.2
54.2571	0.455725	65,F,19.2
54.3291	0.469714	65,F,19.2
54.477	0.246345	65,F,19.2
54.6065	0.469732	65,F,19.2
54.6864	0.249543	65,F,19.2
54.8478	0.476349	65,F,19.2
54.9028	0.364706	65,F,19.2
54.9146	0.434094	65,F,19.2
55.2817	0.378686	65,F,19.2
55.3037	0.223082	65,F,19.2
55.8374	0.366291	65,F,19.2
55.8589	0.427217	65,F,19.2
56.1109	0.447377	65,F,19.2
56.1225	0.262581	65,F,19.2
56.4284	0.475638	65,F,19.2
56.4476	0.431313	65,F,19.2
56.7599	0.419855	65,F,19.2
56.7601	0.415379	65,F,19.2
56.8571	0.405638	65,F,19.2
56.8903	0.443756	65,F,19.2
57.0166	0.240388	65,F,19.2
57.1738	0.306173	65,F,19.2
57.1949	0.394598	65,F,19.2
57.341	0.420871	65,F,19.2
57.5336	0.419827	65,F,19.2
58.3926	0.19197	65,F,19.2
58.394	0.364325	65,F,19.2
58.414	0.447701	65,F,19.2
58.4991	0.318966	65,F,19.2
58.6015	0.423123	65,F,19.2
58.6207	0.455887	65,F,19.2
58.8627	0.295265	65,F,19.2
59.2365	0.382388	65,F,19.2
59.3818	0.359459	65,F,19.2
59.6343	0.393532	65,F,19.2
59.6511	0.442259	65,F,19.2
59.6717	0.444786	65,F,19.2
59.7298	0.394303	65,F,19.2
59.8567	0.378268	65,F,19.2
59.9984	0.353552	65,F,19.2
60.0743	0.33487	65,F,19.2
60.1386	0.160537	65,F,19.2
60.2779	0.46776	65,F,19.2
60.2888	0.411164	65,F,19.2
60.346	0.458058	65,F,19.2
60.3536	0.375338	65,F,19.2
61.18	0.438447	65,F,19.2
61.6459	0.439968	65,F,19.2
61.7318	0.379814	65,F,19.2
61.9537	0.439222	65,F,19.2
62.3096	0.459609	65,F,19.2
62.5552	0.427313	65,F,19.2
62.5922	0.307412	65,F,19.2
62.9291	0.331861	65,F,19.2
63.0567	0.28263	65,F,19.2
63.0575	0.228823	65,F,19.2
63.0739	0.436469	65,F,19.2
63.1346	0.573529	65,F,19.2
63.419	0.359657	65,F,19.2
63.4978	0.232147	65,F,19.2
63.6896	0.350081	65,F,19.2
63.7499	0.348367	65,F,19.2
64.628	0.418913	65,F,19.2
66.3035	0.419107	65,F,19.2
66.4991	0.338487	65,F,19.2
66.7355	0.450633	65,F,19.2
66.8583	0.30305	65,F,19.2
67.6946	0.426586	65,F,19.2
67.8767	0.383181	65,F,19.2
67.8948	0.305218	65,F,19.2
69.4559	0.341681	65,F,19.2
70.2393	0.174161	65,F,19.2
70.2495	0.222085	65,F,19.2
70.3478	0.211977	65,F,19.2
70.5366	0.321128	65,F,19.2
71.0295	0.366172	65,F,19.2
71.1021	0.460336	65,F,19.2
71.2496	0.447273	65,F,19.2
71.7222	0.448864	65,F,19.2
72.8432	0.396692	65,F,19.2
72.9256	0.254938	65,F,19.2
73.0664	0.312149	65,F,19.2
73.0876	0.353644	65,F,19.2
73.3543	0.285369	65,F,19.2
73.6141	0.416497	65,F,19.2
73.7111	0.33981	65,F,19.2
74.0452	0.464939	65,F,19.2
74.1983	0.428958	65,F,19.2
74.2246	0.375789	65,F,19.2
74.4189	0.268255	65,F,19.2
74.9864	0.317727	65,F,19.2
75.2053	0.295363	65,F,19.2
75.4373	0.393125	65,F,19.2
75.5379	0.333482	65,F,19.2
75.6869	0.23001	65,F,19.2
75.8058	0.302546	65,F,19.2
75.8569	0.359036	65,F,19.2
75.8671	0.281874	65,F,19.2
76.0367	0.285511	65,F,19.2
76.1723	0.302501	65,F,19.2
77.3818	0.274049	65,F,19.2
77.8621	0.381992	65,F,19.2
78.3689	0.192261	65,F,19.2
78.8701	0.382439	65,F,19.2
78.953	0.353124	65,F,19.2
79.2067	0.36418	65,F,19.2
79.4033	0.359656	65,F,19.2
80.4049	0.224924	65,F,19.2
80.6731	0.377094	65,F,19.2
81.0613	0.33742	65,F,19.2
81.2831	0.36181	65,F,19.2
81.311	0.17498	65,F,19.2
81.4463	0.41484	65,F,19.2
81.6123	0.353389	65,F,19.2
82.3909	0.306255	65,F,19.2
83.6138	0.362445	65,F,19.2
83.7214	0.280066	65,F,19.2
83.8218	0.414806	65,F,19.2
84.1205	0.321956	65,F,19.2
84.4745	0.287692	65,F,19.2
85.7954	0.249584	65,F,19.2
86.2008	0.191879	65,F,19.2
86.2195	0.309769	65,F,19.2
86.2542	0.200659	65,F,19.2
86.2567	0.364269	65,F,19.2
86.6586	0.434966	65,F,19.2
87.1139	0.336504	65,F,19.2
87.1812	0.247086	65,F,19.2
88.8762	0.269247	65,F,19.2
88.8977	0.239846	65,F,19.2
88.9929	0.14001	65,F,19.2
89.6612	0.309233	65,F,19.2
90.0491	0.220236	65,F,19.2
90.5974	0.371251	65,F,19.2
91.7966	0.305111	65,F,19.2
91.9098	0.298264	65,F,19.2
92.3718	0.232128	65,F,19.2
92.7301	0.195279	65,F,19.2
93.1381	0.315814	65,F,19.2
93.3639	0.311141	65,F,19.2
93.5621	0.278257	65,F,19.2
93.6021	0.323158	65,F,19.2
95.0214	0.172105	65,F,19.2
95.7245	0.294114	65,F,19.2
96.0559	0.277101	65,F,19.2
97.3	0.365515	65,F,19.2
99.5276	0.277641	65,F,19.2
100.345	0.209241	65,F,19.2
101.954	0.322525	65,F,19.2
102.033	0.191722	65,F,19.2
102.284	0.263931	65,F,19.2
102.428	0.321525	65,F,19.2
102.583	0.151498	65,F,19.2
103.24	0.257912	65,F,19.2
104.662	0.30039	65,F,19.2
105.076	0.319078	65,F,19.2
105.722	0.105795	65,F,19.2
110.361	0.315585	65,F,19.2
110.538	0.364114	65,F,19.2
111.594	0.265018	65,F,19.2
113.17	0.310356	65,F,19.2
118.545	0.278192	65,F,19.2
120.076	0.26789	65,F,19.2
121.354	0.338738	65,F,19.2
[truncated: 147 more rows]

## Sheet: Fig. 3C
ND	ND	ND	ND	ND	T2D	T2D	T2D	T2D	T2D		ND	ND	ND	ND	T2D	T2D	T2D	T2D			ND	ND	T2D	T2D
Islet Effective Diameter (µm)	Mean vICD	Mean - 2SD	Mean + 2SD	Difference	Islet Effective Diameter (µm)	Mean vICD	Mean - 2SD	Mean + 2SD	Difference		Islet Effective Diameter (µm)	Mean vICD	SD	SEM	Islet Effective Diameter (µm)	Mean vICD	SD	SEM		vICD	Islet Count	Frequency	Islet Count	Frequency
(40,50]	0.428218	0.234508	0.621927	0.387419	(40,50]	0.422838	0.216115	0.629562	0.413447		(40,50]	0.428218	0.0968548	0.00491073	(40,50]	0.422838	0.103362	0.00757886		≤15%	30	0.013986	29	0.0177479
(50,60]	0.375948	0.210462	0.541435	0.330974	(50,60]	0.393048	0.211311	0.574786	0.363476		(50,60]	0.375948	0.0827434	0.00471474	(50,60]	0.393048	0.0908689	0.00628553		(15%, 20%]	164	0.0764569	142	0.0869033
(60,70]	0.342473	0.20095	0.483996	0.283046	(60,70]	0.345696	0.172189	0.519203	0.347014		(60,70]	0.342473	0.0707616	0.00465577	(60,70]	0.345696	0.0867535	0.00602978		(20%, 25%]	447	0.208392	283	0.173195
(70,80]	0.309604	0.190986	0.428222	0.237237	(70,80]	0.317259	0.178495	0.456023	0.277528		(70,80]	0.309604	0.0593092	0.00415247	(70,80]	0.317259	0.0693821	0.00515713		(25%, 30%]	482	0.224709	359	0.219706
(80,90]	0.282201	0.166919	0.397483	0.230564	(80,90]	0.296361	0.168873	0.42385	0.254977		(80,90]	0.282201	0.057641	0.00439509	(80,90]	0.296361	0.0637442	0.00460034		(30%, 35%]	335	0.156177	306	0.187271
(90,100]	0.262354	0.166587	0.358121	0.191534	(90,100]	0.282038	0.152263	0.411813	0.25955		(90,100]	0.262354	0.0478836	0.00389671	(90,100]	0.282038	0.0648875	0.00585071		(35%, 40%]	268	0.124942	208	0.127295
(100,110]	0.246194	0.151013	0.341375	0.190361	(100,110]	0.265526	0.159552	0.3715	0.211948		(100,110]	0.246194	0.0475903	0.00427374	(100,110]	0.265526	0.0529871	0.00535251		(40%, 45%]	181	0.0843823	152	0.0930233
(110,120]	0.250175	0.178446	0.321904	0.143458	(110,120]	0.268408	0.14904	0.387776	0.238735		(110,120]	0.250175	0.0358644	0.0035168	(110,120]	0.268408	0.0596838	0.00609146		(45%, 50%]	133	0.0620047	83	0.0507956
(120,130]	0.24855	0.171806	0.325294	0.153487	(120,130]	0.252084	0.13977	0.364399	0.224628		(120,130]	0.24855	0.0383718	0.00383718	(120,130]	0.252084	0.0561571	0.00701964		(50%, 55%]	59	0.0275058	40	0.0244798
(130,140]	0.230944	0.155775	0.306114	0.15034	(130,140]	0.244651	0.142394	0.346907	0.204514		(130,140]	0.230944	0.0375849	0.00466183	(130,140]	0.244651	0.0511284	0.00677212		(55%, 60%]	26	0.0121212	17	0.0104039
(140,150]	0.234131	0.1694	0.298862	0.129462	(140,150]	0.245894	0.143595	0.348192	0.204597		(140,150]	0.234131	0.0323655	0.00414398	(140,150]	0.245894	0.0511493	0.00716234		(60%, 65%]	9	0.0041958	10	0.00611995
(150,160]	0.223807	0.155542	0.292071	0.13653	(150,160]	0.228931	0.143807	0.314055	0.170248		(150,160]	0.223807	0.0341325	0.00514566	(150,160]	0.228931	0.0425619	0.00764435		>65%	11	0.00512821	5	0.00305998
(160,170]	0.212757	0.128165	0.297349	0.169184	(160,170]	0.219062	0.131257	0.306866	0.175608		(160,170]	0.212757	0.042296	0.00630512	(160,170]	0.219062	0.0439021	0.00815242		Total	2145		1634
(170,180]	0.210676	0.149274	0.272078	0.122804	(170,180]	0.227206	0.1444	0.310013	0.165613		(170,180]	0.210676	0.0307009	0.00491609	(170,180]	0.227206	0.0414032	0.00903492
(180,190]	0.210978	0.153744	0.268212	0.114467	(180,190]	0.206823	0.105365	0.308281	0.202916		(180,190]	0.210978	0.0286168	0.0052247	(180,190]	0.206823	0.0507291	0.00994879
(190,200]	0.208642	0.148238	0.269047	0.120809	(190,200]	0.210888	0.10628	0.315496	0.209217		(190,200]	0.208642	0.0302022	0.00837659	(190,200]	0.210888	0.0523042	0.0102577
>200	0.192872	0.134236	0.251508	0.117272	>200	0.20509	0.121493	0.288686	0.167193		>200	0.192872	0.029318	0.00366476	>200	0.20509	0.0417984	0.00687161

## Sheet: Fig. 4B
ND	ND	ND	T2D	T2D	T2D
Exocrine Region Effective Diameter (µm)	vECD	Bio Info	Exocrine Region Effective Diameter (µm)	vECD	Bio Info
66.5095	0.162487	36,F,42.0	83.9431	0.177724	35,M,22.7
67.5934	0.16151	36,F,42.0	92.5353	0.161445	35,M,22.7
68.3512	0.153253	36,F,42.0	95.0344	0.15899	35,M,22.7
68.5901	0.114349	36,F,42.0	95.508	0.168039	35,M,22.7
69.309	0.16204	36,F,42.0	95.976	0.167265	35,M,22.7
70.6304	0.0394851	36,F,42.0	96.6462	0.179039	35,M,22.7
71.3634	0.120496	36,F,42.0	98.6099	0.207395	35,M,22.7
73.8728	0.145637	36,F,42.0	99.0557	0.155741	35,M,22.7
75.0811	0.152436	36,F,42.0	99.2263	0.201712	35,M,22.7
75.7764	0.164125	36,F,42.0	102.471	0.141051	35,M,22.7
76.3806	0.139258	36,F,42.0	102.697	0.181908	35,M,22.7
76.6169	0.0789013	36,F,42.0	103.225	0.193994	35,M,22.7
76.686	0.128589	36,F,42.0	103.229	0.180267	35,M,22.7
77.5437	0.142355	36,F,42.0	105.327	0.195115	35,M,22.7
77.6738	0.146593	36,F,42.0	105.579	0.126934	35,M,22.7
77.8362	0.180265	36,F,42.0	106.652	0.19849	35,M,22.7
77.971	0.156122	36,F,42.0	106.887	0.169198	35,M,22.7
78.1432	0.144391	36,F,42.0	107.801	0.139161	35,M,22.7
78.2184	0.118411	36,F,42.0	108.685	0.128196	35,M,22.7
78.225	0.127493	36,F,42.0	108.77	0.183824	35,M,22.7
78.2546	0.149354	36,F,42.0	109.354	0.138085	35,M,22.7
78.6343	0.106836	36,F,42.0	109.361	0.137442	35,M,22.7
78.6696	0.124178	36,F,42.0	110.562	0.207306	35,M,22.7
78.9432	0.150976	36,F,42.0	111.96	0.188898	35,M,22.7
79.0137	0.161871	36,F,42.0	114.207	0.188408	35,M,22.7
79.1024	0.101485	36,F,42.0	114.678	0.174954	35,M,22.7
79.1555	0.142945	36,F,42.0	114.864	0.210302	35,M,22.7
79.1555	0.149909	36,F,42.0	115.833	0.163827	35,M,22.7
79.2344	0.107004	36,F,42.0	116.594	0.195652	35,M,22.7
79.5003	0.144686	36,F,42.0	118.005	0.1972	35,M,22.7
79.7114	0.151648	36,F,42.0	118.502	0.156459	35,M,22.7
79.9315	0.13127	36,F,42.0	118.822	0.189476	35,M,22.7
79.9682	0.152544	36,F,42.0	120.36	0.167072	35,M,22.7
80.1039	0.183746	36,F,42.0	120.382	0.1779	35,M,22.7
80.2398	0.165055	36,F,42.0	121.506	0.242312	35,M,22.7
80.3123	0.121863	36,F,42.0	122.177	0.178089	35,M,22.7
80.3983	0.126335	36,F,42.0	122.867	0.084166	35,M,22.7
80.6335	0.141351	36,F,42.0	123.003	0.167849	35,M,22.7
80.66	0.113642	36,F,42.0	125.988	0.169225	35,M,22.7
80.7037	0.12633	36,F,42.0	126.902	0.201548	35,M,22.7
81.0134	0.16269	36,F,42.0	127.02	0.116158	35,M,22.7
81.2846	0.141119	36,F,42.0	128.483	0.151671	35,M,22.7
81.4326	0.124298	36,F,42.0	129.11	0.204509	35,M,22.7
81.5076	0.138858	36,F,42.0	129.227	0.184824	35,M,22.7
81.594	0.103718	36,F,42.0	129.562	0.176019	35,M,22.7
81.6225	0.117118	36,F,42.0	129.836	0.16403	35,M,22.7
81.7404	0.148599	36,F,42.0	129.845	0.15882	35,M,22.7
81.8068	0.150415	36,F,42.0	130.692	0.190857	35,M,22.7
81.8107	0.142983	36,F,42.0	130.99	0.168122	35,M,22.7
81.9353	0.127184	36,F,42.0	131.535	0.184972	35,M,22.7
81.9848	0.144086	36,F,42.0	131.598	0.137195	35,M,22.7
82.0593	0.149665	36,F,42.0	133.841	0.16856	35,M,22.7
82.1902	0.0936301	36,F,42.0	134.602	0.17663	35,M,22.7
82.3552	0.086373	36,F,42.0	135.137	0.155718	35,M,22.7
82.4349	0.1	36,F,42.0	135.997	0.129359	35,M,22.7
82.449	0.119562	36,F,42.0	136.078	0.192688	35,M,22.7
82.5048	0.143813	36,F,42.0	136.165	0.0979094	35,M,22.7
82.5547	0.10856	36,F,42.0	136.463	0.168762	35,M,22.7
82.6311	0.104865	36,F,42.0	136.657	0.217362	35,M,22.7
82.8626	0.131543	36,F,42.0	137.628	0.174476	35,M,22.7
82.9303	0.139592	36,F,42.0	137.948	0.0802079	35,M,22.7
82.9913	0.138815	36,F,42.0	138.374	0.149416	35,M,22.7
83.0376	0.202219	36,F,42.0	141.988	0.186791	35,M,22.7
83.0822	0.155482	36,F,42.0	142.951	0.135397	35,M,22.7
83.2929	0.0817353	36,F,42.0	143.075	0.162365	35,M,22.7
83.294	0.154732	36,F,42.0	143.347	0.16195	35,M,22.7
83.3947	0.138626	36,F,42.0	145.228	0.178571	35,M,22.7
83.4218	0.133042	36,F,42.0	145.563	0.128812	35,M,22.7
83.4233	0.142545	36,F,42.0	146.33	0.164122	35,M,22.7
83.4701	0.136601	36,F,42.0	146.703	0.0931091	35,M,22.7
83.4942	0.0839408	36,F,42.0	146.923	0.145528	35,M,22.7
83.5255	0.108893	36,F,42.0	146.937	0.165339	35,M,22.7
83.5581	0.116209	36,F,42.0	147.787	0.15705	35,M,22.7
83.6331	0.101117	36,F,42.0	147.948	0.142023	35,M,22.7
83.7162	0.143378	36,F,42.0	149.193	0.17489	35,M,22.7
83.7345	0.141324	36,F,42.0	150.875	0.158662	35,M,22.7
83.736	0.103674	36,F,42.0	152.885	0.144299	35,M,22.7
83.9426	0.127539	36,F,42.0	153.571	0.151	35,M,22.7
83.9573	0.173675	36,F,42.0	153.59	0.20701	35,M,22.7
84.5686	0.141697	36,F,42.0	154.351	0.152821	35,M,22.7
84.6461	0.133842	36,F,42.0	155.447	0.138608	35,M,22.7
84.6915	0.15235	36,F,42.0	156.508	0.135199	35,M,22.7
84.7792	0.12363	36,F,42.0	158.221	0.195471	35,M,22.7
84.8234	0.142985	36,F,42.0	160.88	0.137525	35,M,22.7
84.8573	0.144707	36,F,42.0	162.395	0.109806	35,M,22.7
85.3422	0.152743	36,F,42.0	164.617	0.186606	35,M,22.7
85.5359	0.114834	36,F,42.0	165.63	0.155146	35,M,22.7
85.6442	0.113801	36,F,42.0	165.894	0.187585	35,M,22.7
85.9301	0.12234	36,F,42.0	175.616	0.108867	35,M,22.7
86.2718	0.147425	36,F,42.0	183.421	0.159735	35,M,22.7
86.354	0.135349	36,F,42.0	186.875	0.170852	35,M,22.7
86.3703	0.144591	36,F,42.0	187.645	0.159473	35,M,22.7
86.3972	0.146503	36,F,42.0	193.839	0.13968	35,M,22.7
86.5307	0.15953	36,F,42.0	82.819	0.152318	35,M,22.7
86.5568	0.156981	36,F,42.0	84.3561	0.159412	35,M,22.7
86.693	0.128815	36,F,42.0	84.67	0.14778	35,M,22.7
86.7171	0.152985	36,F,42.0	87.5383	0.12903	35,M,22.7
87.0097	0.139294	36,F,42.0	88.1598	0.155461	35,M,22.7
87.335	0.157761	36,F,42.0	90.4231	0.159362	35,M,22.7
87.3428	0.154992	36,F,42.0	94.3522	0.147381	35,M,22.7
87.507	0.162334	36,F,42.0	96.1001	0.106444	35,M,22.7
87.5549	0.128963	36,F,42.0	96.3786	0.207803	35,M,22.7
87.7322	0.09352	36,F,42.0	96.4622	0.185107	35,M,22.7
87.814	0.116723	36,F,42.0	100.993	0.112823	35,M,22.7
88.1669	0.141809	36,F,42.0	102.17	0.178804	35,M,22.7
88.1817	0.14823	36,F,42.0	103.165	0.151137	35,M,22.7
88.3754	0.160937	36,F,42.0	103.884	0.124424	35,M,22.7
88.6951	0.124771	36,F,42.0	104.363	0.158339	35,M,22.7
89.0515	0.129791	36,F,42.0	104.507	0.166409	35,M,22.7
89.0525	0.132578	36,F,42.0	105.944	0.195284	35,M,22.7
89.1177	0.157544	36,F,42.0	106.173	0.150296	35,M,22.7
89.3209	0.130909	36,F,42.0	107.648	0.155274	35,M,22.7
89.5286	0.13599	36,F,42.0	107.89	0.128952	35,M,22.7
89.5542	0.140573	36,F,42.0	108.293	0.174399	35,M,22.7
89.584	0.134765	36,F,42.0	108.904	0.151694	35,M,22.7
89.599	0.0968943	36,F,42.0	111.33	0.174175	35,M,22.7
89.6684	0.144595	36,F,42.0	112.162	0.13131	35,M,22.7
90.0842	0.130888	36,F,42.0	113.082	0.106358	35,M,22.7
90.0855	0.173083	36,F,42.0	114.21	0.158146	35,M,22.7
90.1752	0.159127	36,F,42.0	114.287	0.146193	35,M,22.7
90.2912	0.114635	36,F,42.0	116.258	0.17941	35,M,22.7
90.6574	0.16465	36,F,42.0	117.636	0.152579	35,M,22.7
90.6872	0.124808	36,F,42.0	118.785	0.130428	35,M,22.7
90.8326	0.122183	36,F,42.0	119.325	0.157491	35,M,22.7
91.1251	0.155819	36,F,42.0	122.499	0.164369	35,M,22.7
91.2425	0.0961737	36,F,42.0	123.033	0.167238	35,M,22.7
91.2763	0.175517	36,F,42.0	123.28	0.0970297	35,M,22.7
91.3905	0.126613	36,F,42.0	123.355	0.182061	35,M,22.7
91.8063	0.118504	36,F,42.0	124.2	0.185152	35,M,22.7
91.9421	0.117109	36,F,42.0	124.211	0.143593	35,M,22.7
92.001	0.126338	36,F,42.0	126.779	0.106282	35,M,22.7
92.0085	0.113391	36,F,42.0	126.947	0.172788	35,M,22.7
92.0487	0.136901	36,F,42.0	128.083	0.14568	35,M,22.7
92.3474	0.141507	36,F,42.0	129.127	0.169535	35,M,22.7
92.6409	0.157593	36,F,42.0	130.098	0.133303	35,M,22.7
92.9027	0.118645	36,F,42.0	130.827	0.180774	35,M,22.7
92.9781	0.117033	36,F,42.0	131.965	0.124952	35,M,22.7
93.0105	0.175126	36,F,42.0	132.967	0.17884	35,M,22.7
93.0652	0.122056	36,F,42.0	133.088	0.139799	35,M,22.7
93.1017	0.134891	36,F,42.0	133.387	0.141295	35,M,22.7
93.1687	0.112744	36,F,42.0	133.671	0.203397	35,M,22.7
93.3402	0.149012	36,F,42.0	136.084	0.178615	35,M,22.7
93.5202	0.114193	36,F,42.0	137.132	0.173148	35,M,22.7
93.6056	0.116502	36,F,42.0	139.537	0.174371	35,M,22.7
93.7227	0.109351	36,F,42.0	140.54	0.147007	35,M,22.7
93.836	0.166948	36,F,42.0	140.699	0.183609	35,M,22.7
93.9396	0.122953	36,F,42.0	140.861	0.113538	35,M,22.7
93.9479	0.108788	36,F,42.0	142.038	0.167413	35,M,22.7
93.9753	0.176165	36,F,42.0	142.675	0.142967	35,M,22.7
94.2998	0.147965	36,F,42.0	146.125	0.163921	35,M,22.7
94.5404	0.11829	36,F,42.0	146.332	0.150692	35,M,22.7
94.6495	0.142201	36,F,42.0	146.339	0.142471	35,M,22.7
94.7617	0.138534	36,F,42.0	147.456	0.208813	35,M,22.7
94.9416	0.133088	36,F,42.0	150.234	0.126241	35,M,22.7
95.144	0.115358	36,F,42.0	151.223	0.142049	35,M,22.7
95.2034	0.173716	36,F,42.0	151.96	0.146694	35,M,22.7
95.4604	0.0973384	36,F,42.0	153.102	0.176202	35,M,22.7
95.57	0.135141	36,F,42.0	153.504	0.167927	35,M,22.7
95.8234	0.174027	36,F,42.0	153.933	0.145867	35,M,22.7
95.8532	0.14337	36,F,42.0	154.062	0.155857	35,M,22.7
96.0035	0.126477	36,F,42.0	154.425	0.168359	35,M,22.7
96.0504	0.159371	36,F,42.0	154.964	0.161329	35,M,22.7
96.3874	0.136835	36,F,42.0	155.7	0.122438	35,M,22.7
96.5661	0.161221	36,F,42.0	156.285	0.141597	35,M,22.7
96.6646	0.141348	36,F,42.0	156.564	0.127315	35,M,22.7
96.6738	0.118767	36,F,42.0	157.108	0.14443	35,M,22.7
96.9055	0.158387	36,F,42.0	157.491	0.141473	35,M,22.7
96.9855	0.124038	36,F,42.0	158.943	0.16515	35,M,22.7
97.0845	0.139307	36,F,42.0	160.532	0.113582	35,M,22.7
97.3463	0.159177	36,F,42.0	161.444	0.145995	35,M,22.7
97.4068	0.144505	36,F,42.0	161.97	0.131722	35,M,22.7
97.4842	0.109902	36,F,42.0	167.483	0.148474	35,M,22.7
97.619	0.106517	36,F,42.0	167.579	0.188613	35,M,22.7
98.0755	0.126415	36,F,42.0	169.402	0.153636	35,M,22.7
98.242	0.143194	36,F,42.0	171.046	0.0886617	35,M,22.7
98.4109	0.0852312	36,F,42.0	172.921	0.146124	35,M,22.7
98.4576	0.0768592	36,F,42.0	174.371	0.163322	35,M,22.7
98.6946	0.149231	36,F,42.0	174.735	0.133521	35,M,22.7
98.903	0.0999561	36,F,42.0	179.264	0.136732	35,M,22.7
98.9131	0.106018	36,F,42.0	180.831	0.148516	35,M,22.7
99.1077	0.132097	36,F,42.0	183.562	0.151632	35,M,22.7
99.491	0.155104	36,F,42.0	186.718	0.152247	35,M,22.7
99.5788	0.130809	36,F,42.0	188.716	0.187613	35,M,22.7
100.066	0.110416	36,F,42.0	190.025	0.180856	35,M,22.7
100.743	0.134362	36,F,42.0	192.089	0.162428	35,M,22.7
100.803	0.140458	36,F,42.0	192.132	0.152352	35,M,22.7
100.834	0.105831	36,F,42.0	198.07	0.154132	35,M,22.7
101.316	0.12958	36,F,42.0	203.25	0.134311	35,M,22.7
101.411	0.131295	36,F,42.0	205.305	0.156962	35,M,22.7
101.543	0.150831	36,F,42.0	88.4281	0.120657	37,F,38.8
101.6	0.142757	36,F,42.0	94.5161	0.169028	37,F,38.8
102.446	0.13921	36,F,42.0	94.9368	0.173525	37,F,38.8
102.921	0.096826	36,F,42.0	97.7595	0.177928	37,F,38.8
103.024	0.116359	36,F,42.0	97.9775	0.134789	37,F,38.8
103.1	0.120325	36,F,42.0	100.255	0.157131	37,F,38.8
103.217	0.11124	36,F,42.0	102.554	0.179123	37,F,38.8
103.466	0.129769	36,F,42.0	103.856	0.153042	37,F,38.8
103.469	0.154906	36,F,42.0	105.604	0.151655	37,F,38.8
103.58	0.150835	36,F,42.0	105.649	0.166637	37,F,38.8
103.62	0.137121	36,F,42.0	106.27	0.177622	37,F,38.8
103.682	0.118658	36,F,42.0	107.275	0.126029	37,F,38.8
103.771	0.124617	36,F,42.0	109.222	0.140688	37,F,38.8
103.992	0.113925	36,F,42.0	109.739	0.181242	37,F,38.8
104.082	0.125698	36,F,42.0	110.155	0.168662	37,F,38.8
104.202	0.106894	36,F,42.0	110.3	0.154165	37,F,38.8
104.277	0.123618	36,F,42.0	112.962	0.137356	37,F,38.8
104.567	0.0906592	36,F,42.0	113.168	0.140577	37,F,38.8
104.768	0.141775	36,F,42.0	114.752	0.157997	37,F,38.8
104.842	0.149884	36,F,42.0	119.03	0.163926	37,F,38.8
105.242	0.0883714	36,F,42.0	120.141	0.130507	37,F,38.8
105.757	0.0962428	36,F,42.0	121.334	0.178297	37,F,38.8
105.79	0.139495	36,F,42.0	121.45	0.19138	37,F,38.8
105.79	0.107355	36,F,42.0	123.099	0.175581	37,F,38.8
106.192	0.111895	36,F,42.0	123.225	0.184021	37,F,38.8
106.278	0.114921	36,F,42.0	123.914	0.151976	37,F,38.8
106.385	0.144844	36,F,42.0	124.351	0.156886	37,F,38.8
106.448	0.137321	36,F,42.0	124.495	0.191226	37,F,38.8
106.493	0.10713	36,F,42.0	125.081	0.143487	37,F,38.8
106.742	0.126305	36,F,42.0	126.798	0.144041	37,F,38.8
107.329	0.0916293	36,F,42.0	127.305	0.136702	37,F,38.8
107.492	0.136502	36,F,42.0	127.644	0.142515	37,F,38.8
107.582	0.1391	36,F,42.0	127.937	0.187478	37,F,38.8
108.124	0.14065	36,F,42.0	129.891	0.12454	37,F,38.8
108.704	0.117681	36,F,42.0	130.591	0.131827	37,F,38.8
108.75	0.129538	36,F,42.0	130.824	0.172096	37,F,38.8
108.792	0.121233	36,F,42.0	130.908	0.15122	37,F,38.8
108.804	0.156475	36,F,42.0	131.001	0.166023	37,F,38.8
108.924	0.0899823	36,F,42.0	131.625	0.145234	37,F,38.8
109.003	0.109506	36,F,42.0	131.853	0.110843	37,F,38.8
109.072	0.130331	36,F,42.0	132.337	0.105401	37,F,38.8
109.168	0.136854	36,F,42.0	133.201	0.162821	37,F,38.8
109.306	0.178504	36,F,42.0	133.583	0.128056	37,F,38.8
109.38	0.122039	36,F,42.0	135.545	0.169045	37,F,38.8
109.588	0.114142	36,F,42.0	136.731	0.173815	37,F,38.8
110.463	0.17462	36,F,42.0	139.258	0.162165	37,F,38.8
110.571	0.142184	36,F,42.0	139.651	0.158027	37,F,38.8
111.264	0.115521	36,F,42.0	141.074	0.145719	37,F,38.8
111.3	0.136616	36,F,42.0	141.707	0.160991	37,F,38.8
111.599	0.130795	36,F,42.0	142.965	0.189801	37,F,38.8
111.79	0.137212	36,F,42.0	143.065	0.184415	37,F,38.8
112.591	0.10742	36,F,42.0	146.421	0.183712	37,F,38.8
112.779	0.145369	36,F,42.0	146.59	0.156917	37,F,38.8
112.801	0.127625	36,F,42.0	146.859	0.179155	37,F,38.8
112.944	0.130948	36,F,42.0	148.114	0.162448	37,F,38.8
113.225	0.155519	36,F,42.0	150.498	0.14219	37,F,38.8
113.331	0.12662	36,F,42.0	155.969	0.172007	37,F,38.8
113.384	0.164072	36,F,42.0	156.744	0.155368	37,F,38.8
113.611	0.125592	36,F,42.0	158.527	0.155133	37,F,38.8
113.685	0.123429	36,F,42.0	161.352	0.17555	37,F,38.8
114.238	0.136923	36,F,42.0	161.515	0.157202	37,F,38.8
114.424	0.114974	36,F,42.0	165.654	0.178035	37,F,38.8
114.515	0.152092	36,F,42.0	166.52	0.165026	37,F,38.8
114.745	0.173668	36,F,42.0	167.672	0.118357	37,F,38.8
114.978	0.158022	36,F,42.0	169.162	0.172463	37,F,38.8
115.022	0.12187	36,F,42.0	172.169	0.121538	37,F,38.8
115.117	0.0961148	36,F,42.0	172.943	0.174636	37,F,38.8
115.222	0.157761	36,F,42.0	173.331	0.129318	37,F,38.8
115.274	0.132164	36,F,42.0	175.853	0.171968	37,F,38.8
115.477	0.116092	36,F,42.0	180.335	0.186534	37,F,38.8
115.665	0.121771	36,F,42.0	182.72	0.172598	37,F,38.8
116.051	0.093088	36,F,42.0	186.716	0.16275	37,F,38.8
116.11	0.110404	36,F,42.0	187.869	0.0944859	37,F,38.8
116.127	0.144504	36,F,42.0	189.948	0.147627	37,F,38.8
116.136	0.109914	36,F,42.0	192.909	0.193466	37,F,38.8
116.772	0.112803	36,F,42.0	197.22	0.160302	37,F,38.8
116.822	0.12362	36,F,42.0	197.896	0.161033	37,F,38.8
116.87	0.151156	36,F,42.0	200.582	0.154281	37,F,38.8
117.302	0.152514	36,F,42.0	206.38	0.146501	37,F,38.8
117.398	0.135547	36,F,42.0	207.181	0.124881	37,F,38.8
117.531	0.156593	36,F,42.0	207.933	0.181398	37,F,38.8
119.47	0.14677	36,F,42.0	216.881	0.147143	37,F,38.8
119.821	0.129418	36,F,42.0	218.157	0.187543	37,F,38.8
119.877	0.126159	36,F,42.0	221.307	0.189901	37,F,38.8
119.962	0.138922	36,F,42.0	224.971	0.171098	37,F,38.8
119.99	0.102626	36,F,42.0	235.791	0.132849	37,F,38.8
120.27	0.146569	36,F,42.0	236.585	0.141109	37,F,38.8
120.434	0.123514	36,F,42.0	239.236	0.141541	37,F,38.8
120.786	0.100371	36,F,42.0	249.17	0.202243	37,F,38.8
120.947	0.128388	36,F,42.0	284.952	0.142179	37,F,38.8
121.029	0.135491	36,F,42.0	114.894	0.102849	37,F,38.8
121.664	0.140734	36,F,42.0	101.112	0.143161	37,F,38.8
121.71	0.142876	36,F,42.0	159.11	0.125773	37,F,38.8
121.773	0.150374	36,F,42.0	144.904	0.144165	37,F,38.8
122.524	0.153025	36,F,42.0	127.672	0.141851	37,F,38.8
123.05	0.107605	36,F,42.0	201.662	0.14654	37,F,38.8
123.075	0.111893	36,F,42.0	122.639	0.151116	37,F,38.8
123.109	0.111465	36,F,42.0	163.321	0.132347	37,F,38.8
123.136	0.123013	36,F,42.0	142.807	0.130087	37,F,38.8
123.15	0.157011	36,F,42.0	138.776	0.13167	37,F,38.8
123.222	0.146237	36,F,42.0	90.4579	0.0789957	37,F,38.8
123.303	0.123246	36,F,42.0	126.723	0.145763	37,F,38.8
123.604	0.129876	36,F,42.0	84.8304	0.168906	37,F,38.8
123.622	0.122914	36,F,42.0	216.909	0.145559	37,F,38.8
124.787	0.132932	36,F,42.0	114.638	0.119792	37,F,38.8
124.822	0.127145	36,F,42.0	98.0479	0.125759	37,F,38.8
124.947	0.136368	36,F,42.0	157.782	0.142479	37,F,38.8
125.021	0.0470302	36,F,42.0	102.839	0.116954	37,F,38.8
125.618	0.124133	36,F,42.0	120.42	0.142652	37,F,38.8
125.968	0.144959	36,F,42.0	148.077	0.148196	37,F,38.8
125.994	0.118529	36,F,42.0	131.705	0.135203	37,F,38.8
126.436	0.125176	36,F,42.0	123.844	0.141566	37,F,38.8
126.684	0.150701	36,F,42.0	107.718	0.117333	37,F,38.8
126.801	0.137785	36,F,42.0	97.8892	0.0899991	37,F,38.8
126.895	0.140465	36,F,42.0	87.6723	0.186977	37,F,38.8
127.15	0.114148	36,F,42.0	152.233	0.119099	37,F,38.8
127.562	0.0882834	36,F,42.0	207.83	0.141322	37,F,38.8
127.715	0.126119	36,F,42.0	120.385	0.114757	37,F,38.8
127.734	0.14013	36,F,42.0	97.5479	0.119124	37,F,38.8
127.768	0.12276	36,F,42.0	218.163	0.130709	37,F,38.8
127.907	0.155353	36,F,42.0	106.873	0.126427	37,F,38.8
127.966	0.0873041	36,F,42.0	156.438	0.109711	37,F,38.8
128.122	0.121751	36,F,42.0	137.361	0.160979	37,F,38.8
128.577	0.132062	36,F,42.0	89.3341	0.160956	37,F,38.8
128.816	0.125802	36,F,42.0	191.549	0.117268	37,F,38.8
128.907	0.137188	36,F,42.0	147.471	0.176055	37,F,38.8
129.675	0.12804	36,F,42.0	164.843	0.128325	37,F,38.8
129.946	0.106515	36,F,42.0	168.653	0.142716	37,F,38.8
130.318	0.120203	36,F,42.0	179.551	0.151015	37,F,38.8
130.599	0.131135	36,F,42.0	223.03	0.103381	37,F,38.8
130.818	0.137872	36,F,42.0	161.747	0.0925007	37,F,38.8
130.89	0.133838	36,F,42.0	125.262	0.0987784	37,F,38.8
131.062	0.0757211	36,F,42.0	185.212	0.110898	37,F,38.8
131.323	0.129832	36,F,42.0	117.536	0.0819723	37,F,38.8
131.6	0.0943195	36,F,42.0	135.811	0.0535557	37,F,38.8
131.694	0.136309	36,F,42.0	160.359	0.132078	37,F,38.8
131.766	0.136528	36,F,42.0	165.23	0.0772899	37,F,38.8
131.921	0.133814	36,F,42.0	208.923	0.0966745	37,F,38.8
132.154	0.128775	36,F,42.0	129.032	0.0930764	37,F,38.8
133.092	0.133347	36,F,42.0	214.144	0.106577	37,F,38.8
133.37	0.132487	36,F,42.0	136.974	0.10424	37,F,38.8
133.728	0.126064	36,F,42.0	104.43	0.133695	37,F,38.8
133.731	0.122649	36,F,42.0	191.05	0.109425	37,F,38.8
133.95	0.119191	36,F,42.0	156.466	0.101156	37,F,38.8
134.059	0.141467	36,F,42.0	186.386	0.100773	37,F,38.8
134.09	0.166658	36,F,42.0	167.127	0.0811898	37,F,38.8
134.142	0.139404	36,F,42.0	155.01	0.134974	37,F,38.8
134.759	0.139054	36,F,42.0	147.704	0.125976	37,F,38.8
134.775	0.118707	36,F,42.0	138.528	0.0859252	37,F,38.8
134.85	0.110095	36,F,42.0	172.921	0.117829	37,F,38.8
134.895	0.126094	36,F,42.0	155.363	0.109237	37,F,38.8
134.982	0.114772	36,F,42.0	257.165	0.086251	37,F,38.8
135.446	0.1203	36,F,42.0	184.496	0.111584	37,F,38.8
135.496	0.141835	36,F,42.0	154.347	0.124204	37,F,38.8
135.544	0.102462	36,F,42.0	122.281	0.108229	37,F,38.8
135.584	0.160559	36,F,42.0	122.343	0.0898794	37,F,38.8
135.615	0.145821	36,F,42.0	180.686	0.0996119	44,F,28.1
136.488	0.107412	36,F,42.0	115.143	0.103274	44,F,28.1
136.539	0.10399	36,F,42.0	102.989	0.103776	44,F,28.1
136.742	0.0995033	36,F,42.0	90.4355	0.10816	44,F,28.1
136.879	0.127911	36,F,42.0	100.711	0.110278	44,F,28.1
137.644	0.145318	36,F,42.0	112.727	0.114882	44,F,28.1
137.726	0.125419	36,F,42.0	173.496	0.115139	44,F,28.1
138.405	0.0930275	36,F,42.0	123.432	0.121358	44,F,28.1
138.672	0.128126	36,F,42.0	79.5408	0.121968	44,F,28.1
139.253	0.094712	36,F,42.0	135.737	0.122581	44,F,28.1
139.521	0.100621	36,F,42.0	132.185	0.122875	44,F,28.1
140.595	0.118617	36,F,42.0	147.433	0.123059	44,F,28.1
140.964	0.128671	36,F,42.0	185.865	0.124036	44,F,28.1
141.104	0.12557	36,F,42.0	83.6622	0.124046	44,F,28.1
141.442	0.117699	36,F,42.0	161.779	0.124224	44,F,28.1
141.745	0.176593	36,F,42.0	134.984	0.124528	44,F,28.1
142.393	0.0951919	36,F,42.0	167.74	0.129169	44,F,28.1
142.748	0.118274	36,F,42.0	143.81	0.13079	44,F,28.1
143.123	0.124201	36,F,42.0	122.151	0.132202	44,F,28.1
143.284	0.141344	36,F,42.0	112.188	0.132292	44,F,28.1
144.391	0.11378	36,F,42.0	181.787	0.132685	44,F,28.1
144.705	0.104667	36,F,42.0	96.5992	0.132869	44,F,28.1
144.733	0.122888	36,F,42.0	155.512	0.132996	44,F,28.1
144.836	0.145279	36,F,42.0	132.088	0.133332	44,F,28.1
145.004	0.129777	36,F,42.0	174.124	0.133595	44,F,28.1
145.393	0.139896	36,F,42.0	187.091	0.134645	44,F,28.1
145.503	0.137145	36,F,42.0	110.878	0.13504	44,F,28.1
146.259	0.12196	36,F,42.0	195.884	0.135234	44,F,28.1
146.666	0.0856151	36,F,42.0	142.894	0.135982	44,F,28.1
147.145	0.143142	36,F,42.0	112.462	0.136387	44,F,28.1
147.327	0.123987	36,F,42.0	86.6331	0.137575	44,F,28.1
147.368	0.120986	36,F,42.0	293.771	0.137589	44,F,28.1
147.522	0.112078	36,F,42.0	160.972	0.138015	44,F,28.1
148.215	0.10693	36,F,42.0	96.1347	0.138811	44,F,28.1
148.572	0.139526	36,F,42.0	108.217	0.140275	44,F,28.1
149.237	0.116423	36,F,42.0	108.392	0.140275	44,F,28.1
149.27	0.0964346	36,F,42.0	98.7471	0.140354	44,F,28.1
149.862	0.12385	36,F,42.0	123.473	0.140787	44,F,28.1
151.233	0.0874731	36,F,42.0	205.113	0.140824	44,F,28.1
151.819	0.173798	36,F,42.0	123.566	0.1415	44,F,28.1
151.886	0.126437	36,F,42.0	100.094	0.141728	44,F,28.1
152.829	0.136643	36,F,42.0	99.844	0.142153	44,F,28.1
153.444	0.100913	36,F,42.0	140.735	0.142328	44,F,28.1
153.88	0.129703	36,F,42.0	155.587	0.142399	44,F,28.1
154.105	0.102132	36,F,42.0	225.926	0.143074	44,F,28.1
154.172	0.164826	36,F,42.0	79.0438	0.144176	44,F,28.1
154.842	0.121619	36,F,42.0	147.604	0.144413	44,F,28.1
155.561	0.133678	36,F,42.0	182.986	0.144914	44,F,28.1
155.614	0.125915	36,F,42.0	173.251	0.14497	44,F,28.1
155.669	0.126083	36,F,42.0	140.791	0.14516	44,F,28.1
156.324	0.118391	36,F,42.0	113.422	0.146164	44,F,28.1
157.412	0.108083	36,F,42.0	89.9593	0.14635	44,F,28.1
158.445	0.144552	36,F,42.0	214.862	0.147095	44,F,28.1
158.765	0.129675	36,F,42.0	168.364	0.147492	44,F,28.1
158.907	0.118525	36,F,42.0	160.807	0.147566	44,F,28.1
159.851	0.122597	36,F,42.0	135.103	0.147677	44,F,28.1
161.159	0.133032	36,F,42.0	92.4741	0.148244	44,F,28.1
161.882	0.128417	36,F,42.0	146.293	0.148315	44,F,28.1
162.685	0.105982	36,F,42.0	147.519	0.149216	44,F,28.1
163.325	0.120766	36,F,42.0	169.087	0.149421	44,F,28.1
164.177	0.138095	36,F,42.0	168.664	0.149677	44,F,28.1
164.223	0.114184	36,F,42.0	178.585	0.150126	44,F,28.1
164.589	0.124998	36,F,42.0	139.113	0.150899	44,F,28.1
165.234	0.121008	36,F,42.0	119.456	0.151598	44,F,28.1
166.209	0.104048	36,F,42.0	230.283	0.152685	44,F,28.1
166.416	0.0979227	36,F,42.0	149.773	0.153231	44,F,28.1
166.498	0.124351	36,F,42.0	123.31	0.153445	44,F,28.1
167.58	0.0812285	36,F,42.0	139.232	0.153476	44,F,28.1
167.658	0.124111	36,F,42.0	207.584	0.154693	44,F,28.1
167.873	0.127942	36,F,42.0	125.726	0.154845	44,F,28.1
169.103	0.080953	36,F,42.0	154.792	0.154896	44,F,28.1
171.746	0.0862993	36,F,42.0	142.094	0.155041	44,F,28.1
172.474	0.128401	36,F,42.0	128.21	0.155366	44,F,28.1
172.724	0.0909048	36,F,42.0	119.744	0.158013	44,F,28.1
173.023	0.134366	36,F,42.0	226.882	0.158246	44,F,28.1
173.025	0.131561	36,F,42.0	126.192	0.158883	44,F,28.1
173.518	0.148961	36,F,42.0	188.285	0.15932	44,F,28.1
175.29	0.11133	36,F,42.0	140.994	0.159792	44,F,28.1
175.406	0.118257	36,F,42.0	100.534	0.160124	44,F,28.1
175.933	0.131922	36,F,42.0	181.846	0.160178	44,F,28.1
176.182	0.130446	36,F,42.0	197.607	0.16077	44,F,28.1
176.62	0.133987	36,F,42.0	107.677	0.160795	44,F,28.1
179.068	0.101665	36,F,42.0	88.3977	0.160998	44,F,28.1
180.077	0.0889176	36,F,42.0	113.103	0.161387	44,F,28.1
180.934	0.113141	36,F,42.0	198.826	0.161614	44,F,28.1
181.192	0.111047	36,F,42.0	115.094	0.162697	44,F,28.1
182.657	0.142668	36,F,42.0	116.768	0.16338	44,F,28.1
182.699	0.0973494	36,F,42.0	111.391	0.164381	44,F,28.1
185.05	0.124647	36,F,42.0	248.273	0.16799	44,F,28.1
188.583	0.144381	36,F,42.0	221.469	0.167993	44,F,28.1
189.455	0.0802327	36,F,42.0	179.531	0.168023	44,F,28.1
190.612	0.12946	36,F,42.0	121.054	0.16806	44,F,28.1
190.896	0.0791561	36,F,42.0	112.662	0.168343	44,F,28.1
192.342	0.0826662	36,F,42.0	106.269	0.168445	44,F,28.1
193.251	0.148384	36,F,42.0	119.792	0.169266	44,F,28.1
193.609	0.108911	36,F,42.0	99.9388	0.169345	44,F,28.1
195.022	0.103754	36,F,42.0	193.303	0.169657	44,F,28.1
197.227	0.115687	36,F,42.0	126.383	0.170181	44,F,28.1
200.543	0.123755	36,F,42.0	89.3215	0.171571	44,F,28.1
209.669	0.108501	36,F,42.0	127.184	0.176702	44,F,28.1
212.709	0.12396	36,F,42.0	190.337	0.179005	44,F,28.1
214.56	0.100278	36,F,42.0	123.167	0.179222	44,F,28.1
222.109	0.0827018	36,F,42.0	79.2259	0.181705	44,F,28.1
223.746	0.120674	36,F,42.0	230.551	0.182253	44,F,28.1
226.575	0.105108	36,F,42.0	108.966	0.184268	44,F,28.1
228.267	0.13071	36,F,42.0	167.583	0.186308	44,F,28.1
232.158	0.126034	36,F,42.0	126.229	0.187527	44,F,28.1
243.623	0.130519	36,F,42.0	77.3221	0.187582	44,F,28.1
248.435	0.0971354	36,F,42.0	158.842	0.187828	44,F,28.1
250.751	0.0965865	36,F,42.0	114.731	0.189612	44,F,28.1
253.378	0.0988706	36,F,42.0	109.13	0.195088	44,F,28.1
257.816	0.109076	36,F,42.0	76.8246	0.199893	44,F,28.1
258.283	0.112472	36,F,42.0	115.222	0.202955	44,F,28.1
283.318	0.102733	36,F,42.0	97.168	0.203342	44,F,28.1
301.883	0.10568	36,F,42.0	96.7136	0.207236	44,F,28.1
306.493	0.0881503	36,F,42.0	137.905	0.215599	44,F,28.1
61.8615	0.0927635	39,M, 25.1	84.7398	0.218919	44,F,28.1
63.106	0.0704709	39,M, 25.1	86.8934	0.12661	44,F,28.1
69.9717	0.216438	39,M, 25.1	86.99	0.12015	44,F,28.1
70.3584	0.120224	39,M, 25.1	87.0556	0.164692	44,F,28.1
70.8791	0.0986889	39,M, 25.1	87.1649	0.189457	44,F,28.1
71.2312	0.186718	39,M, 25.1	87.5086	0.191396	44,F,28.1
71.9814	0.110643	39,M, 25.1	87.8118	0.0962618	44,F,28.1
72.0065	0.124195	39,M, 25.1	88.3263	0.179898	44,F,28.1
72.031	0.152569	39,M, 25.1	88.4869	0.176371	44,F,28.1
72.3136	0.247437	39,M, 25.1	89.3899	0.121245	44,F,28.1
72.7403	0.174739	39,M, 25.1	91.219	0.0670803	44,F,28.1
72.851	0.117024	39,M, 25.1	92.704	0.119869	44,F,28.1
72.8557	0.152483	39,M, 25.1	93.2743	0.144055	44,F,28.1
73.1886	0.119228	39,M, 25.1	94.4212	0.127808	44,F,28.1
73.4043	0.19051	39,M, 25.1	95.4648	0.122842	44,F,28.1
73.432	0.159473	39,M, 25.1	96.3787	0.131739	44,F,28.1
73.5286	0.0974061	39,M, 25.1	96.616	0.134753	44,F,28.1
73.5725	0.248654	39,M, 25.1	97.7848	0.137437	44,F,28.1
73.6078	0.100992	39,M, 25.1	102.021	0.130688	44,F,28.1
73.7642	0.118176	39,M, 25.1	102.158	0.163148	44,F,28.1
74.143	0.179126	39,M, 25.1	102.922	0.142784	44,F,28.1
74.4692	0.164235	39,M, 25.1	107.085	0.114154	44,F,28.1
74.5294	0.133397	39,M, 25.1	110.897	0.145515	44,F,28.1
74.6389	0.189042	39,M, 25.1	112.697	0.153589	44,F,28.1
74.7572	0.151446	39,M, 25.1	114.248	0.174686	44,F,28.1
75.6026	0.235704	39,M, 25.1	115.577	0.177533	44,F,28.1
75.8915	0.180887	39,M, 25.1	115.671	0.144322	44,F,28.1
76.3748	0.140496	39,M, 25.1	116.722	0.127552	44,F,28.1
76.7373	0.0694444	39,M, 25.1	118.301	0.191561	44,F,28.1
76.8531	0.181001	39,M, 25.1	118.421	0.13394	44,F,28.1
76.921	0.076294	39,M, 25.1	119.761	0.162719	44,F,28.1
77.1755	0.116088	39,M, 25.1	121.324	0.126618	44,F,28.1
77.8616	0.190815	39,M, 25.1	121.328	0.143093	44,F,28.1
77.8895	0.125224	39,M, 25.1	122.952	0.125713	44,F,28.1
77.9207	0.167603	39,M, 25.1	124.175	0.10135	44,F,28.1
78.0391	0.150562	39,M, 25.1	124.981	0.13263	44,F,28.1
78.1848	0.0942237	39,M, 25.1	127.379	0.136885	44,F,28.1
78.9361	0.100468	39,M, 25.1	128.124	0.15722	44,F,28.1
79.3267	0.170326	39,M, 25.1	128.674	0.125561	44,F,28.1
79.4897	0.0844297	39,M, 25.1	129.663	0.152186	44,F,28.1
79.5623	0.108275	39,M, 25.1	132.477	0.151078	44,F,28.1
80.0304	0.152214	39,M, 25.1	133.039	0.155511	44,F,28.1
80.4265	0.131554	39,M, 25.1	133.649	0.202125	44,F,28.1
80.4787	0.165045	39,M, 25.1	135.07	0.184841	44,F,28.1
80.6268	0.0866782	39,M, 25.1	137.701	0.110143	44,F,28.1
80.7286	0.14755	39,M, 25.1	138.739	0.125505	44,F,28.1
81.0648	0.14368	39,M, 25.1	140.055	0.174319	44,F,28.1
81.2253	0.0797852	39,M, 25.1	140.287	0.136952	44,F,28.1
81.507	0.135657	39,M, 25.1	140.841	0.135402	44,F,28.1
82.0274	0.110644	39,M, 25.1	143.224	0.144394	44,F,28.1
82.1571	0.152905	39,M, 25.1	144.191	0.14021	44,F,28.1
82.2002	0.180641	39,M, 25.1	144.748	0.149247	44,F,28.1
82.9747	0.131879	39,M, 25.1	144.76	0.104185	44,F,28.1
83.6213	0.106031	39,M, 25.1	144.808	0.136672	44,F,28.1
83.8632	0.0835213	39,M, 25.1	145.333	0.150475	44,F,28.1
84.0082	0.123964	39,M, 25.1	147.943	0.135366	44,F,28.1
84.7656	0.172661	39,M, 25.1	151.666	0.146543	44,F,28.1
85.103	0.172804	39,M, 25.1	152.482	0.184757	44,F,28.1
85.1142	0.148391	39,M, 25.1	153.102	0.135347	44,F,28.1
85.4421	0.181558	39,M, 25.1	154.564	0.156135	44,F,28.1
85.5015	0.144932	39,M, 25.1	155.027	0.1239	44,F,28.1
86.1273	0.139439	39,M, 25.1	157.719	0.136893	44,F,28.1
86.1521	0.134433	39,M, 25.1	158.968	0.137952	44,F,28.1
86.1547	0.181759	39,M, 25.1	160.456	0.152912	44,F,28.1
86.3403	0.0842843	39,M, 25.1	160.8	0.129006	44,F,28.1
86.6417	0.114859	39,M, 25.1	162.69	0.161316	44,F,28.1
86.767	0.192985	39,M, 25.1	165.858	0.163271	44,F,28.1
87.009	0.117732	39,M, 25.1	167.192	0.154287	44,F,28.1
87.3331	0.155622	39,M, 25.1	168.245	0.161328	44,F,28.1
88.6008	0.110185	39,M, 25.1	171.945	0.13266	44,F,28.1
89.3197	0.153259	39,M, 25.1	172.945	0.143714	44,F,28.1
89.4546	0.134698	39,M, 25.1	177.478	0.150668	44,F,28.1
89.6726	0.135729	39,M, 25.1	177.505	0.165324	44,F,28.1
89.6754	0.128055	39,M, 25.1	191.93	0.190884	44,F,28.1
90.0871	0.134765	39,M, 25.1	193.352	0.138112	44,F,28.1
90.4414	0.105855	39,M, 25.1	203.02	0.167815	44,F,28.1
91.0124	0.142382	39,M, 25.1	222.119	0.184259	44,F,28.1
91.0643	0.185715	39,M, 25.1	225.405	0.108516	44,F,28.1
91.2159	0.16989	39,M, 25.1	73.649	0.108118	52,F,34.8
91.2886	0.0844656	39,M, 25.1	79.9759	0.182463	52,F,34.8
91.4212	0.209414	39,M, 25.1	87.5687	0.152394	52,F,34.8
91.7344	0.12112	39,M, 25.1	87.6085	0.229572	52,F,34.8
91.8522	0.171085	39,M, 25.1	93.4016	0.25421	52,F,34.8
92.1153	0.160346	39,M, 25.1	98.8699	0.217519	52,F,34.8
92.2203	0.218272	39,M, 25.1	99.8513	0.123441	52,F,34.8
93.4473	0.156387	39,M, 25.1	100.12	0.172781	52,F,34.8
93.5426	0.158106	39,M, 25.1	102.512	0.184124	52,F,34.8
93.6066	0.13836	39,M, 25.1	102.837	0.200654	52,F,34.8
94.1244	0.134962	39,M, 25.1	104.839	0.168933	52,F,34.8
94.2371	0.149739	39,M, 25.1	105.816	0.134521	52,F,34.8
94.8487	0.117518	39,M, 25.1	106.736	0.166128	52,F,34.8
95.1686	0.146778	39,M, 25.1	107.107	0.108222	52,F,34.8
95.2751	0.0713999	39,M, 25.1	107.398	0.159691	52,F,34.8
95.6599	0.255607	39,M, 25.1	108.14	0.131484	52,F,34.8
95.7285	0.197661	39,M, 25.1	110.159	0.116865	52,F,34.8
96.1304	0.175076	39,M, 25.1	110.17	0.133287	52,F,34.8
96.3526	0.197241	39,M, 25.1	111.495	0.0914444	52,F,34.8
96.7209	0.136512	39,M, 25.1	113.963	0.160208	52,F,34.8
96.74	0.164748	39,M, 25.1	116.351	0.170292	52,F,34.8
96.8184	0.102115	39,M, 25.1	116.576	0.226595	52,F,34.8
97.0808	0.187786	39,M, 25.1	118.007	0.149394	52,F,34.8
97.341	0.207562	39,M, 25.1	118.83	0.186391	52,F,34.8
97.5185	0.129529	39,M, 25.1	120.482	0.134906	52,F,34.8
98.2284	0.142014	39,M, 25.1	122.44	0.164769	52,F,34.8
99.0832	0.142131	39,M, 25.1	123.136	0.140281	52,F,34.8
99.1775	0.108084	39,M, 25.1	124.935	0.154372	52,F,34.8
99.2633	0.184556	39,M, 25.1	125.007	0.121082	52,F,34.8
99.3748	0.0794175	39,M, 25.1	128.949	0.0883993	52,F,34.8
99.4706	0.0723998	39,M, 25.1	130.022	0.150907	52,F,34.8
99.5295	0.157341	39,M, 25.1	132.751	0.148471	52,F,34.8
99.6878	0.173751	39,M, 25.1	132.844	0.0843182	52,F,34.8
100.044	0.154395	39,M, 25.1	141.049	0.143973	52,F,34.8
100.114	0.0758856	39,M, 25.1	141.232	0.261813	52,F,34.8
100.313	0.238618	39,M, 25.1	145.409	0.086353	52,F,34.8
100.781	0.135133	39,M, 25.1	146.622	0.0852407	52,F,34.8
100.841	0.107423	39,M, 25.1	147.018	0.129596	52,F,34.8
101.708	0.219432	39,M, 25.1	151.38	0.131499	52,F,34.8
101.971	0.107133	39,M, 25.1	155.666	0.151238	52,F,34.8
101.986	0.126811	39,M, 25.1	156.417	0.121745	52,F,34.8
102.062	0.125187	39,M, 25.1	163.042	0.170227	52,F,34.8
102.209	0.101804	39,M, 25.1	179.275	0.164555	52,F,34.8
104.348	0.0923919	39,M, 25.1	199.128	0.135097	52,F,34.8
104.58	0.148854	39,M, 25.1	199.345	0.113765	52,F,34.8
105.375	0.123543	39,M, 25.1	210.096	0.123961	52,F,34.8
105.613	0.102358	39,M, 25.1	210.327	0.139411	52,F,34.8
106.148	0.0931748	39,M, 25.1	212.875	0.166884	52,F,34.8
106.185	0.100012	39,M, 25.1	113.114	0.157595	52,F,34.8
107.027	0.138789	39,M, 25.1	115.646	0.101328	52,F,34.8
107.203	0.191063	39,M, 25.1	125.041	0.16729	52,F,34.8
107.629	0.0833926	39,M, 25.1	125.474	0.142263	52,F,34.8
107.888	0.118303	39,M, 25.1	133.885	0.217483	52,F,34.8
108.031	0.0891884	39,M, 25.1	134.063	0.0978166	52,F,34.8
108.136	0.16687	39,M, 25.1	139.255	0.201419	52,F,34.8
108.533	0.255038	39,M, 25.1	140.872	0.12349	52,F,34.8
108.534	0.18534	39,M, 25.1	143.475	0.0894003	52,F,34.8
108.71	0.117442	39,M, 25.1	144.152	0.210151	52,F,34.8
109.256	0.0849479	39,M, 25.1	144.695	0.0411588	52,F,34.8
109.692	0.17704	39,M, 25.1	148.63	0.110967	52,F,34.8
109.829	0.226037	39,M, 25.1	149.577	0.128298	52,F,34.8
110.021	0.114066	39,M, 25.1	151.793	0.0819678	52,F,34.8
110.114	0.102864	39,M, 25.1	155.527	0.153191	52,F,34.8
111.621	0.102716	39,M, 25.1	155.655	0.166839	52,F,34.8
111.805	0.100163	39,M, 25.1	158.925	0.157189	52,F,34.8
112.062	0.0895745	39,M, 25.1	160.611	0.183488	52,F,34.8
112.84	0.076669	39,M, 25.1	160.742	0.196019	52,F,34.8
113.307	0.0947203	39,M, 25.1	160.919	0.150102	52,F,34.8
113.811	0.125723	39,M, 25.1	161.706	0.117831	52,F,34.8
113.921	0.121467	39,M, 25.1	162.89	0.109154	52,F,34.8
114.222	0.243956	39,M, 25.1	169.094	0.208048	52,F,34.8
114.485	0.137208	39,M, 25.1	171.11	0.222635	52,F,34.8
114.992	0.157263	39,M, 25.1	171.127	0.106233	52,F,34.8
115.181	0.158114	39,M, 25.1	175.058	0.067671	52,F,34.8
116.368	0.143787	39,M, 25.1	179.708	0.206483	52,F,34.8
116.657	0.11851	39,M, 25.1	180.155	0.138886	52,F,34.8
117.227	0.194943	39,M, 25.1	186.692	0.180819	52,F,34.8
117.678	0.0934049	39,M, 25.1	188.377	0.113081	52,F,34.8
117.688	0.0950612	39,M, 25.1	189.076	0.228412	52,F,34.8
118.32	0.136421	39,M, 25.1	191.269	0.103669	52,F,34.8
118.432	0.164036	39,M, 25.1	191.703	0.124224	52,F,34.8
120.43	0.168245	39,M, 25.1	197.898	0.0592783	52,F,34.8
120.563	0.0973569	39,M, 25.1	198.663	0.138099	52,F,34.8
121.44	0.240984	39,M, 25.1	201.085	0.0559573	52,F,34.8
121.588	0.131787	39,M, 25.1	202.647	0.0794344	52,F,34.8
122.025	0.123233	39,M, 25.1	204.722	0.166235	52,F,34.8
123.094	0.140344	39,M, 25.1	204.956	0.151059	52,F,34.8
123.339	0.140743	39,M, 25.1	208.226	0.140131	52,F,34.8
124.476	0.133834	39,M, 25.1	213	0.137744	52,F,34.8
124.806	0.166151	39,M, 25.1	218.582	0.0870922	52,F,34.8
124.861	0.0664294	39,M, 25.1	222.997	0.16984	52,F,34.8
124.963	0.136348	39,M, 25.1	224.113	0.156548	52,F,34.8
126.132	0.174747	39,M, 25.1	229.801	0.113964	52,F,34.8
126.274	0.170697	39,M, 25.1	234.626	0.108763	52,F,34.8
126.917	0.170045	39,M, 25.1	237.16	0.255757	52,F,34.8
127.651	0.145969	39,M, 25.1	237.238	0.186382	52,F,34.8
127.803	0.115758	39,M, 25.1	240.872	0.112674	52,F,34.8
128.523	0.182944	39,M, 25.1	287.295	0.0736393	52,F,34.8
129.094	0.13315	39,M, 25.1	208.126	0.176105	57,M,50.2
129.204	0.144079	39,M, 25.1	171.572	0.143311	57,M,50.2
129.525	0.139827	39,M, 25.1	83.6632	0.154117	57,M,50.2
129.978	0.0928966	39,M, 25.1	117.326	0.157898	57,M,50.2
130.245	0.0845815	39,M, 25.1	110.01	0.229995	57,M,50.2
130.27	0.119663	39,M, 25.1	165.568	0.135591	57,M,50.2
130.777	0.119025	39,M, 25.1	144.336	0.200735	57,M,50.2
131.158	0.148649	39,M, 25.1	84.8896	0.257418	57,M,50.2
131.356	0.213885	39,M, 25.1	119.412	0.156036	57,M,50.2
132.331	0.0932751	39,M, 25.1	124.603	0.182842	57,M,50.2
132.981	0.0732013	39,M, 25.1	110.49	0.189415	57,M,50.2
133.45	0.105639	39,M, 25.1	150.658	0.169077	57,M,50.2
133.677	0.0905462	39,M, 25.1	120.586	0.17895	57,M,50.2
134.126	0.144803	39,M, 25.1	111.727	0.127509	57,M,50.2
134.819	0.115079	39,M, 25.1	75.6838	0.186792	57,M,50.2
135.44	0.138393	39,M, 25.1	78.9987	0.106648	57,M,50.2
136.002	0.159028	39,M, 25.1	70.4408	0.144127	57,M,50.2
136.021	0.0788414	39,M, 25.1	78.2348	0.133076	57,M,50.2
136.077	0.123141	39,M, 25.1	86.3068	0.181578	57,M,50.2
136.546	0.0885508	39,M, 25.1	73.6325	0.160638	57,M,50.2
137.869	0.0976327	39,M, 25.1	111.255	0.154677	57,M,50.2
138.681	0.126821	39,M, 25.1	132.676	0.140269	57,M,50.2
139.084	0.0722265	39,M, 25.1	116.704	0.163856	57,M,50.2
139.652	0.159429	39,M, 25.1	85.7322	0.160308	57,M,50.2
139.702	0.110945	39,M, 25.1	79.7877	0.159673	57,M,50.2
141.912	0.12977	39,M, 25.1	92.1061	0.181153	57,M,50.2
142.056	0.126612	39,M, 25.1	87.5523	0.185002	57,M,50.2
142.531	0.149002	39,M, 25.1	83.6931	0.108854	57,M,50.2
142.97	0.135361	39,M, 25.1	115.056	0.17624	57,M,50.2
143.373	0.180591	39,M, 25.1	160.891	0.203021	57,M,50.2
143.441	0.0775633	39,M, 25.1	165.484	0.169938	57,M,50.2
143.553	0.169615	39,M, 25.1	93.6489	0.183116	57,M,50.2
144.533	0.106149	39,M, 25.1	144.1	0.1769	57,M,50.2
144.782	0.134929	39,M, 25.1	94.9456	0.200017	57,M,50.2
145.292	0.161349	39,M, 25.1	129.44	0.0752377	57,M,50.2
145.318	0.10181	39,M, 25.1	103.083	0.0933402	57,M,50.2
146.672	0.108595	39,M, 25.1	114.96	0.135128	57,M,50.2
146.766	0.172974	39,M, 25.1	91.9886	0.124605	57,M,50.2
147.81	0.134703	39,M, 25.1	94.0692	0.159068	57,M,50.2
148.118	0.158466	39,M, 25.1	97.2721	0.0694422	57,M,50.2
150.063	0.189801	39,M, 25.1	133.09	0.0527135	57,M,50.2
150.064	0.0875143	39,M, 25.1	138.674	0.136864	57,M,50.2
150.433	0.149129	39,M, 25.1	85.0275	0.119415	57,M,50.2
150.69	0.125332	39,M, 25.1	162.93	0.100333	57,M,50.2
151.928	0.153595	39,M, 25.1	99.5639	0.17901	57,M,50.2
151.948	0.155976	39,M, 25.1	197.228	0.136271	57,M,50.2
153.519	0.117195	39,M, 25.1	128.346	0.144629	57,M,50.2
153.688	0.101672	39,M, 25.1	119.751	0.104855	57,M,50.2
153.864	0.162512	39,M, 25.1	93.8736	0.0603803	57,M,50.2
153.93	0.113781	39,M, 25.1	82.0566	0.158172	57,M,50.2
154.359	0.0870203	39,M, 25.1	71.8026	0.122593	57,M,50.2
154.473	0.0955547	39,M, 25.1	138.752	0.129451	57,M,50.2
154.812	0.110267	39,M, 25.1	82.6005	0.206427	57,M,50.2
155.378	0.11762	39,M, 25.1	170.681	0.154598	57,M,50.2
155.487	0.175854	39,M, 25.1	128.836	0.0592218	57,M,50.2
156.672	0.122647	39,M, 25.1	119.63	0.111863	57,M,50.2
156.961	0.0865877	39,M, 25.1	108.7	0.175099	57,M,50.2
157.08	0.0697878	39,M, 25.1	93.2203	0.0929107	57,M,50.2
157.128	0.110444	39,M, 25.1	83.5738	0.220483	57,M,50.2
157.357	0.191304	39,M, 25.1	122.714	0.0659565	57,M,50.2
157.532	0.151589	39,M, 25.1	107.041	0.114669	57,M,50.2
158.088	0.182155	39,M, 25.1	145.236	0.112002	57,M,50.2
159.414	0.15974	39,M, 25.1	93.7174	0.15076	57,M,50.2
160.906	0.158277	39,M, 25.1	149.193	0.182996	57,M,50.2
160.99	0.175686	39,M, 25.1	155.667	0.114357	57,M,50.2
163.069	0.149748	39,M, 25.1	118.17	0.140906	57,M,50.2
164.016	0.124095	39,M, 25.1	127.136	0.137579	57,M,50.2
164.897	0.147457	39,M, 25.1	121.711	0.123923	57,M,50.2
165.362	0.10453	39,M, 25.1	89.5625	0.152691	57,M,50.2
166.469	0.155035	39,M, 25.1	81.2655	0.200507	57,M,50.2
167.325	0.116522	39,M, 25.1	132.468	0.157233	57,M,50.2
167.686	0.0792505	39,M, 25.1	77.3362	0.229508	57,M,50.2
168.054	0.117011	39,M, 25.1	95.6394	0.136856	57,M,50.2
169.318	0.115257	39,M, 25.1	77.7371	0.0980093	57,M,50.2
170.018	0.0856149	39,M, 25.1	88.5657	0.156503	57,M,50.2
170.972	0.180105	39,M, 25.1	77.4457	0.115157	57,M,50.2
171.371	0.138538	39,M, 25.1	134.967	0.124273	57,M,50.2
172.086	0.169486	39,M, 25.1	73.7643	0.182526	57,M,50.2
172.303	0.173712	39,M, 25.1	161.123	0.106299	57,M,50.2
172.601	0.132561	39,M, 25.1	79.2754	0.129236	57,M,50.2
172.793	0.137138	39,M, 25.1	89.934	0.24726	57,M,50.2
172.923	0.109326	39,M, 25.1	102.33	0.0893388	57,M,50.2
174.072	0.167062	39,M, 25.1	155.68	0.119771	57,M,50.2
174.553	0.180613	39,M, 25.1	118.168	0.165892	57,M,50.2
174.871	0.158722	39,M, 25.1	98.809	0.193203	57,M,50.2
175.199	0.164235	39,M, 25.1	123.275	0.0876929	57,M,50.2
176.583	0.0917148	39,M, 25.1	104.191	0.0826075	57,M,50.2
176.962	0.161141	39,M, 25.1	82.504	0.0850734	57,M,50.2
178.192	0.157838	39,M, 25.1	117.733	0.204671	57,M,50.2
178.462	0.15633	39,M, 25.1	73.1228	0.215457	57,M,50.2
180.082	0.160778	39,M, 25.1	84.0252	0.191393	57,M,50.2
180.323	0.159771	39,M, 25.1	109.31	0.121383	57,M,50.2
180.404	0.15962	39,M, 25.1	119.751	0.180702	57,M,50.2
180.94	0.148258	39,M, 25.1	120.993	0.166174	57,M,50.2
181.543	0.11375	39,M, 25.1	91.2841	0.145696	57,M,50.2
181.684	0.137102	39,M, 25.1	111.568	0.147247	57,M,50.2
181.701	0.122977	39,M, 25.1	76.9826	0.10336	57,M,50.2
181.904	0.108424	39,M, 25.1	83.5535	0.182816	57,M,50.2
182.328	0.143752	39,M, 25.1	129.727	0.124838	57,M,50.2
182.929	0.191023	39,M, 25.1	77.1558	0.113222	57,M,50.2
183.413	0.0959957	39,M, 25.1	110.402	0.157174	57,M,50.2
183.745	0.151321	39,M, 25.1	121.15	0.161935	57,M,50.2
184.337	0.121598	39,M, 25.1	164.798	0.157313	57,M,50.2
184.629	0.192909	39,M, 25.1	79.853	0.208953	57,M,50.2
187.825	0.177672	39,M, 25.1	78.6876	0.146959	57,M,50.2
188.233	0.0927232	39,M, 25.1	119.364	0.194259	57,M,50.2
188.387	0.109409	39,M, 25.1	93.1699	0.154638	57,M,50.2
188.796	0.147435	39,M, 25.1	82.7375	0.121519	57,M,50.2
188.834	0.118771	39,M, 25.1	139.896	0.1668	57,M,50.2
189.411	0.171301	39,M, 25.1	98.7117	0.188817	57,M,50.2
190.046	0.121397	39,M, 25.1	152.119	0.115837	57,M,50.2
190.519	0.14919	39,M, 25.1	127.163	0.154185	57,M,50.2
191.069	0.168121	39,M, 25.1	121.024	0.165386	57,M,50.2
191.389	0.146474	39,M, 25.1	82.8824	0.182306	57,M,50.2
192.16	0.11153	39,M, 25.1	113.671	0.123811	57,M,50.2
192.249	0.181536	39,M, 25.1	111.681	0.1016	57,M,50.2
192.436	0.162751	39,M, 25.1	130.11	0.186758	57,M,50.2
195.23	0.156344	39,M, 25.1	117.661	0.1856	57,M,50.2
196.005	0.202339	39,M, 25.1	105.929	0.173109	57,M,50.2
196.129	0.0995578	39,M, 25.1	133.301	0.205773	57,M,50.2
196.446	0.135476	39,M, 25.1	105.066	0.164609	57,M,50.2
197.268	0.131396	39,M, 25.1	96.2776	0.156607	57,M,50.2
197.523	0.121864	39,M, 25.1	93.4576	0.205658	57,M,50.2
197.589	0.190057	39,M, 25.1	133.9	0.141437	57,M,50.2
197.699	0.124199	39,M, 25.1	110.989	0.189623	57,M,50.2
197.962	0.117245	39,M, 25.1	86.1603	0.203371	57,M,50.2
202.177	0.175405	39,M, 25.1	116.124	0.146364	57,M,50.2
202.225	0.157533	39,M, 25.1	129.005	0.157343	57,M,50.2
203.735	0.103796	39,M, 25.1	141.958	0.042645	57,M,50.2
204.737	0.0994231	39,M, 25.1	129.604	0.151253	57,M,50.2
205.45	0.153729	39,M, 25.1	97.2815	0.134358	57,M,50.2
206.104	0.189478	39,M, 25.1	102.075	0.125477	57,M,50.2
206.719	0.101083	39,M, 25.1	110.291	0.142101	57,M,50.2
208.549	0.105285	39,M, 25.1	83.1519	0.134846	57,M,50.2
209.137	0.101486	39,M, 25.1	112.071	0.154027	57,M,50.2
210.349	0.153335	39,M, 25.1	140.602	0.154006	57,M,50.2
211.206	0.0929266	39,M, 25.1	92.9151	0.151674	57,M,50.2
211.72	0.158649	39,M, 25.1	79.1939	0.182911	57,M,50.2
214.061	0.0987348	39,M, 25.1	112.523	0.131541	57,M,50.2
214.084	0.118563	39,M, 25.1	105.713	0.129399	57,M,50.2
214.174	0.119378	39,M, 25.1	89.1372	0.0870147	57,M,50.2
214.617	0.18411	39,M, 25.1	155.56	0.129589	57,M,50.2
216.417	0.16634	39,M, 25.1	115.888	0.121565	57,M,50.2
220.423	0.1114	39,M, 25.1	125.021	0.104783	57,M,50.2
220.506	0.122388	39,M, 25.1	120.048	0.111028	57,M,50.2
221.493	0.157563	39,M, 25.1	161.941	0.123371	57,M,50.2
223.483	0.163512	39,M, 25.1	105.003	0.129388	57,M,50.2
227.735	0.12648	39,M, 25.1	140.466	0.171403	57,M,50.2
227.981	0.140488	39,M, 25.1	113.278	0.153447	57,M,50.2
228.384	0.107664	39,M, 25.1	115.012	0.132316	57,M,50.2
230.614	0.144342	39,M, 25.1	94.9731	0.183833	57,M,50.2
233.095	0.156102	39,M, 25.1	81.5565	0.111346	57,M,50.2
235.572	0.170151	39,M, 25.1	73.4234	0.164596	57,M,50.2
236.809	0.178141	39,M, 25.1	150.592	0.154321	57,M,50.2
236.922	0.106506	39,M, 25.1	112.715	0.182472	57,M,50.2
238.681	0.0971564	39,M, 25.1	117.991	0.175502	57,M,50.2
258.024	0.172125	39,M, 25.1	119.085	0.174414	57,M,50.2
273.46	0.138829	39,M, 25.1	106.435	0.115694	57,M,50.2
275.733	0.167553	39,M, 25.1	112.982	0.154282	57,M,50.2
149.947	0.0887135	46,F,26.2	131.082	0.147604	57,M,50.2
152.705	0.090516	46,F,26.2	96.0426	0.143924	57,M,50.2
131.744	0.0932635	46,F,26.2	97.782	0.134068	57,M,50.2
161.349	0.0977448	46,F,26.2	113.672	0.149478	57,M,50.2
127.346	0.0994492	46,F,26.2	203.78	0.164254	57,M,50.2
98.6037	0.101436	46,F,26.2	85.071	0.169453	57,M,50.2
115.34	0.101687	46,F,26.2	84.458	0.158625	57,M,50.2
132.767	0.102125	46,F,26.2	148.201	0.141206	57,M,50.2
210.423	0.10749	46,F,26.2	130.66	0.179031	57,M,50.2
128.345	0.107532	46,F,26.2	131.886	0.133155	57,M,50.2
146.398	0.107698	46,F,26.2	118.564	0.181748	57,M,50.2
164.288	0.110513	46,F,26.2	109.388	0.152766	57,M,50.2
119.467	0.110816	46,F,26.2	85.8406	0.194672	59,F,21.4
199.231	0.110855	46,F,26.2	214.968	0.178613	59,F,21.4
125.945	0.111232	46,F,26.2	89.8709	0.146067	59,F,21.4
96.2502	0.113905	46,F,26.2	105.224	0.141247	59,F,21.4
159.376	0.114028	46,F,26.2	147.957	0.157196	59,F,21.4
153.651	0.114358	46,F,26.2	99.2456	0.139237	59,F,21.4
141.503	0.115035	46,F,26.2	105.106	0.1941	59,F,21.4
108.397	0.115638	46,F,26.2	97.1551	0.171294	59,F,21.4
125.186	0.115928	46,F,26.2	102.539	0.161594	59,F,21.4
156.086	0.116071	46,F,26.2	176.57	0.164984	59,F,21.4
139.779	0.116383	46,F,26.2	96.885	0.133979	59,F,21.4
166.873	0.116937	46,F,26.2	102.5	0.225993	59,F,21.4
175.133	0.116985	46,F,26.2	130.46	0.171914	59,F,21.4
150.11	0.117081	46,F,26.2	132.968	0.176498	59,F,21.4
114.667	0.117485	46,F,26.2	163.83	0.143977	59,F,21.4
141.022	0.117539	46,F,26.2	96.5063	0.243269	59,F,21.4
147.663	0.117771	46,F,26.2	107.386	0.208	59,F,21.4
138.016	0.117892	46,F,26.2	159.417	0.0835968	59,F,21.4
161.764	0.118277	46,F,26.2	94.6647	0.207157	59,F,21.4
139.298	0.118315	46,F,26.2	166.801	0.194027	59,F,21.4
182.611	0.118322	46,F,26.2	123.453	0.121092	59,F,21.4
110.821	0.118344	46,F,26.2	97.576	0.164787	59,F,21.4
168.823	0.120032	46,F,26.2	115.387	0.135702	59,F,21.4
172.641	0.120043	46,F,26.2	125.645	0.163971	59,F,21.4
215.548	0.12027	46,F,26.2	97.6217	0.176768	59,F,21.4
183.269	0.120507	46,F,26.2	156.038	0.123747	59,F,21.4
154.091	0.121128	46,F,26.2	129.978	0.0916119	59,F,21.4
171.163	0.121467	46,F,26.2	124.26	0.132377	59,F,21.4
155.141	0.122082	46,F,26.2	104.511	0.080829	59,F,21.4
138.543	0.122203	46,F,26.2	132.098	0.173407	59,F,21.4
138.459	0.12236	46,F,26.2	250.206	0.169242	59,F,21.4
156.608	0.122538	46,F,26.2	93.7762	0.182403	59,F,21.4
169.209	0.122592	46,F,26.2	111.128	0.15328	59,F,21.4
164.198	0.122864	46,F,26.2	168.709	0.12419	59,F,21.4
169.027	0.122986	46,F,26.2	162.311	0.21854	59,F,21.4
123.675	0.123036	46,F,26.2	94.3707	0.24711	59,F,21.4
135.099	0.124154	46,F,26.2	81.8539	0.16852	59,F,21.4
164.798	0.124632	46,F,26.2	89.1642	0.168871	59,F,21.4
200.404	0.124648	46,F,26.2	115.362	0.0976872	59,F,21.4
177.751	0.124815	46,F,26.2	104.601	0.110877	59,F,21.4
140.335	0.124863	46,F,26.2	91.6431	0.229044	59,F,21.4
128.911	0.125542	46,F,26.2	158.611	0.13896	59,F,21.4
122.229	0.126012	46,F,26.2	94.1263	0.245867	59,F,21.4
213.641	0.126441	46,F,26.2	120.744	0.173737	59,F,21.4
144.074	0.126613	46,F,26.2	112.817	0.107096	59,F,21.4
135.076	0.126632	46,F,26.2	126.613	0.106965	59,F,21.4
146.45	0.126913	46,F,26.2	112.18	0.115827	59,F,21.4
161.08	0.127065	46,F,26.2	105.529	0.178712	59,F,21.4
93.8366	0.127213	46,F,26.2	135.812	0.0981187	59,F,21.4
138.806	0.127798	46,F,26.2	129.785	0.124576	59,F,21.4
103.778	0.128198	46,F,26.2	111.11	0.142554	59,F,21.4
144.085	0.128372	46,F,26.2	216.661	0.143929	59,F,21.4
145.498	0.128498	46,F,26.2	85.9823	0.22279	59,F,21.4
157.491	0.128755	46,F,26.2	119.058	0.143977	59,F,21.4
158.732	0.128891	46,F,26.2	90.6431	0.123088	59,F,21.4
154.259	0.129241	46,F,26.2	98.0703	0.132617	59,F,21.4
159.736	0.129344	46,F,26.2	92.3482	0.132503	59,F,21.4
99.4852	0.129698	46,F,26.2	138.631	0.199485	59,F,21.4
171.139	0.129784	46,F,26.2	141.446	0.163677	59,F,21.4
196.432	0.129903	46,F,26.2	81.7713	0.141987	59,F,21.4
153.155	0.129921	46,F,26.2	95.4411	0.157118	59,F,21.4
208.684	0.130619	46,F,26.2	93.6831	0.17092	59,F,21.4
126.629	0.130864	46,F,26.2	137.874	0.147838	59,F,21.4
142.646	0.131558	46,F,26.2	233.837	0.166462	59,F,21.4
199.127	0.132358	46,F,26.2	96.6202	0.211366	59,F,21.4
129.003	0.132667	46,F,26.2	196.702	0.192372	59,F,21.4
115.721	0.132779	46,F,26.2	91.1799	0.20512	59,F,21.4
144.263	0.133526	46,F,26.2	103.417	0.14029	59,F,21.4
108.629	0.134545	46,F,26.2	98.1289	0.182265	59,F,21.4
154.342	0.134615	46,F,26.2	134.369	0.173844	59,F,21.4
139.532	0.135108	46,F,26.2	115.894	0.0998297	59,F,21.4
133.672	0.135251	46,F,26.2	141.071	0.170794	59,F,21.4
178.415	0.135377	46,F,26.2	118.093	0.163994	59,F,21.4
174.701	0.135525	46,F,26.2	130.912	0.1418	59,F,21.4
211.423	0.135606	46,F,26.2	178.037	0.148949	59,F,21.4
191.004	0.135845	46,F,26.2	121.446	0.190417	59,F,21.4
189.058	0.136352	46,F,26.2	90.1634	0.195403	59,F,21.4
133.427	0.136702	46,F,26.2	110.961	0.158839	59,F,21.4
156.919	0.136883	46,F,26.2	153.541	0.150643	59,F,21.4
149.888	0.137237	46,F,26.2	103.03	0.146228	59,F,21.4
183.842	0.137337	46,F,26.2	112.609	0.130498	59,F,21.4
189.059	0.137878	46,F,26.2	87.4462	0.180802	59,F,21.4
210.626	0.138121	46,F,26.2	105.181	0.146354	59,F,21.4
168.297	0.138174	46,F,26.2	156.94	0.167126	59,F,21.4
103.903	0.138255	46,F,26.2	133.435	0.167865	59,F,21.4
237.362	0.138339	46,F,26.2	134.759	0.149044	59,F,21.4
136.351	0.138421	46,F,26.2	109.256	0.0994167	59,F,21.4
172.213	0.138479	46,F,26.2	102.299	0.201427	59,F,21.4
137.593	0.138791	46,F,26.2	126.333	0.137989	59,F,21.4
138.603	0.139026	46,F,26.2	149.838	0.13635	59,F,21.4
159.701	0.13909	46,F,26.2	88.971	0.169691	59,F,21.4
149.117	0.139127	46,F,26.2	168.805	0.119505	59,F,21.4
147.405	0.139144	46,F,26.2	101.979	0.109671	59,F,21.4
195.707	0.139164	46,F,26.2	172.391	0.134406	59,F,21.4
159.527	0.139854	46,F,26.2	159.195	0.155512	59,F,21.4
194.754	0.139952	46,F,26.2	106.921	0.079897	59,F,21.4
135.817	0.140007	46,F,26.2	146.949	0.0968061	59,F,21.4
201.789	0.140395	46,F,26.2	128.654	0.22978	59,F,21.4
206.6	0.140536	46,F,26.2	133.328	0.165486	59,F,21.4
133.637	0.140681	46,F,26.2	99.1796	0.207342	59,F,21.4
173.951	0.141476	46,F,26.2	124.297	0.2	59,F,21.4
140.967	0.141566	46,F,26.2	174.527	0.134471	59,F,21.4
115.026	0.141726	46,F,26.2	117.512	0.0729076	59,F,21.4
111.147	0.14186	46,F,26.2	120.929	0.151087	59,F,21.4
203.569	0.142178	46,F,26.2	102.663	0.159775	59,F,21.4
95.1798	0.142228	46,F,26.2	92.7742	0.161958	59,F,21.4
132.183	0.142236	46,F,26.2	129.105	0.159299	59,F,21.4
212.473	0.142266	46,F,26.2	108.063	0.198251	59,F,21.4
156.567	0.142267	46,F,26.2	154.261	0.114256	59,F,21.4
170.393	0.142612	46,F,26.2	108.437	0.244333	59,F,21.4
160.742	0.142627	46,F,26.2	99.3505	0.198271	59,F,21.4
178.239	0.1433	46,F,26.2	106.742	0.194835	59,F,21.4
130.751	0.143322	46,F,26.2	105.064	0.0909186	59,F,21.4
171.09	0.143344	46,F,26.2	108.529	0.153703	59,F,21.4
148.732	0.143386	46,F,26.2	110.767	0.143736	59,F,21.4
178.242	0.143562	46,F,26.2	151.414	0.233511	59,F,21.4
200.753	0.144573	46,F,26.2	127.66	0.168546	59,F,21.4
191.804	0.144704	46,F,26.2	92.8831	0.0949996	59,F,21.4
212.937	0.144879	46,F,26.2	178.283	0.157358	59,F,21.4
137.551	0.144918	46,F,26.2	84.998	0.16364	59,F,21.4
140.4	0.144964	46,F,26.2	94.3516	0.198073	59,F,21.4
121.065	0.145185	46,F,26.2	97.8345	0.212667	59,F,21.4
176.825	0.145997	46,F,26.2	151.001	0.202329	59,F,21.4
184.078	0.146246	46,F,26.2	90.0636	0.0795659	59,F,21.4
201.957	0.146322	46,F,26.2	105.984	0.188607	59,F,21.4
129.805	0.147312	46,F,26.2	98.6944	0.127672	59,F,21.4
127.138	0.147441	46,F,26.2	90.1784	0.238358	59,F,21.4
99.3335	0.147592	46,F,26.2	127.162	0.236337	59,F,21.4
114.444	0.148911	46,F,26.2	112.498	0.158276	59,F,21.4
91.7696	0.148973	46,F,26.2	101.324	0.187885	59,F,21.4
155.957	0.149044	46,F,26.2	133.539	0.166585	59,F,21.4
103.366	0.14936	46,F,26.2	103.041	0.151809	59,F,21.4
169.831	0.149882	46,F,26.2	123.698	0.243398	59,F,21.4
154.393	0.150144	46,F,26.2	101.875	0.173989	59,F,21.4
119.311	0.150473	46,F,26.2	88.0012	0.195644	59,F,21.4
147.784	0.150536	46,F,26.2	154.021	0.193836	59,F,21.4
98.926	0.150588	46,F,26.2	179.5	0.186257	59,F,21.4
159.515	0.151046	46,F,26.2	134.478	0.212835	59,F,21.4
156.442	0.151469	46,F,26.2	211.484	0.14925	59,F,21.4
155.305	0.151639	46,F,26.2	100.783	0.157716	59,F,21.4
155.363	0.151745	46,F,26.2	119.438	0.168734	59,F,21.4
154.081	0.152143	46,F,26.2	117.152	0.227455	59,F,21.4
171.456	0.152908	46,F,26.2	186.702	0.179478	59,F,21.4
172.646	0.153009	46,F,26.2	195.384	0.167255	59,F,21.4
106.432	0.153164	46,F,26.2	115.741	0.184736	59,F,21.4
189.884	0.153314	46,F,26.2	83.4916	0.147766	59,F,21.4
159.18	0.153555	46,F,26.2	88.1141	0.264294	59,F,21.4
126.438	0.153661	46,F,26.2	202.484	0.188772	59,F,21.4
300.526	0.15385	46,F,26.2	238.72	0.197083	59,F,21.4
122.212	0.153928	46,F,26.2	94.6507	0.199152	59,F,21.4
169.396	0.154474	46,F,26.2	135.456	0.153812	59,F,21.4
159.803	0.154539	46,F,26.2	107.454	0.170163	59,F,21.4
120.313	0.154805	46,F,26.2	109.089	0.231175	59,F,21.4
141.932	0.15502	46,F,26.2	112.128	0.19745	59,F,21.4
93.7305	0.155199	46,F,26.2	124.189	0.144041	59,F,21.4
139.46	0.155566	46,F,26.2	89.895	0.207955	59,F,21.4
127.573	0.155762	46,F,26.2	138.43	0.173944	59,F,21.4
132.619	0.155763	46,F,26.2	93.3834	0.112287	59,F,21.4
180.399	0.156237	46,F,26.2	91.5796	0.157371	59,F,21.4
234.058	0.156386	46,F,26.2	180.279	0.168217	59,F,21.4
174.095	0.157707	46,F,26.2	169.541	0.186521	59,F,21.4
117.474	0.158746	46,F,26.2	122.576	0.173834	59,F,21.4
137.264	0.158789	46,F,26.2	134.496	0.143654	59,F,21.4
73.7905	0.159228	46,F,26.2	124.207	0.140785	59,F,21.4
177.934	0.15988	46,F,26.2	123.093	0.113222	59,F,21.4
199.27	0.159964	46,F,26.2	140.724	0.162738	59,F,21.4
203.461	0.160191	46,F,26.2	214.009	0.178091	59,F,21.4
122.908	0.160565	46,F,26.2	129.759	0.138094	59,F,21.4
157.952	0.160575	46,F,26.2	132.857	0.200016	59,F,21.4
133.479	0.161041	46,F,26.2	193.098	0.161907	59,F,21.4
92.3348	0.161101	46,F,26.2	144.12	0.153942	59,F,21.4
215.469	0.161324	46,F,26.2	152.286	0.175918	59,F,21.4
138.983	0.161395	46,F,26.2	157.637	0.196514	59,F,21.4
200.452	0.161501	46,F,26.2	161.663	0.195717	59,F,21.4
126.299	0.161756	46,F,26.2	95.2313	0.233186	59,F,21.4
162.826	0.161886	46,F,26.2	130.064	0.161038	59,F,21.4
176.071	0.162634	46,F,26.2	127.878	0.159321	59,F,21.4
110.462	0.162714	46,F,26.2	156.25	0.182932	59,F,21.4
221.79	0.16273	46,F,26.2	127.381	0.229213	59,F,21.4
165.345	0.162898	46,F,26.2	106.551	0.179113	59,F,21.4
166.792	0.164442	46,F,26.2	90.8691	0.223146	59,F,21.4
174.414	0.164492	46,F,26.2	96.6966	0.201348	59,F,21.4
165.859	0.165046	46,F,26.2	206.271	0.190055	59,F,21.4
119.646	0.165376	46,F,26.2	148.431	0.158244	59,F,21.4
151.712	0.165393	46,F,26.2	99.7624	0.135547	59,F,21.4
201.551	0.165804	46,F,26.2	112.134	0.0580712	59,F,21.4
144.59	0.165916	46,F,26.2	197.503	0.187428	59,F,21.4
133.322	0.166367	46,F,26.2	94.6439	0.175584	59,F,21.4
104.307	0.167446	46,F,26.2	108.106	0.188192	59,F,21.4
81.3662	0.167534	46,F,26.2	119.036	0.158487	59,F,21.4
140.707	0.168451	46,F,26.2	95.9277	0.218765	59,F,21.4
104.303	0.168634	46,F,26.2	97.8006	0.171677	59,F,21.4
113.183	0.169501	46,F,26.2	131.889	0.102026	59,F,21.4
121.154	0.170332	46,F,26.2	164.894	0.199474	59,F,21.4
190.145	0.170662	46,F,26.2	119.893	0.149072	59,F,21.4
148.746	0.171449	46,F,26.2	135.357	0.143105	59,F,21.4
99.986	0.172844	46,F,26.2	91.5105	0.201989	59,F,21.4
124.057	0.172892	46,F,26.2	124.77	0.13157	59,F,21.4
176.226	0.174379	46,F,26.2	151.006	0.142237	59,F,21.4
233.202	0.174508	46,F,26.2	121.479	0.196977	59,F,21.4
195.729	0.174571	46,F,26.2	108.802	0.17094	59,F,21.4
98.6414	0.174715	46,F,26.2	139.544	0.141542	59,F,21.4
101.207	0.175519	46,F,26.2	137.508	0.153585	59,F,21.4
117.819	0.176942	46,F,26.2	148.317	0.0750847	59,F,21.4
75.6392	0.178016	46,F,26.2	104.981	0.223104	59,F,21.4
125.906	0.17859	46,F,26.2	224.29	0.191658	59,F,21.4
119.224	0.178999	46,F,26.2	137.582	0.175667	59,F,21.4
124.795	0.179426	46,F,26.2	131.153	0.179116	59,F,21.4
152.91	0.179887	46,F,26.2	241.211	0.177269	59,F,21.4
181.291	0.179899	46,F,26.2	109.679	0.211036	59,F,21.4
119.691	0.181044	46,F,26.2	88.8525	0.150191	59,F,21.4
102.221	0.18136	46,F,26.2	167.419	0.163696	59,F,21.4
143.549	0.18142	46,F,26.2	129.593	0.201026	59,F,21.4
107.097	0.182464	46,F,26.2	154.291	0.209684	59,F,21.4
119.669	0.182687	46,F,26.2	130.757	0.14309	59,F,21.4
139.782	0.182846	46,F,26.2	102.935	0.150454	59,F,21.4
181.102	0.183684	46,F,26.2	135.894	0.149026	59,F,21.4
106.325	0.184225	46,F,26.2	136.599	0.16073	59,F,21.4
140.391	0.184226	46,F,26.2	107.319	0.0981357	59,F,21.4
113.788	0.189583	46,F,26.2	119.421	0.154057	59,F,21.4
127.358	0.190278	46,F,26.2	131.447	0.170725	59,F,21.4
107.341	0.192641	46,F,26.2	68.0287	0.203857	59,F,21.4
266.875	0.193449	46,F,26.2	79.0139	0.083741	59,F,21.4
75.4201	0.194072	46,F,26.2	83.1396	0.147675	59,F,21.4
153.436	0.195804	46,F,26.2	84.7384	0.220007	59,F,21.4
80.7532	0.196374	46,F,26.2	87.562	0.0822663	59,F,21.4
178.316	0.199035	46,F,26.2	89.6413	0.105144	59,F,21.4
94.3909	0.199396	46,F,26.2	89.7167	0.259554	59,F,21.4
99.1612	0.210951	46,F,26.2	90.7592	0.0948024	59,F,21.4
87.782	0.215213	46,F,26.2	91.0306	0.134301	59,F,21.4
89.7178	0.230801	46,F,26.2	92.595	0.290313	59,F,21.4
221.816	0.114687	53,F,45.3	94.2085	0.224529	59,F,21.4
156.993	0.136904	53,F,45.3	94.3183	0.195021	59,F,21.4
147.272	0.120949	53,F,45.3	94.3935	0.124046	59,F,21.4
121.999	0.139291	53,F,45.3	94.4234	0.120524	59,F,21.4
146.482	0.140335	53,F,45.3	95.605	0.143609	59,F,21.4
175.53	0.108668	53,F,45.3	97.9388	0.133767	59,F,21.4
103.343	0.147851	53,F,45.3	98.7021	0.0915203	59,F,21.4
119.524	0.0572998	53,F,45.3	98.8494	0.14453	59,F,21.4
133.648	0.134083	53,F,45.3	98.9845	0.146365	59,F,21.4
136.432	0.107088	53,F,45.3	99.3643	0.174985	59,F,21.4
188.173	0.168847	53,F,45.3	101.633	0.113686	59,F,21.4
108.264	0.09741	53,F,45.3	102.579	0.244858	59,F,21.4
161.472	0.131864	53,F,45.3	102.656	0.119647	59,F,21.4
115.091	0.102574	53,F,45.3	103.235	0.205235	59,F,21.4
212.946	0.168383	53,F,45.3	103.401	0.180299	59,F,21.4
188.417	0.0867408	53,F,45.3	103.908	0.0758191	59,F,21.4
134.042	0.132554	53,F,45.3	104.504	0.0583442	59,F,21.4
149.455	0.155956	53,F,45.3	104.713	0.151824	59,F,21.4
165.194	0.168893	53,F,45.3	104.842	0.307307	59,F,21.4
93.6213	0.151315	53,F,45.3	105.875	0.20989	59,F,21.4
238.438	0.110437	53,F,45.3	106.145	0.136194	59,F,21.4
101.36	0.173499	53,F,45.3	106.543	0.221918	59,F,21.4
295.041	0.147232	53,F,45.3	107.417	0.125242	59,F,21.4
153.006	0.134745	53,F,45.3	108.025	0.132358	59,F,21.4
160.755	0.141309	53,F,45.3	108.293	0.112963	59,F,21.4
193.961	0.113732	53,F,45.3	110.617	0.130217	59,F,21.4
165.147	0.165802	53,F,45.3	111.438	0.134541	59,F,21.4
164.229	0.181499	53,F,45.3	113.9	0.179381	59,F,21.4
117.115	0.0953446	53,F,45.3	114.098	0.215048	59,F,21.4
164.316	0.139957	53,F,45.3	114.543	0.181287	59,F,21.4
106.332	0.116022	53,F,45.3	114.856	0.0938592	59,F,21.4
137.055	0.111166	53,F,45.3	115.896	0.132352	59,F,21.4
168.694	0.133945	53,F,45.3	116.005	0.196255	59,F,21.4
239.442	0.135489	53,F,45.3	116.785	0.129632	59,F,21.4
135.147	0.171667	53,F,45.3	117.411	0.170547	59,F,21.4
110.709	0.136383	53,F,45.3	118.711	0.199861	59,F,21.4
121.266	0.120055	53,F,45.3	120.432	0.100206	59,F,21.4
131.659	0.12622	53,F,45.3	120.592	0.075443	59,F,21.4
246.426	0.131518	53,F,45.3	120.79	0.175119	59,F,21.4
106.674	0.0880398	53,F,45.3	122.428	0.141723	59,F,21.4
143.1	0.164049	53,F,45.3	123.783	0.166529	59,F,21.4
153.164	0.192797	53,F,45.3	123.787	0.126196	59,F,21.4
172.992	0.149866	53,F,45.3	124.248	0.0910079	59,F,21.4
126.937	0.107457	53,F,45.3	124.305	0.124505	59,F,21.4
134.183	0.170226	53,F,45.3	124.373	0.142475	59,F,21.4
164.125	0.144627	53,F,45.3	124.764	0.215555	59,F,21.4
140.969	0.172031	53,F,45.3	124.872	0.0785188	59,F,21.4
186.763	0.143997	53,F,45.3	125.686	0.0630934	59,F,21.4
85.0018	0.060907	53,F,45.3	125.725	0.146541	59,F,21.4
185.521	0.0664897	53,F,45.3	127.005	0.115132	59,F,21.4
116.214	0.0665662	53,F,45.3	127.008	0.10724	59,F,21.4
146.213	0.0687624	53,F,45.3	127.532	0.178951	59,F,21.4
155.418	0.0754098	53,F,45.3	127.979	0.126043	59,F,21.4
141.55	0.0852694	53,F,45.3	128.835	0.0664908	59,F,21.4
106.251	0.086466	53,F,45.3	129.627	0.110374	59,F,21.4
167.234	0.0995786	53,F,45.3	130.02	0.131428	59,F,21.4
110.098	0.102998	53,F,45.3	131.021	0.0588997	59,F,21.4
83.311	0.103052	53,F,45.3	131.095	0.148483	59,F,21.4
97.5442	0.105014	53,F,45.3	131.272	0.0783638	59,F,21.4
170.834	0.111246	53,F,45.3	131.291	0.0921556	59,F,21.4
244.126	0.113184	53,F,45.3	133.055	0.0662514	59,F,21.4
142.971	0.11844	53,F,45.3	135.132	0.0691604	59,F,21.4
166.56	0.123878	53,F,45.3	135.934	0.167468	59,F,21.4
194.509	0.124671	53,F,45.3	136.632	0.145844	59,F,21.4
177.944	0.127521	53,F,45.3	137.583	0.113447	59,F,21.4
148.006	0.127711	53,F,45.3	137.708	0.127204	59,F,21.4
90.9604	0.131012	53,F,45.3	138.547	0.218217	59,F,21.4
114.546	0.131761	53,F,45.3	139.477	0.117535	59,F,21.4
208.477	0.135093	53,F,45.3	139.91	0.0871838	59,F,21.4
92.3089	0.136967	53,F,45.3	140.973	0.0936448	59,F,21.4
76.8721	0.140057	53,F,45.3	141.076	0.147784	59,F,21.4
110.442	0.144553	53,F,45.3	141.739	0.210392	59,F,21.4
96.9109	0.14461	53,F,45.3	143.743	0.116258	59,F,21.4
114.418	0.144674	53,F,45.3	143.875	0.121656	59,F,21.4
141.325	0.145447	53,F,45.3	143.997	0.167201	59,F,21.4
164.672	0.146975	53,F,45.3	144.597	0.133306	59,F,21.4
108.883	0.147477	53,F,45.3	146.235	0.216301	59,F,21.4
68.295	0.150404	53,F,45.3	147.062	0.112721	59,F,21.4
82.9197	0.152929	53,F,45.3	148.148	0.193956	59,F,21.4
90.3686	0.158063	53,F,45.3	148.632	0.109437	59,F,21.4
113.065	0.162783	53,F,45.3	148.697	0.181493	59,F,21.4
200.515	0.166512	53,F,45.3	150.427	0.125095	59,F,21.4
163.433	0.167189	53,F,45.3	150.959	0.201965	59,F,21.4
98.1492	0.170671	53,F,45.3	152.827	0.239265	59,F,21.4
183.204	0.176625	53,F,45.3	153.161	0.158518	59,F,21.4
211.891	0.176688	53,F,45.3	153.997	0.144912	59,F,21.4
132.606	0.177982	53,F,45.3	154.479	0.131335	59,F,21.4
144.426	0.180133	53,F,45.3	155.908	0.22666	59,F,21.4
66.509	0.180941	53,F,45.3	156.175	0.104566	59,F,21.4
100.19	0.186032	53,F,45.3	156.587	0.119089	59,F,21.4
193.664	0.188719	53,F,45.3	156.907	0.136296	59,F,21.4
111.756	0.189703	53,F,45.3	158.503	0.105154	59,F,21.4
165.794	0.191871	53,F,45.3	159.672	0.124181	59,F,21.4
157.318	0.195461	53,F,45.3	159.771	0.157119	59,F,21.4
92.5305	0.203426	53,F,45.3	161.061	0.154759	59,F,21.4
126.842	0.206393	53,F,45.3	161.221	0.181369	59,F,21.4
114.043	0.206624	53,F,45.3	161.461	0.171335	59,F,21.4
108.744	0.207921	53,F,45.3	162.528	0.235494	59,F,21.4
96.4169	0.208846	53,F,45.3	163.937	0.133125	59,F,21.4
116.002	0.214385	53,F,45.3	165.749	0.133368	59,F,21.4
77.2955	0.215671	53,F,45.3	166.273	0.181273	59,F,21.4
74.7037	0.223149	53,F,45.3	166.42	0.108572	59,F,21.4
121.98	0.113279	53,F,45.3	167.606	0.1386	59,F,21.4
151.174	0.142336	53,F,45.3	170.215	0.148759	59,F,21.4
106.221	0.119985	53,F,45.3	172.255	0.149233	59,F,21.4
118.627	0.107054	53,F,45.3	175.965	0.0802118	59,F,21.4
151.154	0.141781	53,F,45.3	176.897	0.140836	59,F,21.4
102.038	0.100319	53,F,45.3	177.593	0.125127	59,F,21.4
152.699	0.111293	53,F,45.3	177.891	0.177145	59,F,21.4
116.842	0.117822	53,F,45.3	179.083	0.180725	59,F,21.4
141.479	0.101222	53,F,45.3	182.3	0.140228	59,F,21.4
143.632	0.123754	53,F,45.3	184.477	0.0404369	59,F,21.4
121.885	0.139009	53,F,45.3	185.954	0.107052	59,F,21.4
141.104	0.10015	53,F,45.3	187.313	0.073974	59,F,21.4
172.718	0.129104	53,F,45.3	187.366	0.0832273	59,F,21.4
133.842	0.0934295	53,F,45.3	188.575	0.223605	59,F,21.4
106.113	0.145441	53,F,45.3	193.385	0.178549	59,F,21.4
161.599	0.147703	53,F,45.3	206.956	0.113958	59,F,21.4
118.479	0.136714	53,F,45.3	207.556	0.106965	59,F,21.4
214.916	0.158961	53,F,45.3	209.289	0.180096	59,F,21.4
122.952	0.170729	53,F,45.3	229.412	0.176083	59,F,21.4
134.92	0.105158	53,F,45.3	231.978	0.0730716	59,F,21.4
132.996	0.136613	53,F,45.3	239.609	0.127965	59,F,21.4
129.854	0.108502	53,F,45.3	241.901	0.0861763	59,F,21.4
191.398	0.139244	53,F,45.3	275.992	0.0913104	59,F,21.4
126.201	0.0929485	53,F,45.3	131.851	0.161725	60,M,43.5
112.298	0.118199	53,F,45.3	101.928	0.161839	60,M,43.5
145.932	0.146884	53,F,45.3	126.573	0.147962	60,M,43.5
115.639	0.126095	53,F,45.3	120.073	0.173447	60,M,43.5
177.045	0.161852	53,F,45.3	170.546	0.137803	60,M,43.5
135.916	0.159937	53,F,45.3	121.656	0.14695	60,M,43.5
205.901	0.133626	53,F,45.3	107.746	0.112738	60,M,43.5
138.281	0.161995	53,F,45.3	116.226	0.152811	60,M,43.5
161.88	0.118473	53,F,45.3	98.3178	0.162764	60,M,43.5
99.1261	0.193864	53,F,45.3	172.951	0.139902	60,M,43.5
175.53	0.13991	53,F,45.3	111.515	0.116951	60,M,43.5
132.451	0.133465	53,F,45.3	152.091	0.172195	60,M,43.5
166.762	0.119243	53,F,45.3	164.086	0.141034	60,M,43.5
136.753	0.127871	53,F,45.3	188.738	0.149608	60,M,43.5
128.191	0.108918	53,F,45.3	146.373	0.164869	60,M,43.5
160.128	0.132742	53,F,45.3	99.5972	0.161927	60,M,43.5
147.413	0.152432	53,F,45.3	109.758	0.135423	60,M,43.5
110.043	0.118362	53,F,45.3	154.964	0.137343	60,M,43.5
158.038	0.150167	53,F,45.3	156.521	0.141808	60,M,43.5
119.01	0.166472	53,F,45.3	182.226	0.144765	60,M,43.5
130.909	0.109757	53,F,45.3	168.257	0.135895	60,M,43.5
163.134	0.118614	53,F,45.3	170.263	0.139348	60,M,43.5
278.564	0.129702	56,M,22.0	180.17	0.137517	60,M,43.5
111.378	0.169804	56,M,22.0	139.833	0.151904	60,M,43.5
218.412	0.126625	56,M,22.0	131.163	0.136115	60,M,43.5
242.356	0.144775	56,M,22.0	115.355	0.161153	60,M,43.5
315.709	0.140075	56,M,22.0	108.761	0.141452	60,M,43.5
98.1569	0.157651	56,M,22.0	145.484	0.142841	60,M,43.5
122.453	0.164836	56,M,22.0	109.908	0.132326	60,M,43.5
123.073	0.129602	56,M,22.0	164.626	0.137677	60,M,43.5
130.299	0.154472	56,M,22.0	171.443	0.156311	60,M,43.5
127.353	0.185639	56,M,22.0	137.286	0.141146	60,M,43.5
192.491	0.146418	56,M,22.0	166.299	0.138131	60,M,43.5
297.941	0.134628	56,M,22.0	94.5087	0.155324	60,M,43.5
137.151	0.180092	56,M,22.0	182.158	0.155309	60,M,43.5
122.741	0.179249	56,M,22.0	130.086	0.160501	60,M,43.5
195.962	0.15182	56,M,22.0	132.994	0.126219	60,M,43.5
217.485	0.108504	56,M,22.0	105.488	0.15329	60,M,43.5
166.155	0.109843	56,M,22.0	102.427	0.162522	60,M,43.5
98.2931	0.179845	56,M,22.0	156.312	0.167729	60,M,43.5
97.2056	0.165334	56,M,22.0	144.581	0.168291	60,M,43.5
113.243	0.14904	56,M,22.0	142.607	0.115606	60,M,43.5
195.227	0.13822	56,M,22.0	163.983	0.158766	60,M,43.5
134.761	0.140641	56,M,22.0	137.812	0.182102	60,M,43.5
103.074	0.208075	56,M,22.0	255.214	0.138367	60,M,43.5
280.694	0.111095	56,M,22.0	103.758	0.134936	60,M,43.5
165.931	0.157651	56,M,22.0	157.008	0.162954	60,M,43.5
102.262	0.122952	56,M,22.0	111.185	0.190203	60,M,43.5
102.948	0.194916	56,M,22.0	122.212	0.1674	60,M,43.5
245.53	0.144696	56,M,22.0	124.132	0.192757	60,M,43.5
99.6666	0.200476	56,M,22.0	145.449	0.159263	60,M,43.5
147.505	0.152407	56,M,22.0	140.654	0.164932	60,M,43.5
158.548	0.172932	56,M,22.0	142.43	0.190453	60,M,43.5
105.592	0.145416	56,M,22.0	137.237	0.178514	60,M,43.5
281.93	0.150432	56,M,22.0	197.057	0.187324	60,M,43.5
134.315	0.1542	56,M,22.0	120.519	0.228734	60,M,43.5
210.639	0.125342	56,M,22.0	165.279	0.156208	60,M,43.5
129.759	0.175881	56,M,22.0	157.47	0.16942	60,M,43.5
148.752	0.152153	56,M,22.0	126.062	0.16599	60,M,43.5
179.015	0.138049	56,M,22.0	97.0724	0.204937	60,M,43.5
127.528	0.155633	56,M,22.0	114.203	0.169597	60,M,43.5
94.0724	0.188928	56,M,22.0	126.648	0.147296	60,M,43.5
288.088	0.125288	56,M,22.0	132.806	0.1513	60,M,43.5
145.877	0.122301	56,M,22.0	95.3856	0.200609	60,M,43.5
241.426	0.154837	56,M,22.0	98.7177	0.139777	60,M,43.5
113.155	0.171704	56,M,22.0	115.602	0.151757	60,M,43.5
96.0857	0.185596	56,M,22.0	175.913	0.193896	60,M,43.5
136.642	0.149874	56,M,22.0	112.027	0.174288	60,M,43.5
88.5343	0.21924	56,M,22.0	176.33	0.190843	60,M,43.5
204.724	0.140314	56,M,22.0	64.3273	0.143036	60,M,43.5
187.25	0.159185	56,M,22.0	67.2555	0.192466	60,M,43.5
141.903	0.146619	56,M,22.0	74.0126	0.196118	60,M,43.5
124.383	0.128512	56,M,22.0	79.5537	0.189168	60,M,43.5
121.097	0.173159	56,M,22.0	81.8493	0.148429	60,M,43.5
95.5037	0.190177	56,M,22.0	83.0133	0.123912	60,M,43.5
173.35	0.125406	56,M,22.0	83.7953	0.164232	60,M,43.5
95.1918	0.184162	56,M,22.0	84.3262	0.136084	60,M,43.5
97.5484	0.130701	56,M,22.0	84.4523	0.108066	60,M,43.5
89.4125	0.128603	56,M,22.0	84.8078	0.149335	60,M,43.5
219.674	0.139708	56,M,22.0	84.8547	0.158522	60,M,43.5
139.636	0.204888	56,M,22.0	89.0286	0.121169	60,M,43.5
102.38	0.147869	56,M,22.0	92.077	0.1377	60,M,43.5
143.923	0.150566	56,M,22.0	92.4758	0.0949084	60,M,43.5
108.292	0.138823	56,M,22.0	92.9286	0.142241	60,M,43.5
245.652	0.14794	56,M,22.0	94.2185	0.151572	60,M,43.5
210.954	0.150848	56,M,22.0	94.8776	0.126764	60,M,43.5
139.196	0.162656	56,M,22.0	95.0964	0.0718355	60,M,43.5
111.348	0.153321	56,M,22.0	95.1955	0.12932	60,M,43.5
131.616	0.163389	56,M,22.0	95.62	0.184362	60,M,43.5
226.384	0.140289	56,M,22.0	96.1666	0.133213	60,M,43.5
192.67	0.161996	56,M,22.0	97.3206	0.181536	60,M,43.5
92.4091	0.108139	56,M,22.0	97.7723	0.185896	60,M,43.5
171.594	0.134063	56,M,22.0	97.801	0.120677	60,M,43.5
98.1093	0.207455	56,M,22.0	98.324	0.14576	60,M,43.5
165.554	0.186366	56,M,22.0	98.8124	0.121279	60,M,43.5
111.175	0.214613	56,M,22.0	98.9805	0.160667	60,M,43.5
118.959	0.156169	56,M,22.0	99.0926	0.149792	60,M,43.5
285.048	0.130922	56,M,22.0	100.479	0.111818	60,M,43.5
280.508	0.122921	56,M,22.0	101.374	0.109294	60,M,43.5
126.449	0.167938	56,M,22.0	102.766	0.135054	60,M,43.5
91.9285	0.174232	56,M,22.0	103.577	0.143825	60,M,43.5
199.141	0.165716	56,M,22.0	103.624	0.168487	60,M,43.5
141.825	0.147684	56,M,22.0	104.995	0.173571	60,M,43.5
140.45	0.130943	56,M,22.0	105.984	0.138674	60,M,43.5
230.055	0.171221	56,M,22.0	109.655	0.141349	60,M,43.5
97.389	0.176602	56,M,22.0	112.202	0.15395	60,M,43.5
187.797	0.161547	56,M,22.0	112.909	0.159096	60,M,43.5
144.365	0.163159	56,M,22.0	113.005	0.20169	60,M,43.5
278.479	0.143924	56,M,22.0	113.655	0.14236	60,M,43.5
160.937	0.122151	56,M,22.0	113.952	0.157172	60,M,43.5
156.623	0.130285	56,M,22.0	115.237	0.133608	60,M,43.5
221.603	0.141135	56,M,22.0	115.245	0.138471	60,M,43.5
161.688	0.152671	56,M,22.0	115.554	0.15043	60,M,43.5
160.886	0.159372	56,M,22.0	118.982	0.109262	60,M,43.5
205.065	0.135952	56,M,22.0	119.972	0.170729	60,M,43.5
93.7871	0.125278	56,M,22.0	121.267	0.119888	60,M,43.5
118.385	0.0850169	56,M,22.0	121.494	0.148762	60,M,43.5
155.622	0.148226	56,M,22.0	123.836	0.113476	60,M,43.5
232.349	0.147127	56,M,22.0	126.28	0.11764	60,M,43.5
108.217	0.172042	56,M,22.0	126.842	0.131137	60,M,43.5
168.029	0.183068	56,M,22.0	127.214	0.138111	60,M,43.5
142.474	0.113551	56,M,22.0	127.631	0.108631	60,M,43.5
106.371	0.225579	56,M,22.0	127.765	0.147648	60,M,43.5
170.855	0.120124	56,M,22.0	128.394	0.151739	60,M,43.5
243.563	0.134082	56,M,22.0	128.674	0.174508	60,M,43.5
199.307	0.126286	56,M,22.0	129.916	0.165774	60,M,43.5
272.649	0.158012	56,M,22.0	129.958	0.144806	60,M,43.5
196.242	0.13001	56,M,22.0	130.605	0.105407	60,M,43.5
163.826	0.135644	56,M,22.0	131.294	0.203529	60,M,43.5
236.609	0.165918	56,M,22.0	132.027	0.140463	60,M,43.5
102.244	0.196155	56,M,22.0	132.262	0.163134	60,M,43.5
97.2518	0.226978	56,M,22.0	134.419	0.150761	60,M,43.5
159.689	0.118961	56,M,22.0	134.949	0.155995	60,M,43.5
99.9503	0.173802	56,M,22.0	138.087	0.148029	60,M,43.5
126.782	0.205171	56,M,22.0	140.243	0.116737	60,M,43.5
158.166	0.196202	56,M,22.0	140.673	0.162251	60,M,43.5
125.62	0.146646	56,M,22.0	143.39	0.119176	60,M,43.5
99.2539	0.206364	56,M,22.0	143.515	0.137442	60,M,43.5
136.394	0.157383	56,M,22.0	143.541	0.14329	60,M,43.5
116.124	0.199388	56,M,22.0	143.594	0.103114	60,M,43.5
150.499	0.144624	56,M,22.0	144.06	0.109545	60,M,43.5
214.137	0.15726	56,M,22.0	144.618	0.114353	60,M,43.5
168.677	0.159033	56,M,22.0	145.898	0.110743	60,M,43.5
112.63	0.137192	56,M,22.0	147.042	0.134291	60,M,43.5
94.708	0.187558	56,M,22.0	150.319	0.120406	60,M,43.5
91.5357	0.179742	56,M,22.0	150.494	0.168824	60,M,43.5
94.1465	0.165722	56,M,22.0	150.541	0.142958	60,M,43.5
120.697	0.110887	56,M,22.0	153.331	0.146041	60,M,43.5
113.719	0.17478	56,M,22.0	155.053	0.140805	60,M,43.5
94.0723	0.177088	56,M,22.0	155.452	0.112211	60,M,43.5
152.377	0.151838	56,M,22.0	156.044	0.154461	60,M,43.5
133.198	0.179205	56,M,22.0	163.699	0.111138	60,M,43.5
132.991	0.143087	56,M,22.0	166.762	0.144821	60,M,43.5
102.435	0.189432	56,M,22.0	167.141	0.131466	60,M,43.5
111.66	0.154176	56,M,22.0	168.061	0.126962	60,M,43.5
102.08	0.181272	56,M,22.0	168.807	0.101195	60,M,43.5
119.131	0.131787	56,M,22.0	173.532	0.129168	60,M,43.5
101.715	0.166388	56,M,22.0	175.745	0.137823	60,M,43.5
155.186	0.153343	56,M,22.0	178.332	0.122077	60,M,43.5
124.339	0.141848	56,M,22.0	181.693	0.100721	60,M,43.5
172.543	0.136573	56,M,22.0	195.241	0.102964	60,M,43.5
101.724	0.154912	56,M,22.0	203.414	0.112917	60,M,43.5
169.232	0.111164	56,M,22.0	229.225	0.101272	60,M,43.5
84.7114	0.151351	56,M,22.0	78.0015	0.277916	61,F,32.3
93.4683	0.188958	56,M,22.0	79.4566	0.0789671	61,F,32.3
203.053	0.157863	56,M,22.0	81.8176	0.141998	61,F,32.3
129.3	0.174047	56,M,22.0	85.6379	0.104853	61,F,32.3
150.605	0.155835	56,M,22.0	90.388	0.147277	61,F,32.3
112.226	0.171364	56,M,22.0	91.2422	0.127989	61,F,32.3
125.866	0.116953	56,M,22.0	93.9688	0.154068	61,F,32.3
124.539	0.153362	56,M,22.0	97.1028	0.23124	61,F,32.3
121.656	0.113889	56,M,22.0	98.0495	0.0928123	61,F,32.3
106.061	0.147101	56,M,22.0	99.7248	0.0579154	61,F,32.3
97.0404	0.160246	56,M,22.0	103.048	0.226069	61,F,32.3
216.822	0.163643	56,M,22.0	103.203	0.176309	61,F,32.3
91.5528	0.169565	56,M,22.0	103.324	0.234618	61,F,32.3
130.954	0.164371	56,M,22.0	104.276	0.274189	61,F,32.3
190.211	0.169254	56,M,22.0	104.354	0.0699027	61,F,32.3
97.4733	0.14819	56,M,22.0	106.452	0.246942	61,F,32.3
157.335	0.113034	56,M,22.0	107.013	0.1977	61,F,32.3
103.427	0.230757	56,M,22.0	108.944	0.247977	61,F,32.3
141.844	0.123428	56,M,22.0	110.206	0.105567	61,F,32.3
200.906	0.145334	56,M,22.0	110.374	0.260743	61,F,32.3
179.071	0.141544	56,M,22.0	111	0.280341	61,F,32.3
109.015	0.126661	56,M,22.0	111.247	0.298711	61,F,32.3
132.919	0.150145	56,M,22.0	113.802	0.285961	61,F,32.3
166.442	0.127176	56,M,22.0	115.241	0.144484	61,F,32.3
106.187	0.152121	56,M,22.0	118.443	0.0982862	61,F,32.3
193.186	0.0998199	56,M,22.0	126.829	0.28399	61,F,32.3
174.186	0.132134	56,M,22.0	127.713	0.242153	61,F,32.3
156.611	0.135562	56,M,22.0	127.796	0.166945	61,F,32.3
101.502	0.259948	56,M,22.0	128.003	0.103576	61,F,32.3
112.021	0.148781	56,M,22.0	132.045	0.139035	61,F,32.3
111.909	0.126539	56,M,22.0	132.296	0.202577	61,F,32.3
72.65	0.110649	60,F,26.1	133.039	0.162483	61,F,32.3
80.8709	0.134356	60,F,26.1	133.511	0.0727844	61,F,32.3
83.1057	0.155097	60,F,26.1	135.953	0.177045	61,F,32.3
83.1368	0.189812	60,F,26.1	144.007	0.132138	61,F,32.3
83.9196	0.1332	60,F,26.1	145.086	0.152211	61,F,32.3
84.4893	0.185585	60,F,26.1	149.261	0.12082	61,F,32.3
84.8727	0.0939601	60,F,26.1	152.54	0.112482	61,F,32.3
86.483	0.21123	60,F,26.1	159.609	0.101225	61,F,32.3
86.694	0.202962	60,F,26.1	160.979	0.196001	61,F,32.3
87.5213	0.134718	60,F,26.1	162.114	0.202411	61,F,32.3
87.6226	0.184799	60,F,26.1	183.92	0.187049	61,F,32.3
87.8132	0.10435	60,F,26.1	186.239	0.191278	61,F,32.3
88.2108	0.211786	60,F,26.1	187.182	0.11985	61,F,32.3
88.2548	0.160707	60,F,26.1	206.046	0.204705	61,F,32.3
88.5208	0.162338	60,F,26.1	214.571	0.225834	61,F,32.3
88.8092	0.119312	60,F,26.1	125.597	0.165732	61,F,32.3
89.6165	0.215066	60,F,26.1	113.062	0.114359	61,F,32.3
90.5585	0.159942	60,F,26.1	178.299	0.140413	61,F,32.3
90.9645	0.193543	60,F,26.1	120.327	0.167473	61,F,32.3
91.4674	0.0774726	60,F,26.1	176.747	0.200251	61,F,32.3
91.8792	0.119399	60,F,26.1	165.58	0.159589	61,F,32.3
92.7389	0.155772	60,F,26.1	88.8861	0.148353	61,F,32.3
92.8598	0.149026	60,F,26.1	177.245	0.181866	61,F,32.3
92.9008	0.184214	60,F,26.1	190.03	0.185622	61,F,32.3
93.5266	0.168364	60,F,26.1	250.854	0.186161	61,F,32.3
95.1064	0.195888	60,F,26.1	116.785	0.164279	61,F,32.3
95.7315	0.218131	60,F,26.1	123.926	0.171557	61,F,32.3
96.3938	0.164925	60,F,26.1	159.353	0.10133	61,F,32.3
96.9602	0.13965	60,F,26.1	146.389	0.197561	61,F,32.3
98.8427	0.141017	60,F,26.1	190.189	0.181364	61,F,32.3
100.039	0.0858821	60,F,26.1	153.03	0.191371	61,F,32.3
100.334	0.177613	60,F,26.1	144.559	0.203873	61,F,32.3
100.578	0.144345	60,F,26.1	149.481	0.177649	61,F,32.3
101.105	0.194829	60,F,26.1	107.117	0.188828	61,F,32.3
101.174	0.162694	60,F,26.1	164.894	0.171486	61,F,32.3
101.438	0.207858	60,F,26.1	212.886	0.131794	61,F,32.3
101.444	0.225767	60,F,26.1	240.005	0.191303	61,F,32.3
102.34	0.162658	60,F,26.1	139.685	0.109546	61,F,32.3
102.447	0.166874	60,F,26.1	217.427	0.109806	61,F,32.3
102.484	0.145002	60,F,26.1	120.462	0.120426	61,F,32.3
102.585	0.124706	60,F,26.1	174.992	0.145834	61,F,32.3
103.781	0.16696	60,F,26.1	225.961	0.187461	61,F,32.3
104.08	0.169072	60,F,26.1	176.081	0.194078	61,F,32.3
104.298	0.141068	60,F,26.1	184.407	0.118592	61,F,32.3
104.592	0.129818	60,F,26.1	166.837	0.108724	61,F,32.3
104.86	0.135267	60,F,26.1	292.088	0.115535	61,F,32.3
104.899	0.152541	60,F,26.1	215.504	0.15429	61,F,32.3
105.115	0.199202	60,F,26.1	190.512	0.103353	61,F,32.3
105.919	0.218437	60,F,26.1	150.279	0.0893504	61,F,32.3
106.711	0.123926	60,F,26.1	213.061	0.100157	61,F,32.3
107.462	0.110788	60,F,26.1	144.245	0.170008	61,F,32.3
108.228	0.201264	60,F,26.1	112.228	0.186899	61,F,32.3
109.425	0.11822	60,F,26.1	140.618	0.158046	61,F,32.3
109.698	0.130339	60,F,26.1	146	0.144792	61,F,32.3
110.479	0.207679	60,F,26.1	146.473	0.145266	61,F,32.3
110.584	0.177068	60,F,26.1	178.143	0.101352	61,F,32.3
111.362	0.147751	60,F,26.1	99.9753	0.0679141	61,F,32.3
112.223	0.113694	60,F,26.1	97.1405	0.0667617	61,F,32.3
112.594	0.131732	60,F,26.1	295.072	0.126978	61,F,32.3
112.943	0.106043	60,F,26.1	238.752	0.0873291	61,F,32.3
113.247	0.0996387	60,F,26.1	118.116	0.0764979	61,F,32.3
113.552	0.202127	60,F,26.1	89.0764	0.0627933	61,F,32.3
114.14	0.121514	60,F,26.1	91.8798	0.0679725	61,F,32.3
114.664	0.0920761	60,F,26.1	133.738	0.159395	61,F,32.3
115.164	0.107134	60,F,26.1	123.489	0.0991444	61,F,32.3
115.521	0.115137	60,F,26.1	155.796	0.199388	61,F,32.3
116.046	0.165808	60,F,26.1	213.427	0.183558	61,F,32.3
116.413	0.0886897	60,F,26.1	122.803	0.0814297	61,F,32.3
118.148	0.169748	60,F,26.1	126.033	0.0940305	61,F,32.3
118.204	0.191887	60,F,26.1	171.054	0.191475	61,F,32.3
118.593	0.181009	60,F,26.1	258.926	0.153028	61,F,32.3
118.834	0.124377	60,F,26.1	229.437	0.151925	61,F,32.3
118.943	0.21571	60,F,26.1	111.462	0.170011	61,F,32.3
119.221	0.140258	60,F,26.1	92.4604	0.175199	61,F,32.3
119.52	0.188141	60,F,26.1	127.85	0.134319	61,F,32.3
120.117	0.171338	60,F,26.1	166.749	0.150398	61,F,32.3
120.322	0.187351	60,F,26.1	123.885	0.121087	61,F,32.3
120.344	0.180041	60,F,26.1	111.993	0.161312	61,F,32.3
120.591	0.17947	60,F,26.1	132.342	0.18797	61,F,32.3
121.134	0.116664	60,F,26.1	153.458	0.173885	61,F,32.3
121.261	0.151718	60,F,26.1	107.74	0.207734	61,F,32.3
121.76	0.138293	60,F,26.1	211.294	0.19193	61,F,32.3
122.126	0.163133	60,F,26.1	187.92	0.164234	61,F,32.3
122.769	0.0713696	60,F,26.1	150.429	0.127943	61,F,32.3
122.814	0.154687	60,F,26.1
123.447	0.191111	60,F,26.1
123.667	0.0811158	60,F,26.1
124.205	0.0930857	60,F,26.1
124.914	0.184492	60,F,26.1
125.432	0.138807	60,F,26.1
125.468	0.168835	60,F,26.1
125.59	0.121664	60,F,26.1
126.225	0.176229	60,F,26.1
127.563	0.207261	60,F,26.1
128.702	0.12886	60,F,26.1
129.148	0.157972	60,F,26.1
129.97	0.137175	60,F,26.1
130.142	0.153114	60,F,26.1
133.124	0.165908	60,F,26.1
133.542	0.0893393	60,F,26.1
133.614	0.169159	60,F,26.1
134.535	0.125725	60,F,26.1
135.027	0.0824441	60,F,26.1
135.636	0.205419	60,F,26.1
137.403	0.18151	60,F,26.1
137.489	0.131611	60,F,26.1
138.55	0.106686	60,F,26.1
138.669	0.122085	60,F,26.1
139.713	0.15473	60,F,26.1
140.741	0.145929	60,F,26.1
141.993	0.102016	60,F,26.1
142.76	0.187085	60,F,26.1
145.302	0.171185	60,F,26.1
145.566	0.141913	60,F,26.1
146.03	0.126491	60,F,26.1
146.796	0.0867543	60,F,26.1
147.314	0.181173	60,F,26.1
147.378	0.119339	60,F,26.1
147.803	0.170379	60,F,26.1
148.242	0.133661	60,F,26.1
149.6	0.151215	60,F,26.1
150.921	0.172746	60,F,26.1
151.535	0.167643	60,F,26.1
154.029	0.123745	60,F,26.1
155.318	0.15476	60,F,26.1
155.642	0.129689	60,F,26.1
155.951	0.183728	60,F,26.1
156.229	0.120116	60,F,26.1
161.184	0.184112	60,F,26.1
163.146	0.136285	60,F,26.1
168.519	0.130407	60,F,26.1
172.218	0.0960459	60,F,26.1
176.806	0.149454	60,F,26.1
177.805	0.0995158	60,F,26.1
180.787	0.115158	60,F,26.1
182.846	0.101447	60,F,26.1
182.938	0.115727	60,F,26.1
186.568	0.165151	60,F,26.1
188.429	0.141243	60,F,26.1
197.351	0.106548	60,F,26.1
197.359	0.167645	60,F,26.1
198.103	0.114344	60,F,26.1
207.229	0.172515	60,F,26.1
211.663	0.0954656	60,F,26.1
214.595	0.128878	60,F,26.1
222.778	0.143075	60,F,26.1
163.973	0.16424	65,F,19.2
66.4897	0.224131	65,F,19.2
121.378	0.102383	65,F,19.2
180.991	0.162103	65,F,19.2
117.248	0.160733	65,F,19.2
128.625	0.166685	65,F,19.2
95.9826	0.184	65,F,19.2
134.843	0.104826	65,F,19.2
184.295	0.153594	65,F,19.2
88.3487	0.196886	65,F,19.2
123.51	0.151921	65,F,19.2
106.364	0.183518	65,F,19.2
114.831	0.14706	65,F,19.2
110.239	0.0993692	65,F,19.2
85.2553	0.173175	65,F,19.2
167.432	0.139062	65,F,19.2
92.2918	0.1397	65,F,19.2
127.327	0.134798	65,F,19.2
110.843	0.0879792	65,F,19.2
135.176	0.154302	65,F,19.2
96.7536	0.160551	65,F,19.2
191.392	0.152546	65,F,19.2
240.29	0.173514	65,F,19.2
89.9684	0.176203	65,F,19.2
96.8631	0.1752	65,F,19.2
183.304	0.175174	65,F,19.2
121.115	0.153702	65,F,19.2
126.046	0.176276	65,F,19.2
100.299	0.201439	65,F,19.2
157.034	0.168885	65,F,19.2
93.1501	0.108673	65,F,19.2
232.547	0.168403	65,F,19.2
121.866	0.181372	65,F,19.2
94.2422	0.19687	65,F,19.2
135.351	0.14609	65,F,19.2
85.0046	0.130809	65,F,19.2
188.857	0.182135	65,F,19.2
90.7823	0.187581	65,F,19.2
57.567	0.217985	65,F,19.2
114.58	0.167484	65,F,19.2
107.47	0.0886843	65,F,19.2
112.335	0.146571	65,F,19.2
160.154	0.165178	65,F,19.2
121.687	0.127291	65,F,19.2
139.305	0.133264	65,F,19.2
95.06	0.141852	65,F,19.2
75.3158	0.166903	65,F,19.2
110.81	0.182919	65,F,19.2
78.2631	0.124546	65,F,19.2
79.3658	0.167026	65,F,19.2
92.11	0.11703	65,F,19.2
85.4713	0.202417	65,F,19.2
99.499	0.176282	65,F,19.2
98.3048	0.147162	65,F,19.2
120.781	0.181415	65,F,19.2
139.498	0.11093	65,F,19.2
163.542	0.155826	65,F,19.2
94.5441	0.17157	65,F,19.2
127.836	0.176656	65,F,19.2
89.8004	0.148324	65,F,19.2
125.839	0.173182	65,F,19.2
95.192	0.104619	65,F,19.2
65.2199	0.212965	65,F,19.2
132.998	0.188525	65,F,19.2
89.4182	0.103255	65,F,19.2
112.016	0.175711	65,F,19.2
186.664	0.145915	65,F,19.2
116.454	0.135715	65,F,19.2
77.8796	0.158744	65,F,19.2
140.806	0.0775864	65,F,19.2
171.369	0.171949	65,F,19.2
122.734	0.178049	65,F,19.2
102.768	0.136612	65,F,19.2
105.382	0.194849	65,F,19.2
150.449	0.175726	65,F,19.2
65.5223	0.210615	65,F,19.2
113.097	0.182023	65,F,19.2
67.0951	0.205768	65,F,19.2
148.703	0.172967	65,F,19.2
91.2967	0.129782	65,F,19.2
107.902	0.183202	65,F,19.2
149.848	0.161156	65,F,19.2
96.9342	0.176631	65,F,19.2
155.637	0.194552	65,F,19.2
117.691	0.134889	65,F,19.2
93.1212	0.119564	65,F,19.2
86.5903	0.149536	65,F,19.2
87.717	0.165254	65,F,19.2
99.5902	0.190616	65,F,19.2
95.5698	0.175747	65,F,19.2
123.012	0.172949	65,F,19.2
138.715	0.126746	65,F,19.2
87.2629	0.206517	65,F,19.2
70.7853	0.155328	65,F,19.2
109.633	0.163736	65,F,19.2
78.1211	0.159917	65,F,19.2
99.5416	0.186573	65,F,19.2
159.454	0.166483	65,F,19.2
170.756	0.0904589	65,F,19.2
227.832	0.146744	65,F,19.2
156.225	0.170535	65,F,19.2
81.3812	0.128061	65,F,19.2
129.694	0.145081	65,F,19.2
126.805	0.112272	65,F,19.2
66.7344	0.239816	65,F,19.2
80.9143	0.176101	65,F,19.2
81.2399	0.183792	65,F,19.2
121.946	0.173614	65,F,19.2
87.6584	0.101618	65,F,19.2
84.392	0.160032	65,F,19.2
68.9914	0.205276	65,F,19.2
132.35	0.141072	65,F,19.2
67.1189	0.209046	65,F,19.2
78.0053	0.175949	65,F,19.2
214.878	0.161195	65,F,19.2
143.306	0.185724	65,F,19.2
92.0787	0.17515	65,F,19.2
143.372	0.178988	65,F,19.2
90.9512	0.135152	65,F,19.2
104.811	0.154818	65,F,19.2
104.052	0.187699	65,F,19.2
69.8995	0.194811	65,F,19.2
89.6053	0.209778	65,F,19.2
95.6452	0.199896	65,F,19.2
81.6569	0.123736	65,F,19.2
99.1302	0.10576	65,F,19.2
94.0556	0.116867	65,F,19.2
78.9944	0.190169	65,F,19.2
133.282	0.123098	65,F,19.2
129.186	0.177935	65,F,19.2
111.528	0.167109	65,F,19.2
94.9166	0.189677	65,F,19.2
157.318	0.161799	65,F,19.2
97.739	0.186453	65,F,19.2
81.3737	0.195898	65,F,19.2
110.728	0.178653	65,F,19.2
116.893	0.18859	65,F,19.2
81.7817	0.203327	65,F,19.2
113.657	0.156724	65,F,19.2
96.3004	0.190535	65,F,19.2
161.389	0.172581	65,F,19.2
114.186	0.207518	65,F,19.2
112.713	0.164303	65,F,19.2
74.1869	0.1969	65,F,19.2
88.3893	0.192462	65,F,19.2
126.072	0.203297	65,F,19.2
116.697	0.173747	65,F,19.2
81.9068	0.171651	65,F,19.2
100.17	0.189365	65,F,19.2
110.294	0.163643	65,F,19.2
118.402	0.10952	65,F,19.2
169.69	0.187664	65,F,19.2
80.1923	0.184495	65,F,19.2
155.657	0.188494	65,F,19.2
143.491	0.162493	65,F,19.2
76.6826	0.179792	65,F,19.2
74.1899	0.1798	65,F,19.2
72.9876	0.189741	65,F,19.2
83.5986	0.192412	65,F,19.2
151.637	0.180443	65,F,19.2
93.7285	0.188078	65,F,19.2
199.451	0.157136	65,F,19.2
136.834	0.110481	65,F,19.2
120.841	0.147994	65,F,19.2
99.4464	0.161993	65,F,19.2
77.8297	0.186609	65,F,19.2
127.377	0.107053	65,F,19.2
99.4953	0.111855	65,F,19.2
83.596	0.200114	65,F,19.2
84.5902	0.109352	65,F,19.2
159.868	0.173498	65,F,19.2
81.2628	0.146567	65,F,19.2
138.921	0.162025	65,F,19.2
105.865	0.170959	65,F,19.2
83.2615	0.128722	65,F,19.2
144.706	0.162411	65,F,19.2
121.014	0.159294	65,F,19.2
97.3948	0.185374	65,F,19.2
91.953	0.213685	65,F,19.2
86.742	0.111111	65,F,19.2
108.08	0.163822	65,F,19.2
79.6414	0.198884	65,F,19.2
123.936	0.174744	65,F,19.2
115.255	0.160473	65,F,19.2
119.247	0.16905	65,F,19.2
80.0418	0.203407	65,F,19.2
123.708	0.186965	65,F,19.2
117.32	0.193503	65,F,19.2
101.918	0.189449	65,F,19.2
96.1273	0.11911	65,F,19.2
117.953	0.160458	65,F,19.2
90.3893	0.191603	65,F,19.2
98.1391	0.166859	65,F,19.2
81.2338	0.188729	65,F,19.2
67.6221	0.190619	65,F,19.2
117.391	0.153317	65,F,19.2
101.916	0.0843394	65,F,19.2
102.046	0.198111	65,F,19.2
71.0405	0.189298	65,F,19.2
112.107	0.133523	65,F,19.2
155.692	0.17031	65,F,19.2
118.513	0.178172	65,F,19.2
81.3254	0.165055	65,F,19.2
94.3043	0.196937	65,F,19.2
100.915	0.169572	65,F,19.2
71.0077	0.164043	65,F,19.2
100.319	0.0829897	65,F,19.2
87.8592	0.204926	65,F,19.2
116.135	0.182956	65,F,19.2
100.231	0.161592	65,F,19.2
91.4147	0.204973	65,F,19.2
91.0787	0.178295	65,F,19.2
113.361	0.104802	65,F,19.2
74.5664	0.198223	65,F,19.2
84.5937	0.20267	65,F,19.2
98.387	0.155188	65,F,19.2
78.7683	0.217033	65,F,19.2
93.4062	0.170267	65,F,19.2
72.9411	0.217405	65,F,19.2
87.3792	0.204781	65,F,19.2
63.2764	0.210131	65,F,19.2
83.6661	0.143887	65,F,19.2
91.6781	0.187227	65,F,19.2
95.9101	0.162963	65,F,19.2
95.2904	0.166897	65,F,19.2
98.724	0.197513	65,F,19.2
82.5517	0.198213	65,F,19.2
59.5334	0.207671	65,F,19.2
88.5056	0.200269	65,F,19.2
126.703	0.175513	65,F,19.2
113.008	0.178388	65,F,19.2
108.466	0.167872	65,F,19.2
118.897	0.179417	65,F,19.2
133.357	0.17689	65,F,19.2
110.529	0.178546	65,F,19.2
100.017	0.191087	65,F,19.2
121.187	0.175876	65,F,19.2
104.681	0.194475	65,F,19.2
73.52	0.22576	65,F,19.2
93.2205	0.203519	65,F,19.2
141.49	0.153597	65,F,19.2
192.023	0.130585	65,F,19.2
75.4921	0.195879	65,F,19.2
67.3241	0.201829	65,F,19.2
93.7428	0.195274	65,F,19.2
87.8061	0.190346	65,F,19.2
66.8454	0.235535	65,F,19.2
69.2431	0.181715	65,F,19.2
161.342	0.153335	65,F,19.2
66.1589	0.171369	65,F,19.2
92.2961	0.155833	65,F,19.2
97.9502	0.179279	65,F,19.2
100.631	0.182195	65,F,19.2
113.617	0.185784	65,F,19.2
122.112	0.162425	65,F,19.2
180.644	0.164414	65,F,19.2
94.0647	0.189823	65,F,19.2
109.831	0.17586	65,F,19.2
65.4582	0.200679	65,F,19.2
74.2012	0.209185	65,F,19.2
90.5684	0.182967	65,F,19.2
74.8953	0.193151	65,F,19.2
116.533	0.17671	65,F,19.2
111.945	0.151406	65,F,19.2
190.519	0.164435	65,F,19.2
92.4666	0.18271	65,F,19.2
77.2194	0.0923504	65,F,19.2
160.488	0.168444	65,F,19.2
104.012	0.166774	65,F,19.2
108.07	0.0775837	65,F,19.2
124.692	0.161784	65,F,19.2
88.9531	0.169226	65,F,19.2
96.835	0.174649	65,F,19.2
97.2059	0.193305	65,F,19.2
88.7523	0.128501	65,F,19.2
107.039	0.11371	65,F,19.2
175.817	0.160071	65,F,19.2
94.9731	0.158176	65,F,19.2
226.759	0.144146	65,F,19.2
123.007	0.164903	65,F,19.2
88.9373	0.145912	65,F,19.2
131.996	0.160178	65,F,19.2
114.813	0.16793	65,F,19.2
85.0988	0.16011	65,F,19.2
98.6746	0.118702	65,F,19.2
88.5788	0.179198	65,F,19.2
95.1607	0.162562	65,F,19.2
89.6484	0.091762	65,F,19.2
92.123	0.187927	65,F,19.2
135.062	0.16248	65,F,19.2
91.5622	0.202783	65,F,19.2
104.683	0.162869	65,F,19.2
109.865	0.171219	65,F,19.2
115.4	0.0884808	65,F,19.2
145.166	0.158991	65,F,19.2
131.586	0.133996	65,F,19.2
130.808	0.153331	65,F,19.2
79.3732	0.191692	65,F,19.2
101.002	0.186431	65,F,19.2
85.1982	0.167596	65,F,19.2
106.444	0.167679	65,F,19.2
68.3894	0.206255	65,F,19.2
133.177	0.169067	65,F,19.2
111.236	0.180215	65,F,19.2
83.6791	0.184309	65,F,19.2
78.3786	0.103863	65,F,19.2
98.1045	0.179994	65,F,19.2
182.977	0.150776	65,F,19.2
93.0574	0.167289	65,F,19.2
103.455	0.100768	65,F,19.2
105.9	0.163607	65,F,19.2
116.567	0.161038	65,F,19.2
136.045	0.153729	65,F,19.2
85.9051	0.102163	65,F,19.2
78.1953	0.173099	65,F,19.2
95.3299	0.0700371	65,F,19.2
254.737	0.141535	65,F,19.2
95.7465	0.165509	65,F,19.2
73.4496	0.117687	65,F,19.2
86.289	0.167211	65,F,19.2
105.06	0.159746	65,F,19.2
98.7653	0.144933	65,F,19.2
92.0361	0.173425	65,F,19.2
98.8585	0.140958	65,F,19.2
90.8302	0.151286	65,F,19.2
88.5334	0.164671	65,F,19.2
98.1134	0.150454	65,F,19.2
119.86	0.120241	65,F,19.2
67.1914	0.20492	65,F,19.2
109.319	0.0659808	65,F,19.2
92.2162	0.166836	65,F,19.2
99.3389	0.152783	65,F,19.2
164.229	0.117333	65,F,19.2
129.135	0.132816	65,F,19.2
101.211	0.112024	65,F,19.2
172.323	0.111725	65,F,19.2
184.099	0.141334	65,F,19.2
197.648	0.135835	65,F,19.2
131.908	0.14993	65,F,19.2
108.753	0.15694	65,F,19.2
111.673	0.145129	65,F,19.2
69.7366	0.199663	65,F,19.2
182.402	0.140199	65,F,19.2
72.3867	0.174213	65,F,19.2
168.417	0.14104	65,F,19.2
154.652	0.155507	65,F,19.2
121.283	0.156699	65,F,19.2
138.908	0.149368	65,F,19.2
147.309	0.13789	65,F,19.2
124.006	0.133359	65,F,19.2
186.492	0.154848	65,F,19.2
170.102	0.102149	65,F,19.2
133.962	0.137487	65,F,19.2
97.0369	0.169027	65,F,19.2
88.7042	0.130179	65,F,19.2
68.8793	0.109193	65,F,19.2
135.551	0.141513	65,F,19.2
86.2664	0.160987	65,F,19.2
115.587	0.1463	65,F,19.2
104.408	0.169067	65,F,19.2
189.962	0.147872	65,F,19.2
89.6785	0.127235	65,F,19.2
91.8869	0.129827	65,F,19.2
138.767	0.0952167	65,F,19.2
190.621	0.0934033	65,F,19.2
117.123	0.138096	65,F,19.2
96.3039	0.160032	65,F,19.2
129.047	0.0798431	65,F,19.2
98	0.169719	65,F,19.2
87.1181	0.153909	65,F,19.2
76.0873	0.159585	65,F,19.2
139.481	0.149388	65,F,19.2
122.537	0.15933	65,F,19.2
87.3947	0.0817532	65,F,19.2
174.652	0.110552	65,F,19.2
91.2933	0.131539	65,F,19.2
88.2	0.153336	65,F,19.2
175.527	0.143691	65,F,19.2
91.1872	0.15917	65,F,19.2
134.271	0.10382	65,F,19.2
199.319	0.135084	65,F,19.2
118.757	0.153643	65,F,19.2
99.0718	0.116546	65,F,19.2
94.3721	0.136828	65,F,19.2
128.109	0.117126	65,F,19.2
144.359	0.109245	65,F,19.2
125.806	0.14974	65,F,19.2
100.823	0.157675	65,F,19.2
92.8231	0.145517	65,F,19.2
87.9291	0.131332	65,F,19.2
83.9433	0.129673	65,F,19.2
109.452	0.124514	65,F,19.2
92.5053	0.111563	65,F,19.2
77.36	0.133893	65,F,19.2
94.7276	0.125871	65,F,19.2
84.0866	0.157783	65,F,19.2
88.3322	0.155777	65,F,19.2
87.4281	0.169682	65,F,19.2
75.4359	0.168417	65,M,27.0
160.997	0.116539	65,M,27.0
101.601	0.130578	65,M,27.0
85.8805	0.196539	65,M,27.0
116.803	0.185758	65,M,27.0
103.026	0.178406	65,M,27.0
169.437	0.129524	65,M,27.0
93.7069	0.131327	65,M,27.0
245.732	0.12961	65,M,27.0
133.461	0.165024	65,M,27.0
116.365	0.144327	65,M,27.0
228.806	0.180996	65,M,27.0
122.207	0.131661	65,M,27.0
117.907	0.168547	65,M,27.0
110.989	0.148842	65,M,27.0
130.406	0.12697	65,M,27.0
192.291	0.143001	65,M,27.0
96.6263	0.0845211	65,M,27.0
145.776	0.114206	65,M,27.0
162.653	0.18823	65,M,27.0
94.8101	0.145901	65,M,27.0
122.471	0.139	65,M,27.0
101.098	0.135669	65,M,27.0
110.9	0.176685	65,M,27.0
209.014	0.127517	65,M,27.0
106.41	0.178258	65,M,27.0
134.255	0.0728679	65,M,27.0
106.279	0.151737	65,M,27.0
203.113	0.149725	65,M,27.0
150.54	0.141484	65,M,27.0
100.975	0.168551	65,M,27.0
110.974	0.162571	65,M,27.0
92.7015	0.115298	65,M,27.0
105.814	0.0477711	65,M,27.0
101.019	0.164643	65,M,27.0
316.21	0.0963628	65,M,27.0
172.652	0.136921	65,M,27.0
97.8309	0.121281	65,M,27.0
116.342	0.101679	65,M,27.0
112.295	0.141883	65,M,27.0
100.977	0.11539	65,M,27.0
128.645	0.161449	65,M,27.0
122.873	0.113856	65,M,27.0
161.501	0.13364	65,M,27.0
201.42	0.120095	65,M,27.0
128.161	0.125695	65,M,27.0
86.4934	0.144942	65,M,27.0
179.551	0.11346	65,M,27.0
114.461	0.138841	65,M,27.0
112.379	0.148013	65,M,27.0
202.192	0.109999	65,M,27.0
110.697	0.158623	65,M,27.0
93.7946	0.14944	65,M,27.0
200.393	0.12095	65,M,27.0
119.522	0.161924	65,M,27.0
238.606	0.115213	65,M,27.0
137.76	0.115726	65,M,27.0
92.598	0.239928	65,M,27.0
86.4249	0.145376	65,M,27.0
164.225	0.156044	65,M,27.0
82.1588	0.208268	65,M,27.0
165.413	0.118754	65,M,27.0
96.6645	0.223043	65,M,27.0
129.849	0.109345	65,M,27.0
129.727	0.180053	65,M,27.0
114.364	0.146557	65,M,27.0
193.62	0.122329	65,M,27.0
95.9534	0.146399	65,M,27.0
96.6715	0.134336	65,M,27.0
140.777	0.10296	65,M,27.0
130	0.121737	65,M,27.0
96.2458	0.144993	65,M,27.0
87.0241	0.172325	65,M,27.0
152.422	0.0628857	65,M,27.0
95.288	0.0635376	65,M,27.0
152.816	0.154548	65,M,27.0
136.782	0.131183	65,M,27.0
177.847	0.130234	65,M,27.0
88.366	0.137433	65,M,27.0
120.625	0.118577	65,M,27.0
100.739	0.202403	65,M,27.0
115.637	0.183699	65,M,27.0
107.516	0.183669	65,M,27.0
101.872	0.134344	65,M,27.0
97.2475	0.135557	65,M,27.0
136.78	0.199625	65,M,27.0
99.4437	0.174834	65,M,27.0
84.3432	0.151966	65,M,27.0
241.322	0.123787	65,M,27.0
152.55	0.133068	65,M,27.0
212.916	0.122812	65,M,27.0
197.453	0.129077	65,M,27.0
115.722	0.160123	65,M,27.0
106.176	0.154219	65,M,27.0
130.645	0.144567	65,M,27.0
87.5317	0.160296	65,M,27.0
[truncated: 7 more rows]

## Sheet: Fig. 4D
ND	ND	ND	T2D	T2D	T2D
Segment Count	Islet Surface Area (µm^2)	Bio Info	Segment Count	Islet Surface Area (µm^2)	Bio Info
8	5045.63	36,F,42.0	7	5875.06	35,M,22.7
8	5064.71	36,F,42.0	19	6159.19	35,M,22.7
7	5068.12	36,F,42.0	13	6297.07	35,M,22.7
12	5069.68	36,F,42.0	22	6403.57	35,M,22.7
6	5070.84	36,F,42.0	14	6473.62	35,M,22.7
9	5076.01	36,F,42.0	15	6605.35	35,M,22.7
3	5158.31	36,F,42.0	7	6693.48	35,M,22.7
9	5161.45	36,F,42.0	23	7190.66	35,M,22.7
7	5168.92	36,F,42.0	18	7273.88	35,M,22.7
5	5181.37	36,F,42.0	15	7462.73	35,M,22.7
7	5214.29	36,F,42.0	14	8273.38	35,M,22.7
12	5216.37	36,F,42.0	15	8733.48	35,M,22.7
7	5221.58	36,F,42.0	18	8876.87	35,M,22.7
9	5235.14	36,F,42.0	12	9002.16	35,M,22.7
3	5283.73	36,F,42.0	16	10199.7	35,M,22.7
12	5310.41	36,F,42.0	19	10201.9	35,M,22.7
1	5327.77	36,F,42.0	9	10203.4	35,M,22.7
11	5330.87	36,F,42.0	36	10408.2	35,M,22.7
4	5337.47	36,F,42.0	21	10751.9	35,M,22.7
9	5370.53	36,F,42.0	26	11136.5	35,M,22.7
6	5387.03	36,F,42.0	17	11277.8	35,M,22.7
9	5409.96	36,F,42.0	20	11632.1	35,M,22.7
3	5430.66	36,F,42.0	57	11764.5	35,M,22.7
11	5472.21	36,F,42.0	16	12266.5	35,M,22.7
12	5568.95	36,F,42.0	25	13132.4	35,M,22.7
8	5571.58	36,F,42.0	22	13318.8	35,M,22.7
9	5612.02	36,F,42.0	27	13593.2	35,M,22.7
7	5668.29	36,F,42.0	14	13701.6	35,M,22.7
3	5763.17	36,F,42.0	26	14103.8	35,M,22.7
11	5768.11	36,F,42.0	35	14166.8	35,M,22.7
2	5772	36,F,42.0	17	14471	35,M,22.7
2	5775.19	36,F,42.0	41	14496.2	35,M,22.7
10	5866.89	36,F,42.0	22	14870.4	35,M,22.7
5	5870.24	36,F,42.0	28	15002.6	35,M,22.7
10	5891.01	36,F,42.0	12	15158.9	35,M,22.7
5	5898.39	36,F,42.0	24	15838.3	35,M,22.7
13	5900.57	36,F,42.0	37	15879.7	35,M,22.7
4	5901.51	36,F,42.0	35	16540.6	35,M,22.7
7	5904.6	36,F,42.0	26	17800	35,M,22.7
3	5927.49	36,F,42.0	11	17842.2	35,M,22.7
5	5946.18	36,F,42.0	27	18130.1	35,M,22.7
6	5960	36,F,42.0	44	18196.3	35,M,22.7
12	5984.5	36,F,42.0	19	18364	35,M,22.7
9	6002.49	36,F,42.0	43	18549.5	35,M,22.7
1	6045.39	36,F,42.0	23	18699.1	35,M,22.7
9	6086.51	36,F,42.0	28	18919.5	35,M,22.7
3	6097.68	36,F,42.0	58	20626.7	35,M,22.7
3	6109.45	36,F,42.0	31	20715.9	35,M,22.7
4	6144.57	36,F,42.0	41	21681.5	35,M,22.7
4	6160.94	36,F,42.0	45	21756.5	35,M,22.7
5	6167.58	36,F,42.0	37	21937.6	35,M,22.7
7	6176.39	36,F,42.0	73	22420.2	35,M,22.7
5	6224.87	36,F,42.0	33	22568.7	35,M,22.7
5	6250.82	36,F,42.0	69	22634.5	35,M,22.7
5	6302.46	36,F,42.0	52	22838.7	35,M,22.7
9	6310.23	36,F,42.0	54	23582.9	35,M,22.7
8	6333.52	36,F,42.0	40	23801.8	35,M,22.7
13	6351.69	36,F,42.0	38	24127.6	35,M,22.7
4	6371	36,F,42.0	32	25208.8	35,M,22.7
8	6402.24	36,F,42.0	48	25896	35,M,22.7
13	6412.2	36,F,42.0	36	25952.8	35,M,22.7
7	6420.65	36,F,42.0	56	27407.2	35,M,22.7
8	6427.58	36,F,42.0	20	29590.7	35,M,22.7
9	6474.24	36,F,42.0	26	30364.2	35,M,22.7
8	6492.45	36,F,42.0	19	31534.9	35,M,22.7
7	6505.12	36,F,42.0	39	31902.9	35,M,22.7
6	6523.13	36,F,42.0	55	32356	35,M,22.7
12	6529.7	36,F,42.0	49	33375.3	35,M,22.7
4	6530.93	36,F,42.0	44	34288.9	35,M,22.7
4	6544.05	36,F,42.0	47	34815.9	35,M,22.7
15	6547.43	36,F,42.0	57	35436.2	35,M,22.7
12	6598.4	36,F,42.0	53	35584.4	35,M,22.7
10	6609.29	36,F,42.0	48	35949.8	35,M,22.7
10	6621.46	36,F,42.0	42	36358.8	35,M,22.7
7	6631.67	36,F,42.0	70	36506.5	35,M,22.7
3	6641.85	36,F,42.0	85	37419	35,M,22.7
5	6667.2	36,F,42.0	54	37620.9	35,M,22.7
11	6669.45	36,F,42.0	36	37961.5	35,M,22.7
8	6708.39	36,F,42.0	51	39982.2	35,M,22.7
8	6745.3	36,F,42.0	32	40114.8	35,M,22.7
5	6760.4	36,F,42.0	49	41146.2	35,M,22.7
4	6787.82	36,F,42.0	64	41718.8	35,M,22.7
7	6800.18	36,F,42.0	46	41720.9	35,M,22.7
12	6809.52	36,F,42.0	59	41858.3	35,M,22.7
12	6832.01	36,F,42.0	57	43468.2	35,M,22.7
15	6837.5	36,F,42.0	56	46022.1	35,M,22.7
18	6841.75	36,F,42.0	57	46773	35,M,22.7
10	6857.46	36,F,42.0	59	48337.7	35,M,22.7
8	6891.58	36,F,42.0	30	53288.5	35,M,22.7
15	6893.66	36,F,42.0	50	53791.5	35,M,22.7
9	6950.33	36,F,42.0	88	57523.4	35,M,22.7
10	7019.61	36,F,42.0	101	58544.9	35,M,22.7
10	7040.06	36,F,42.0	126	63003.4	35,M,22.7
13	7046.18	36,F,42.0	63	63136	35,M,22.7
14	7068.29	36,F,42.0	87	67794.6	35,M,22.7
7	7079.12	36,F,42.0	66	70231.5	35,M,22.7
4	7115.04	36,F,42.0	114	87147	35,M,22.7
10	7215.64	36,F,42.0	115	122576	35,M,22.7
9	7276.59	36,F,42.0	8	5321.39	35,M,22.7
12	7295.53	36,F,42.0	5	5581.79	35,M,22.7
12	7354.81	36,F,42.0	6	5855.59	35,M,22.7
13	7401.31	36,F,42.0	6	5970.13	35,M,22.7
6	7553.66	36,F,42.0	12	6073.29	35,M,22.7
5	7580.43	36,F,42.0	9	6142.39	35,M,22.7
3	7611.17	36,F,42.0	5	6546.55	35,M,22.7
10	7627.49	36,F,42.0	13	6574.58	35,M,22.7
5	7666.46	36,F,42.0	9	7002.42	35,M,22.7
9	7689.22	36,F,42.0	16	7340.14	35,M,22.7
9	7725.15	36,F,42.0	14	8414.38	35,M,22.7
10	7732.96	36,F,42.0	16	9250.98	35,M,22.7
9	7735.11	36,F,42.0	9	10182.8	35,M,22.7
8	7746.67	36,F,42.0	13	10632.6	35,M,22.7
8	7752.92	36,F,42.0	20	11371.4	35,M,22.7
13	7759.96	36,F,42.0	24	11814.7	35,M,22.7
6	7773.1	36,F,42.0	12	12091.9	35,M,22.7
9	7794.01	36,F,42.0	15	13071.4	35,M,22.7
8	7869.59	36,F,42.0	17	13518.6	35,M,22.7
17	7892.78	36,F,42.0	14	13603.6	35,M,22.7
12	7927.66	36,F,42.0	23	13921.2	35,M,22.7
17	7928.76	36,F,42.0	7	14250.1	35,M,22.7
11	7929.77	36,F,42.0	15	14752.7	35,M,22.7
11	7940.08	36,F,42.0	18	15005.4	35,M,22.7
13	7973.44	36,F,42.0	34	15153.2	35,M,22.7
9	8037.59	36,F,42.0	14	15280.5	35,M,22.7
7	8145.1	36,F,42.0	21	15389.7	35,M,22.7
12	8166.71	36,F,42.0	23	15612.2	35,M,22.7
13	8201.08	36,F,42.0	21	15616.2	35,M,22.7
5	8211.08	36,F,42.0	18	15738.2	35,M,22.7
8	8245.59	36,F,42.0	16	16123.3	35,M,22.7
4	8475.36	36,F,42.0	33	16440	35,M,22.7
10	8581.53	36,F,42.0	26	18143.6	35,M,22.7
12	8590.7	36,F,42.0	27	18346.7	35,M,22.7
9	8646.12	36,F,42.0	52	18428.4	35,M,22.7
7	8654	36,F,42.0	20	19003.1	35,M,22.7
14	8696.2	36,F,42.0	34	19013.3	35,M,22.7
11	8731.59	36,F,42.0	30	21360.8	35,M,22.7
13	8817	36,F,42.0	41	23636.9	35,M,22.7
22	8901.15	36,F,42.0	28	24979	35,M,22.7
13	8948.85	36,F,42.0	45	25480	35,M,22.7
12	8983.43	36,F,42.0	49	25955.5	35,M,22.7
13	9006.71	36,F,42.0	46	27268.2	35,M,22.7
8	9016.84	36,F,42.0	31	27305.1	35,M,22.7
12	9076.93	36,F,42.0	30	29013	35,M,22.7
8	9120.32	36,F,42.0	45	29431.4	35,M,22.7
11	9130.67	36,F,42.0	23	29496.3	35,M,22.7
7	9140.36	36,F,42.0	40	29543.3	35,M,22.7
6	9248.01	36,F,42.0	36	30425.7	35,M,22.7
4	9412.54	36,F,42.0	39	31470.4	35,M,22.7
5	9471.76	36,F,42.0	42	31915.1	35,M,22.7
9	9499.4	36,F,42.0	31	32797.9	35,M,22.7
17	9548.23	36,F,42.0	41	33719	35,M,22.7
15	9550.29	36,F,42.0	41	33986.4	35,M,22.7
13	9646.77	36,F,42.0	47	35004.2	35,M,22.7
5	9724.02	36,F,42.0	48	35066.6	35,M,22.7
4	9725.48	36,F,42.0	40	37697.2	35,M,22.7
15	9751.13	36,F,42.0	37	37716.7	35,M,22.7
16	9816.78	36,F,42.0	43	37822.2	35,M,22.7
13	9912.75	36,F,42.0	52	38247.8	35,M,22.7
15	9960.57	36,F,42.0	56	39856.1	35,M,22.7
7	10003.7	36,F,42.0	60	41806.8	35,M,22.7
12	10024.4	36,F,42.0	71	42160.7	35,M,22.7
13	10062.5	36,F,42.0	84	42356	35,M,22.7
14	10119.5	36,F,42.0	48	42596.1	35,M,22.7
9	10253.9	36,F,42.0	57	43268.9	35,M,22.7
10	10294	36,F,42.0	73	43662.8	35,M,22.7
6	10505.7	36,F,42.0	80	45031	35,M,22.7
11	10547.5	36,F,42.0	53	45603.8	35,M,22.7
8	10594.2	36,F,42.0	48	46299	35,M,22.7
16	10631.1	36,F,42.0	43	47271.8	35,M,22.7
11	10645.7	36,F,42.0	66	49290.9	35,M,22.7
9	10663.6	36,F,42.0	70	49490.8	35,M,22.7
18	10692.5	36,F,42.0	63	49614.3	35,M,22.7
13	10726	36,F,42.0	39	54568.9	35,M,22.7
10	10746.4	36,F,42.0	63	55071.4	35,M,22.7
16	10777.4	36,F,42.0	85	58964.5	35,M,22.7
19	10799.7	36,F,42.0	56	59244	35,M,22.7
5	10816.3	36,F,42.0	78	60855.7	35,M,22.7
9	10844	36,F,42.0	111	60944.4	35,M,22.7
16	10979.8	36,F,42.0	58	62325.2	35,M,22.7
9	11115.4	36,F,42.0	75	63432.7	35,M,22.7
19	11132.8	36,F,42.0	72	63771.5	35,M,22.7
6	11222.2	36,F,42.0	68	69601	35,M,22.7
11	11270.3	36,F,42.0	93	72570.2	35,M,22.7
21	11308.6	36,F,42.0	62	75721.1	35,M,22.7
10	11353.7	36,F,42.0	94	81575.9	35,M,22.7
15	11367.8	36,F,42.0	135	83353.9	35,M,22.7
15	11373.2	36,F,42.0	129	83781.9	35,M,22.7
16	11440.6	36,F,42.0	81	85755	35,M,22.7
9	11447	36,F,42.0	94	86133.5	35,M,22.7
18	11771.3	36,F,42.0	144	95117.1	35,M,22.7
11	11838	36,F,42.0	98	103647	35,M,22.7
15	11952.7	36,F,42.0	113	112136	35,M,22.7
13	11982.4	36,F,42.0	129	114983	35,M,22.7
24	12054.8	36,F,42.0	99	115657	35,M,22.7
24	12079	36,F,42.0	98	116439	35,M,22.7
19	12115.6	36,F,42.0	140	128780	35,M,22.7
21	12244.5	36,F,42.0	138	137580	35,M,22.7
13	12328.9	36,F,42.0	1	5173.74	37,F,38.8
6	12385.6	36,F,42.0	7	6901.18	37,F,38.8
15	12386.4	36,F,42.0	7	7197.01	37,F,38.8
18	12696	36,F,42.0	4	7285.59	37,F,38.8
9	12831.2	36,F,42.0	8	7695.96	37,F,38.8
17	12852.8	36,F,42.0	2	7741.78	37,F,38.8
16	12894.1	36,F,42.0	3	9939.68	37,F,38.8
20	12943.7	36,F,42.0	8	9949.2	37,F,38.8
17	13390.4	36,F,42.0	12	10116.2	37,F,38.8
22	13416.5	36,F,42.0	5	10371.7	37,F,38.8
25	13550	36,F,42.0	10	10472.1	37,F,38.8
12	13572.9	36,F,42.0	9	11717.8	37,F,38.8
12	13624.1	36,F,42.0	9	11945.4	37,F,38.8
18	13659.5	36,F,42.0	18	12029.1	37,F,38.8
12	13827.4	36,F,42.0	12	12066.6	37,F,38.8
14	13863.9	36,F,42.0	14	12136.8	37,F,38.8
18	14236.4	36,F,42.0	18	13245.3	37,F,38.8
19	14321.3	36,F,42.0	16	13615.7	37,F,38.8
10	14402.8	36,F,42.0	11	15224.2	37,F,38.8
15	14550	36,F,42.0	13	16287.6	37,F,38.8
19	14641.1	36,F,42.0	8	17058.5	37,F,38.8
12	14690	36,F,42.0	24	17203	37,F,38.8
26	14708.2	36,F,42.0	15	17934.7	37,F,38.8
27	14901.5	36,F,42.0	17	18140.5	37,F,38.8
10	15086.7	36,F,42.0	17	19152.6	37,F,38.8
20	15153.7	36,F,42.0	18	19175.4	37,F,38.8
13	15479.6	36,F,42.0	19	19403.8	37,F,38.8
18	15779.3	36,F,42.0	16	19469.4	37,F,38.8
12	15993.7	36,F,42.0	19	20211.2	37,F,38.8
22	16138.2	36,F,42.0	18	20581.7	37,F,38.8
8	16138.7	36,F,42.0	19	20888.4	37,F,38.8
18	16234.2	36,F,42.0	22	20949.8	37,F,38.8
11	16430.9	36,F,42.0	15	20995.8	37,F,38.8
17	16457	36,F,42.0	20	21368	37,F,38.8
28	16656.1	36,F,42.0	21	21582.1	37,F,38.8
19	16833.9	36,F,42.0	22	21703.1	37,F,38.8
19	16938.7	36,F,42.0	26	21739.4	37,F,38.8
14	17161.4	36,F,42.0	12	21841.9	37,F,38.8
20	17268.8	36,F,42.0	24	22134.8	37,F,38.8
30	17363.9	36,F,42.0	20	23070.2	37,F,38.8
30	17532.1	36,F,42.0	24	23165.3	37,F,38.8
16	17572.3	36,F,42.0	20	23338.9	37,F,38.8
27	17645.2	36,F,42.0	18	23419.4	37,F,38.8
27	17757.2	36,F,42.0	22	24262.6	37,F,38.8
22	17819.1	36,F,42.0	23	24276.5	37,F,38.8
27	17850.6	36,F,42.0	28	24684.1	37,F,38.8
22	17951	36,F,42.0	22	24841.3	37,F,38.8
13	18199.1	36,F,42.0	30	25087.6	37,F,38.8
26	18230.3	36,F,42.0	15	25874.6	37,F,38.8
26	18335.1	36,F,42.0	17	26169	37,F,38.8
21	18377.9	36,F,42.0	46	27613.1	37,F,38.8
23	18384.7	36,F,42.0	15	32015.8	37,F,38.8
36	18385	36,F,42.0	47	32366.5	37,F,38.8
25	18447.7	36,F,42.0	29	33457.4	37,F,38.8
27	18530.9	36,F,42.0	33	34154.5	37,F,38.8
16	18959.6	36,F,42.0	24	34667.6	37,F,38.8
23	19247.7	36,F,42.0	58	35118.5	37,F,38.8
32	19405.2	36,F,42.0	44	35193.1	37,F,38.8
27	19481.7	36,F,42.0	22	36668.1	37,F,38.8
27	19955.6	36,F,42.0	49	36844.4	37,F,38.8
38	20147.2	36,F,42.0	21	37293.8	37,F,38.8
16	20202.8	36,F,42.0	43	38141.1	37,F,38.8
13	20211.2	36,F,42.0	60	41382.9	37,F,38.8
27	20463.7	36,F,42.0	37	44114.8	37,F,38.8
25	20548.2	36,F,42.0	34	44465.6	37,F,38.8
17	20972	36,F,42.0	54	45741.3	37,F,38.8
26	21005.8	36,F,42.0	32	51264.2	37,F,38.8
41	21202	36,F,42.0	43	51628.5	37,F,38.8
16	21339.2	36,F,42.0	48	57998.5	37,F,38.8
39	21855.2	36,F,42.0	97	58763.3	37,F,38.8
17	22008.6	36,F,42.0	43	61898.5	37,F,38.8
19	22098.7	36,F,42.0	37	63305.5	37,F,38.8
18	22180	36,F,42.0	69	67978.6	37,F,38.8
36	22225.8	36,F,42.0	75	69094.9	37,F,38.8
36	22447.5	36,F,42.0	85	69532.3	37,F,38.8
41	22664.6	36,F,42.0	64	74418.4	37,F,38.8
16	22780.8	36,F,42.0	64	76403	37,F,38.8
24	22850.6	36,F,42.0	111	82221.7	37,F,38.8
22	23002.7	36,F,42.0	108	91634.9	37,F,38.8
18	23158.5	36,F,42.0	71	95124.4	37,F,38.8
23	23639.8	36,F,42.0	97	97727.7	37,F,38.8
34	23697.6	36,F,42.0	126	105091	37,F,38.8
33	24323.5	36,F,42.0	99	106538	37,F,38.8
16	24511.2	36,F,42.0	97	107943	37,F,38.8
29	25878.1	36,F,42.0	139	109760	37,F,38.8
21	25957	36,F,42.0	123	122007	37,F,38.8
27	25995.4	36,F,42.0	118	124226	37,F,38.8
25	26078.9	36,F,42.0	129	127835	37,F,38.8
35	26102.8	36,F,42.0	85	139441	37,F,38.8
30	26189	36,F,42.0	129	154741	37,F,38.8
13	26325.3	36,F,42.0	169	157781	37,F,38.8
46	27175.5	36,F,42.0	153	160270	37,F,38.8
29	28090.2	36,F,42.0	171	162100	37,F,38.8
24	28099.8	36,F,42.0	244	229226	37,F,38.8
20	28158.5	36,F,42.0	314	238193	37,F,38.8
48	28367.3	36,F,42.0	1	6787.83	37,F,38.8
25	28612.2	36,F,42.0	9	7599.36	37,F,38.8
19	28899.1	36,F,42.0	6	8104.53	37,F,38.8
49	28906.7	36,F,42.0	11	9570.34	37,F,38.8
35	28992.5	36,F,42.0	14	11188.5	37,F,38.8
33	29064.4	36,F,42.0	10	11322.7	37,F,38.8
18	29321.7	36,F,42.0	9	12097.1	37,F,38.8
37	29576.2	36,F,42.0	15	12512.7	37,F,38.8
22	30312.8	36,F,42.0	9	12876.8	37,F,38.8
27	30322.5	36,F,42.0	35	13614.3	37,F,38.8
34	30354	36,F,42.0	11	13936.1	37,F,38.8
38	31191.6	36,F,42.0	21	14052.1	37,F,38.8
53	31474.1	36,F,42.0	8	15297.1	37,F,38.8
31	31541	36,F,42.0	21	15627.5	37,F,38.8
16	32687.3	36,F,42.0	17	18923	37,F,38.8
35	35024.9	36,F,42.0	21	19282.7	37,F,38.8
35	35142.1	36,F,42.0	24	19736.7	37,F,38.8
34	35225.2	36,F,42.0	19	19741.9	37,F,38.8
39	35599.5	36,F,42.0	35	19755.8	37,F,38.8
29	35769.5	36,F,42.0	18	21022.5	37,F,38.8
65	36063.3	36,F,42.0	30	21273.6	37,F,38.8
57	36177.3	36,F,42.0	28	21599.9	37,F,38.8
43	36300.4	36,F,42.0	30	21900.7	37,F,38.8
35	36445.7	36,F,42.0	14	21945.3	37,F,38.8
22	37217.2	36,F,42.0	15	22676.5	37,F,38.8
48	37219.7	36,F,42.0	12	22873.7	37,F,38.8
32	37521.4	36,F,42.0	21	22874.9	37,F,38.8
37	38177.6	36,F,42.0	20	23052	37,F,38.8
85	38857.3	36,F,42.0	34	23445.3	37,F,38.8
37	40485.4	36,F,42.0	16	24493.8	37,F,38.8
40	42157.2	36,F,42.0	31	25144.8	37,F,38.8
45	42228.9	36,F,42.0	16	25361.8	37,F,38.8
25	42291.2	36,F,42.0	30	27578.1	37,F,38.8
36	42655.9	36,F,42.0	33	28369.5	37,F,38.8
32	43044.7	36,F,42.0	31	28617.1	37,F,38.8
48	43260.1	36,F,42.0	31	29125.6	37,F,38.8
95	43428.8	36,F,42.0	25	29823.2	37,F,38.8
44	45027	36,F,42.0	25	30683.6	37,F,38.8
48	45152.2	36,F,42.0	38	30714	37,F,38.8
58	45250	36,F,42.0	39	31830.1	37,F,38.8
54	46894.6	36,F,42.0	43	35040	37,F,38.8
46	47130.5	36,F,42.0	29	36234	37,F,38.8
28	47805.7	36,F,42.0	34	36760.9	37,F,38.8
39	47986.9	36,F,42.0	7	39151.1	37,F,38.8
39	48645.7	36,F,42.0	28	40122	37,F,38.8
82	48658.7	36,F,42.0	42	40422.8	37,F,38.8
53	50044.6	36,F,42.0	26	40460.4	37,F,38.8
55	53775.8	36,F,42.0	49	41622.7	37,F,38.8
37	54481.9	36,F,42.0	43	43470.1	37,F,38.8
60	54772	36,F,42.0	51	47796.5	37,F,38.8
50	56742.6	36,F,42.0	58	47976.6	37,F,38.8
49	57064	36,F,42.0	49	51521	37,F,38.8
47	59248.4	36,F,42.0	57	51654	37,F,38.8
42	61987.2	36,F,42.0	42	53674.5	37,F,38.8
33	62293.4	36,F,42.0	37	57140.4	37,F,38.8
31	63197	36,F,42.0	47	57389.2	37,F,38.8
53	65158.5	36,F,42.0	60	61139.9	37,F,38.8
88	65347	36,F,42.0	66	64447.5	37,F,38.8
67	67629.8	36,F,42.0	38	67068.3	37,F,38.8
109	70967.1	36,F,42.0	64	69747.4	37,F,38.8
100	77279.5	36,F,42.0	71	75378.1	37,F,38.8
53	79660.5	36,F,42.0	35	75996.5	37,F,38.8
97	84260.1	36,F,42.0	49	76092.2	37,F,38.8
91	84537	36,F,42.0	44	80084	37,F,38.8
66	85904.3	36,F,42.0	51	80290.3	37,F,38.8
64	91082.4	36,F,42.0	52	82548	37,F,38.8
106	91325.7	36,F,42.0	91	82911.7	37,F,38.8
67	95173.3	36,F,42.0	86	84253.3	37,F,38.8
107	96060.7	36,F,42.0	80	95137.7	37,F,38.8
73	97216.1	36,F,42.0	76	95636.9	37,F,38.8
134	101431	36,F,42.0	114	106408	37,F,38.8
76	107076	36,F,42.0	72	107439	37,F,38.8
110	111600	36,F,42.0	63	121819	37,F,38.8
159	112864	36,F,42.0	149	123699	37,F,38.8
99	114294	36,F,42.0	83	128097	37,F,38.8
123	120108	36,F,42.0	180	155510	37,F,38.8
151	126135	36,F,42.0	129	178431	37,F,38.8
186	142430	36,F,42.0	162	181513	37,F,38.8
201	203409	36,F,42.0	1	5270.79	44,F,28.1
6	5315.7	39,M, 25.1	4	5355.61	44,F,28.1
4	5320.1	39,M, 25.1	2	5377.65	44,F,28.1
6	5372.79	39,M, 25.1	2	5870.8	44,F,28.1
13	5447.26	39,M, 25.1	10	7093.21	44,F,28.1
9	5460.43	39,M, 25.1	2	7421.62	44,F,28.1
9	5537.41	39,M, 25.1	2	7871.9	44,F,28.1
6	5580.7	39,M, 25.1	3	8353.2	44,F,28.1
4	5590.73	39,M, 25.1	1	8510.55	44,F,28.1
6	5619.68	39,M, 25.1	6	8725.48	44,F,28.1
6	5665.2	39,M, 25.1	6	9130.53	44,F,28.1
4	5703.94	39,M, 25.1	4	9189.54	44,F,28.1
5	5736.67	39,M, 25.1	3	9823.14	44,F,28.1
7	6044.06	39,M, 25.1	4	10191.3	44,F,28.1
11	6137.2	39,M, 25.1	9	10263	44,F,28.1
17	6299.22	39,M, 25.1	11	10424.3	44,F,28.1
4	6389.63	39,M, 25.1	10	10892	44,F,28.1
7	6396.2	39,M, 25.1	15	11138.9	44,F,28.1
7	6440.06	39,M, 25.1	8	11280.5	44,F,28.1
8	6454.74	39,M, 25.1	10	11325.2	44,F,28.1
5	6496.22	39,M, 25.1	6	13014	44,F,28.1
7	6522.22	39,M, 25.1	4	13108.7	44,F,28.1
8	6532.86	39,M, 25.1	6	13123	44,F,28.1
17	6883.32	39,M, 25.1	2	13173.3	44,F,28.1
4	6925.08	39,M, 25.1	9	13256.2	44,F,28.1
14	6981.05	39,M, 25.1	2	14476.5	44,F,28.1
9	7080.31	39,M, 25.1	28	14568.9	44,F,28.1
4	7080.84	39,M, 25.1	13	14806.6	44,F,28.1
13	7114.27	39,M, 25.1	13	15241.8	44,F,28.1
4	7131.78	39,M, 25.1	8	15585.1	44,F,28.1
7	7140.79	39,M, 25.1	16	15961.7	44,F,28.1
5	7194.3	39,M, 25.1	17	16253.5	44,F,28.1
12	7216.14	39,M, 25.1	13	16912.8	44,F,28.1
8	7319.84	39,M, 25.1	13	17021.7	44,F,28.1
5	7396.32	39,M, 25.1	11	17116.3	44,F,28.1
7	7478.3	39,M, 25.1	8	17612.7	44,F,28.1
9	7529.06	39,M, 25.1	15	17838.6	44,F,28.1
12	7662.04	39,M, 25.1	11	18564.4	44,F,28.1
17	7663.33	39,M, 25.1	16	19085.5	44,F,28.1
7	7683.04	39,M, 25.1	15	19528.1	44,F,28.1
8	7967.75	39,M, 25.1	19	19614.6	44,F,28.1
8	7992.74	39,M, 25.1	11	19977.7	44,F,28.1
4	8005.9	39,M, 25.1	27	20045.7	44,F,28.1
16	8074.13	39,M, 25.1	22	20167	44,F,28.1
18	8155.75	39,M, 25.1	14	21572.4	44,F,28.1
9	8170.7	39,M, 25.1	9	21707.1	44,F,28.1
8	8227.94	39,M, 25.1	18	21929.7	44,F,28.1
14	8246.46	39,M, 25.1	18	22173.6	44,F,28.1
11	8351.07	39,M, 25.1	20	22664.6	44,F,28.1
5	8354.52	39,M, 25.1	8	23200.2	44,F,28.1
9	8386.81	39,M, 25.1	18	23797.6	44,F,28.1
15	8562.74	39,M, 25.1	11	25065.8	44,F,28.1
4	8589.65	39,M, 25.1	11	27191.9	44,F,28.1
11	8616.46	39,M, 25.1	46	27642.2	44,F,28.1
13	8653.41	39,M, 25.1	47	28478.5	44,F,28.1
15	8688.27	39,M, 25.1	19	30771.4	44,F,28.1
23	8740.2	39,M, 25.1	32	31317	44,F,28.1
11	8786.95	39,M, 25.1	26	32079.6	44,F,28.1
2	8906.56	39,M, 25.1	19	32447.7	44,F,28.1
9	8974.46	39,M, 25.1	16	32472.9	44,F,28.1
9	9142.92	39,M, 25.1	37	32530.5	44,F,28.1
10	9281.6	39,M, 25.1	21	33834.9	44,F,28.1
9	9411.49	39,M, 25.1	24	34969.5	44,F,28.1
17	9441.33	39,M, 25.1	45	37218.4	44,F,28.1
12	9806.86	39,M, 25.1	16	38155.6	44,F,28.1
12	10006	39,M, 25.1	42	39993.8	44,F,28.1
23	10186.1	39,M, 25.1	46	40608.4	44,F,28.1
16	10302.7	39,M, 25.1	32	42826.5	44,F,28.1
10	10522.6	39,M, 25.1	26	44346.2	44,F,28.1
27	10557.4	39,M, 25.1	34	44650.9	44,F,28.1
17	10588.8	39,M, 25.1	28	48942.2	44,F,28.1
10	10686.8	39,M, 25.1	48	49752.9	44,F,28.1
11	10696.7	39,M, 25.1	39	53328	44,F,28.1
18	10763.7	39,M, 25.1	59	54024.7	44,F,28.1
15	10903.9	39,M, 25.1	62	54655.8	44,F,28.1
15	10960.6	39,M, 25.1	37	55791.2	44,F,28.1
17	11103.9	39,M, 25.1	47	57359.1	44,F,28.1
17	11138.7	39,M, 25.1	27	58095.2	44,F,28.1
7	11161	39,M, 25.1	43	58654.5	44,F,28.1
14	11168.1	39,M, 25.1	30	60185.8	44,F,28.1
19	11302.7	39,M, 25.1	47	60480	44,F,28.1
15	11410.1	39,M, 25.1	41	63225.3	44,F,28.1
12	11523	39,M, 25.1	53	67219.3	44,F,28.1
20	11625.8	39,M, 25.1	41	67665.8	44,F,28.1
5	11914.2	39,M, 25.1	49	71268.9	44,F,28.1
15	11934.7	39,M, 25.1	102	75427	44,F,28.1
28	12050.2	39,M, 25.1	77	75866.4	44,F,28.1
8	12174.8	39,M, 25.1	94	76517.3	44,F,28.1
11	12323.3	39,M, 25.1	115	77776.3	44,F,28.1
15	12498.4	39,M, 25.1	54	78073.8	44,F,28.1
17	12680.3	39,M, 25.1	109	78750.7	44,F,28.1
22	12737.5	39,M, 25.1	84	82724	44,F,28.1
26	12743	39,M, 25.1	94	96815.2	44,F,28.1
10	12913.8	39,M, 25.1	138	101249	44,F,28.1
26	12984.5	39,M, 25.1	98	101770	44,F,28.1
15	13034.4	39,M, 25.1	75	103651	44,F,28.1
20	13132.4	39,M, 25.1	88	103911	44,F,28.1
18	13153	39,M, 25.1	95	108866	44,F,28.1
20	13157	39,M, 25.1	109	113736	44,F,28.1
17	13473.2	39,M, 25.1	129	115866	44,F,28.1
13	13524.1	39,M, 25.1	147	120829	44,F,28.1
15	13625	39,M, 25.1	163	126659	44,F,28.1
10	13725.2	39,M, 25.1	205	159320	44,F,28.1
19	13918.8	39,M, 25.1	240	193918	44,F,28.1
21	14236.8	39,M, 25.1	4	5176.85	44,F,28.1
18	14357.4	39,M, 25.1	6	5306.98	44,F,28.1
14	14588.2	39,M, 25.1	8	5318.77	44,F,28.1
20	14667.2	39,M, 25.1	4	5467.21	44,F,28.1
18	14713.4	39,M, 25.1	5	5568.29	44,F,28.1
15	14816.2	39,M, 25.1	11	5637.02	44,F,28.1
28	14947.2	39,M, 25.1	3	5871.45	44,F,28.1
12	15187.3	39,M, 25.1	6	5959.15	44,F,28.1
14	15382.3	39,M, 25.1	11	5967.94	44,F,28.1
24	15387.1	39,M, 25.1	7	6022.13	44,F,28.1
13	15478.1	39,M, 25.1	19	6367.71	44,F,28.1
19	15515.9	39,M, 25.1	2	6424.47	44,F,28.1
17	15909.2	39,M, 25.1	13	6438.81	44,F,28.1
58	15910.5	39,M, 25.1	7	6475.02	44,F,28.1
17	16047.5	39,M, 25.1	5	6518.51	44,F,28.1
22	16133.1	39,M, 25.1	9	6723.69	44,F,28.1
23	16155.5	39,M, 25.1	8	6773.24	44,F,28.1
15	16464.4	39,M, 25.1	2	6891.45	44,F,28.1
18	16468.3	39,M, 25.1	9	7027.15	44,F,28.1
24	16552.5	39,M, 25.1	12	7073.36	44,F,28.1
14	16734.6	39,M, 25.1	2	7378.23	44,F,28.1
21	16960.8	39,M, 25.1	8	7597.88	44,F,28.1
14	17255.1	39,M, 25.1	14	7907.1	44,F,28.1
32	17600.5	39,M, 25.1	9	8334.46	44,F,28.1
29	17666	39,M, 25.1	17	8649.17	44,F,28.1
21	17936.5	39,M, 25.1	8	8978.66	44,F,28.1
19	18068.5	39,M, 25.1	28	9693.05	44,F,28.1
30	18154.4	39,M, 25.1	10	9773.64	44,F,28.1
24	18189.9	39,M, 25.1	12	9934.9	44,F,28.1
15	18238.3	39,M, 25.1	10	10338.1	44,F,28.1
15	18383.9	39,M, 25.1	14	10949.8	44,F,28.1
27	18613.3	39,M, 25.1	25	11425.8	44,F,28.1
33	18616.5	39,M, 25.1	14	11877.9	44,F,28.1
26	18733.4	39,M, 25.1	15	12001.6	44,F,28.1
25	18965.5	39,M, 25.1	22	12134.3	44,F,28.1
26	19132.9	39,M, 25.1	13	12171.6	44,F,28.1
31	19254.3	39,M, 25.1	11	12177.2	44,F,28.1
19	19505.6	39,M, 25.1	9	12511.5	44,F,28.1
38	19639.2	39,M, 25.1	29	13271.9	44,F,28.1
27	19730	39,M, 25.1	12	13545.8	44,F,28.1
23	19775.9	39,M, 25.1	13	13637	44,F,28.1
17	19915.3	39,M, 25.1	14	16388.1	44,F,28.1
37	20030.3	39,M, 25.1	36	16508.9	44,F,28.1
20	20360.5	39,M, 25.1	34	16609.4	44,F,28.1
26	20490.6	39,M, 25.1	12	16855.6	44,F,28.1
13	20493.6	39,M, 25.1	22	17256.7	44,F,28.1
13	20725.5	39,M, 25.1	34	18476.2	44,F,28.1
29	20770.6	39,M, 25.1	17	18775	44,F,28.1
22	21025.6	39,M, 25.1	24	18861.6	44,F,28.1
24	21071.5	39,M, 25.1	30	21678.7	44,F,28.1
24	21205.8	39,M, 25.1	40	21786.4	44,F,28.1
33	21259.9	39,M, 25.1	31	22153.4	44,F,28.1
31	21370.8	39,M, 25.1	33	22338.7	44,F,28.1
28	21456.6	39,M, 25.1	23	22688.7	44,F,28.1
18	21546.3	39,M, 25.1	22	23361.9	44,F,28.1
8	21589	39,M, 25.1	45	23713.7	44,F,28.1
35	21631.6	39,M, 25.1	12	23784.6	44,F,28.1
21	21990.8	39,M, 25.1	22	24145.7	44,F,28.1
33	22023.6	39,M, 25.1	54	24320.2	44,F,28.1
22	22161.8	39,M, 25.1	41	24580.9	44,F,28.1
28	22364.1	39,M, 25.1	19	24666.2	44,F,28.1
13	23429.9	39,M, 25.1	28	24930.8	44,F,28.1
26	23474	39,M, 25.1	29	25688.9	44,F,28.1
26	23563.9	39,M, 25.1	17	26484.5	44,F,28.1
24	23576.6	39,M, 25.1	30	27498.3	44,F,28.1
24	23769.2	39,M, 25.1	18	28929.3	44,F,28.1
22	23823.1	39,M, 25.1	24	31095.5	44,F,28.1
41	23851.5	39,M, 25.1	28	34185.4	44,F,28.1
33	24387.9	39,M, 25.1	20	36522.8	44,F,28.1
49	24874.6	39,M, 25.1	20	39181.8	44,F,28.1
28	24923.4	39,M, 25.1	78	43059.9	44,F,28.1
24	24953.1	39,M, 25.1	37	45591	44,F,28.1
23	25012.2	39,M, 25.1	72	47093.6	44,F,28.1
40	25403.2	39,M, 25.1	53	52940.7	44,F,28.1
31	25792.1	39,M, 25.1	44	53058.4	44,F,28.1
31	25902.5	39,M, 25.1	50	55272.5	44,F,28.1
23	25973.1	39,M, 25.1	35	56159.2	44,F,28.1
23	26087.2	39,M, 25.1	111	60868.5	44,F,28.1
28	26093.3	39,M, 25.1	37	64383.3	44,F,28.1
23	26320.2	39,M, 25.1	84	72630	44,F,28.1
49	26358	39,M, 25.1	66	77092.6	44,F,28.1
26	26375.9	39,M, 25.1	172	83599.1	44,F,28.1
28	26392.9	39,M, 25.1	161	86909.8	44,F,28.1
18	26587	39,M, 25.1	73	88342.3	44,F,28.1
27	26631	39,M, 25.1	102	104223	44,F,28.1
23	26755.1	39,M, 25.1	97	108216	44,F,28.1
18	26875	39,M, 25.1	169	114240	44,F,28.1
35	27827.4	39,M, 25.1	133	118061	44,F,28.1
30	27896.7	39,M, 25.1	173	187551	44,F,28.1
44	28005.9	39,M, 25.1	4	5681.59	52,F,34.8
48	28099	39,M, 25.1	4	5774.74	52,F,34.8
34	28193.6	39,M, 25.1	4	5779.37	52,F,34.8
38	28320.6	39,M, 25.1	14	5869.96	52,F,34.8
31	28815.8	39,M, 25.1	4	5949.9	52,F,34.8
37	28854.5	39,M, 25.1	1	6245.46	52,F,34.8
34	29457.9	39,M, 25.1	6	7532.2	52,F,34.8
32	29702.2	39,M, 25.1	16	7826.93	52,F,34.8
22	29945.8	39,M, 25.1	20	8877.64	52,F,34.8
36	30169.7	39,M, 25.1	13	9168.3	52,F,34.8
39	30550.5	39,M, 25.1	14	9707.05	52,F,34.8
36	30661.1	39,M, 25.1	19	9870.91	52,F,34.8
42	30947.1	39,M, 25.1	20	9932.77	52,F,34.8
55	30967.5	39,M, 25.1	17	10387.9	52,F,34.8
35	31770	39,M, 25.1	9	11155.3	52,F,34.8
29	31952.4	39,M, 25.1	10	11719.2	52,F,34.8
24	31953.9	39,M, 25.1	10	11744.9	52,F,34.8
32	32217.6	39,M, 25.1	24	11820.8	52,F,34.8
50	32237.3	39,M, 25.1	10	11823.3	52,F,34.8
13	32526.4	39,M, 25.1	22	11835.6	52,F,34.8
50	32559.2	39,M, 25.1	20	12624.2	52,F,34.8
32	32601.6	39,M, 25.1	10	13353	52,F,34.8
34	32861.4	39,M, 25.1	9	13648.3	52,F,34.8
27	33137.5	39,M, 25.1	31	14593.1	52,F,34.8
27	33276.7	39,M, 25.1	32	14643.7	52,F,34.8
36	33393	39,M, 25.1	8	15516.9	52,F,34.8
35	33738.3	39,M, 25.1	29	15931	52,F,34.8
55	34572.9	39,M, 25.1	18	16090.5	52,F,34.8
56	34919	39,M, 25.1	21	16651.3	52,F,34.8
42	35379.4	39,M, 25.1	12	17697.9	52,F,34.8
52	35936	39,M, 25.1	32	18390.9	52,F,34.8
63	36628.9	39,M, 25.1	33	18633.4	52,F,34.8
37	36675.3	39,M, 25.1	37	20153.5	52,F,34.8
32	36842.3	39,M, 25.1	26	20977.4	52,F,34.8
31	36922.5	39,M, 25.1	40	22322.8	52,F,34.8
31	37119.2	39,M, 25.1	34	23271.2	52,F,34.8
43	38251.9	39,M, 25.1	28	24141.8	52,F,34.8
26	38985.9	39,M, 25.1	18	25369.4	52,F,34.8
53	39407	39,M, 25.1	21	26868.4	52,F,34.8
95	40662.2	39,M, 25.1	42	28716.6	52,F,34.8
30	40729.1	39,M, 25.1	62	30472.8	52,F,34.8
62	40848	39,M, 25.1	33	31936.3	52,F,34.8
43	41322.3	39,M, 25.1	28	33701.7	52,F,34.8
49	41461.1	39,M, 25.1	35	33900.7	52,F,34.8
42	41657	39,M, 25.1	69	34849.7	52,F,34.8
73	41673.2	39,M, 25.1	25	35611	52,F,34.8
58	42089.4	39,M, 25.1	4	41334.9	52,F,34.8
49	42541.6	39,M, 25.1	55	44672.9	52,F,34.8
81	42571.3	39,M, 25.1	55	46056	52,F,34.8
44	43254.7	39,M, 25.1	96	65676.5	52,F,34.8
36	43415.8	39,M, 25.1	185	66584.6	52,F,34.8
50	43864.6	39,M, 25.1	138	83884.7	52,F,34.8
85	44139.7	39,M, 25.1	146	85947	52,F,34.8
45	44178.3	39,M, 25.1	111	100561	52,F,34.8
69	45684	39,M, 25.1	129	112370	52,F,34.8
45	45756.7	39,M, 25.1	1	6267.65	52,F,34.8
56	46313.9	39,M, 25.1	22	10611.5	52,F,34.8
60	46583.5	39,M, 25.1	7	11343.4	52,F,34.8
44	47202.8	39,M, 25.1	3	12073.3	52,F,34.8
68	48169.8	39,M, 25.1	34	13112.8	52,F,34.8
47	48909.9	39,M, 25.1	46	14495.4	52,F,34.8
114	49164.1	39,M, 25.1	9	16579.3	52,F,34.8
71	49603.5	39,M, 25.1	2	17467.6	52,F,34.8
69	49726.3	39,M, 25.1	22	17590.4	52,F,34.8
47	49905.7	39,M, 25.1	30	19295.8	52,F,34.8
70	50654.9	39,M, 25.1	12	23773.5	52,F,34.8
70	50936.7	39,M, 25.1	49	24438.8	52,F,34.8
48	50994.4	39,M, 25.1	19	26761.5	52,F,34.8
44	51261	39,M, 25.1	19	28757.3	52,F,34.8
61	51960.7	39,M, 25.1	29	29019.5	52,F,34.8
58	51968.2	39,M, 25.1	36	29934.4	52,F,34.8
58	53325.3	39,M, 25.1	9	31243.9	52,F,34.8
113	53834.6	39,M, 25.1	19	31493.9	52,F,34.8
72	54194.2	39,M, 25.1	40	31842.3	52,F,34.8
81	56771.6	39,M, 25.1	14	32089.8	52,F,34.8
70	56799.5	39,M, 25.1	24	34690.5	52,F,34.8
74	58645.3	39,M, 25.1	30	36057.4	52,F,34.8
86	58901.6	39,M, 25.1	40	39453.9	52,F,34.8
59	59163	39,M, 25.1	60	42417.3	52,F,34.8
73	59208.5	39,M, 25.1	33	43255.3	52,F,34.8
59	59808.8	39,M, 25.1	54	43464.3	52,F,34.8
57	60055.5	39,M, 25.1	38	43601.7	52,F,34.8
101	60403.4	39,M, 25.1	132	43864.6	52,F,34.8
95	61983.3	39,M, 25.1	39	44039.6	52,F,34.8
111	62194.9	39,M, 25.1	49	45146.1	52,F,34.8
77	62691.7	39,M, 25.1	61	47760.8	52,F,34.8
108	62858.4	39,M, 25.1	84	50116.9	52,F,34.8
62	64933.6	39,M, 25.1	86	52975.6	52,F,34.8
60	65215.1	39,M, 25.1	86	55764	52,F,34.8
120	66192.7	39,M, 25.1	99	58598.1	52,F,34.8
78	67203.8	39,M, 25.1	74	59240.2	52,F,34.8
82	67234	39,M, 25.1	43	62540.5	52,F,34.8
52	67319.1	39,M, 25.1	36	65206.6	52,F,34.8
51	67540.6	39,M, 25.1	34	67996.2	52,F,34.8
94	68712.3	39,M, 25.1	142	69088.9	52,F,34.8
88	69231.2	39,M, 25.1	35	69397	52,F,34.8
122	69747.2	39,M, 25.1	43	80193.9	52,F,34.8
87	70113.3	39,M, 25.1	99	86807.2	52,F,34.8
81	71500.6	39,M, 25.1	47	88315.3	52,F,34.8
93	73244.8	39,M, 25.1	118	92345.5	52,F,34.8
85	73561.3	39,M, 25.1	99	95586	52,F,34.8
77	73696	39,M, 25.1	71	96980.3	52,F,34.8
94	74818.8	39,M, 25.1	71	102613	52,F,34.8
103	78278	39,M, 25.1	24	103338	52,F,34.8
114	78749.1	39,M, 25.1	120	111533	52,F,34.8
101	79328.4	39,M, 25.1	132	113560	52,F,34.8
109	79592.1	39,M, 25.1	170	124248	52,F,34.8
173	79645.7	39,M, 25.1	84	127490	52,F,34.8
106	80374.1	39,M, 25.1	114	140270	52,F,34.8
121	82083.7	39,M, 25.1	171	141103	52,F,34.8
148	82320	39,M, 25.1	205	152742	52,F,34.8
110	83369.4	39,M, 25.1	244	248928	52,F,34.8
70	83511.1	39,M, 25.1	221	302483	52,F,34.8
113	83560.6	39,M, 25.1	6	5276.76	57,M,50.2
114	84587.3	39,M, 25.1	8	5344.48	57,M,50.2
100	84701	39,M, 25.1	2	5554.48	57,M,50.2
91	85479.9	39,M, 25.1	3	5740.11	57,M,50.2
110	87038.7	39,M, 25.1	4	5788.84	57,M,50.2
84	87843.5	39,M, 25.1	6	5807.12	57,M,50.2
93	88506.9	39,M, 25.1	10	5864.12	57,M,50.2
98	89263.3	39,M, 25.1	4	5886.22	57,M,50.2
102	89412.8	39,M, 25.1	5	5888.23	57,M,50.2
134	90990.8	39,M, 25.1	5	5951.58	57,M,50.2
98	92140.8	39,M, 25.1	6	6100.83	57,M,50.2
127	92223.6	39,M, 25.1	5	6125.12	57,M,50.2
138	93883.8	39,M, 25.1	3	6130.99	57,M,50.2
117	96600.3	39,M, 25.1	5	6159.56	57,M,50.2
108	99896.1	39,M, 25.1	2	6346.14	57,M,50.2
101	101168	39,M, 25.1	4	6381.17	57,M,50.2
154	103227	39,M, 25.1	5	6719.37	57,M,50.2
144	103237	39,M, 25.1	1	6784.99	57,M,50.2
102	105498	39,M, 25.1	9	6902.01	57,M,50.2
215	105872	39,M, 25.1	5	6987	57,M,50.2
111	112373	39,M, 25.1	4	7072.34	57,M,50.2
96	113020	39,M, 25.1	6	7090.8	57,M,50.2
176	120811	39,M, 25.1	8	7125.38	57,M,50.2
181	124369	39,M, 25.1	3	7233.98	57,M,50.2
142	126138	39,M, 25.1	5	7374.75	57,M,50.2
186	127009	39,M, 25.1	4	7522.35	57,M,50.2
150	134937	39,M, 25.1	4	7581.47	57,M,50.2
216	135330	39,M, 25.1	5	7588.83	57,M,50.2
142	139185	39,M, 25.1	6	7670.8	57,M,50.2
193	140914	39,M, 25.1	11	7676.14	57,M,50.2
154	141431	39,M, 25.1	4	7729.55	57,M,50.2
156	142960	39,M, 25.1	11	7735.8	57,M,50.2
332	252634	39,M, 25.1	15	7828.3	57,M,50.2
7	5477.19	46,F,26.2	7	7923.24	57,M,50.2
16	5831.58	46,F,26.2	8	8032.03	57,M,50.2
16	5874.42	46,F,26.2	7	8055.75	57,M,50.2
12	5950.92	46,F,26.2	13	8085.77	57,M,50.2
7	6005.64	46,F,26.2	11	8663.84	57,M,50.2
5	6192.49	46,F,26.2	11	8699.6	57,M,50.2
9	6218.01	46,F,26.2	6	8912.94	57,M,50.2
11	6322.95	46,F,26.2	8	9123.27	57,M,50.2
2	6758.05	46,F,26.2	10	9138.09	57,M,50.2
12	6943.69	46,F,26.2	9	9195.42	57,M,50.2
3	7016.12	46,F,26.2	10	9234.09	57,M,50.2
21	7073.73	46,F,26.2	11	9377.79	57,M,50.2
10	7093.09	46,F,26.2	10	9586.82	57,M,50.2
13	7206.67	46,F,26.2	9	9950.59	57,M,50.2
7	7230.07	46,F,26.2	10	9992.18	57,M,50.2
5	7467.36	46,F,26.2	5	10022.7	57,M,50.2
14	7633.67	46,F,26.2	6	10196	57,M,50.2
14	7650.9	46,F,26.2	9	10271.1	57,M,50.2
13	7765.11	46,F,26.2	6	10299.6	57,M,50.2
11	7816.44	46,F,26.2	12	10354	57,M,50.2
13	8141.67	46,F,26.2	13	11775.7	57,M,50.2
13	8267.88	46,F,26.2	8	11851	57,M,50.2
6	8294.23	46,F,26.2	8	11904.1	57,M,50.2
8	8503.51	46,F,26.2	9	12124.6	57,M,50.2
9	8830.03	46,F,26.2	7	12131.4	57,M,50.2
7	8946.63	46,F,26.2	16	12493.2	57,M,50.2
14	9001.32	46,F,26.2	13	12995.9	57,M,50.2
15	9198.87	46,F,26.2	19	13043.8	57,M,50.2
12	10719.4	46,F,26.2	14	13225.9	57,M,50.2
10	10782.9	46,F,26.2	16	13475.7	57,M,50.2
21	11200.6	46,F,26.2	21	13573.5	57,M,50.2
14	11257.4	46,F,26.2	26	13645.2	57,M,50.2
19	11357.9	46,F,26.2	8	13685	57,M,50.2
12	11399.2	46,F,26.2	17	13815.8	57,M,50.2
15	11457.4	46,F,26.2	12	13840.1	57,M,50.2
2	11623.1	46,F,26.2	23	13848.7	57,M,50.2
18	11755.8	46,F,26.2	17	13914.6	57,M,50.2
14	12645.9	46,F,26.2	10	14210.5	57,M,50.2
20	12884.8	46,F,26.2	11	14353	57,M,50.2
12	13024.7	46,F,26.2	12	14479	57,M,50.2
14	13496.1	46,F,26.2	19	14484.1	57,M,50.2
33	13709.6	46,F,26.2	10	14680.5	57,M,50.2
17	13746.7	46,F,26.2	15	14777.5	57,M,50.2
24	14040.9	46,F,26.2	19	14779.7	57,M,50.2
31	14132.2	46,F,26.2	12	14794.7	57,M,50.2
12	14235.5	46,F,26.2	23	15111.9	57,M,50.2
25	14235.7	46,F,26.2	3	15167.7	57,M,50.2
22	14332.8	46,F,26.2	14	15280.8	57,M,50.2
20	14645.8	46,F,26.2	22	15493.7	57,M,50.2
14	15023	46,F,26.2	13	15550.9	57,M,50.2
15	15059.4	46,F,26.2	14	16050.9	57,M,50.2
16	15791	46,F,26.2	22	16336.2	57,M,50.2
19	16051.5	46,F,26.2	12	16358.2	57,M,50.2
31	16397.7	46,F,26.2	17	16358.8	57,M,50.2
13	16513.8	46,F,26.2	21	16671.5	57,M,50.2
27	16714.2	46,F,26.2	21	16794.5	57,M,50.2
20	17800.8	46,F,26.2	14	16939.9	57,M,50.2
16	17806	46,F,26.2	12	17056.9	57,M,50.2
19	17879	46,F,26.2	25	17308.2	57,M,50.2
19	17931	46,F,26.2	22	17422.3	57,M,50.2
27	18033.2	46,F,26.2	19	17529.2	57,M,50.2
15	18124.4	46,F,26.2	13	17711.5	57,M,50.2
19	18235.3	46,F,26.2	16	17727.6	57,M,50.2
18	18491.2	46,F,26.2	25	17821.8	57,M,50.2
35	18834.3	46,F,26.2	16	17866.3	57,M,50.2
21	19143.4	46,F,26.2	16	17889.2	57,M,50.2
17	19238.1	46,F,26.2	9	18136.5	57,M,50.2
19	19284.3	46,F,26.2	17	18155.5	57,M,50.2
27	20407.9	46,F,26.2	13	18904.1	57,M,50.2
21	20591.1	46,F,26.2	18	18942.5	57,M,50.2
22	20908	46,F,26.2	17	19065.6	57,M,50.2
20	21034.2	46,F,26.2	12	19250.8	57,M,50.2
26	21163.7	46,F,26.2	17	19296.6	57,M,50.2
17	21184.4	46,F,26.2	12	19657.5	57,M,50.2
15	22174.9	46,F,26.2	21	19986.1	57,M,50.2
27	22372.2	46,F,26.2	14	20257.8	57,M,50.2
20	22517.1	46,F,26.2	18	20527.4	57,M,50.2
17	22593.4	46,F,26.2	19	20658.8	57,M,50.2
26	22671.2	46,F,26.2	16	20774.9	57,M,50.2
16	23372.7	46,F,26.2	22	20783.7	57,M,50.2
25	23425.1	46,F,26.2	31	20921.2	57,M,50.2
36	23473	46,F,26.2	14	21688	57,M,50.2
21	24117.3	46,F,26.2	20	21957	57,M,50.2
23	24196.6	46,F,26.2	21	22109.2	57,M,50.2
22	24633.8	46,F,26.2	25	22435.3	57,M,50.2
21	25190	46,F,26.2	35	22437.6	57,M,50.2
30	25197.9	46,F,26.2	15	22681.3	57,M,50.2
28	25377.7	46,F,26.2	26	22825.3	57,M,50.2
25	25783.9	46,F,26.2	27	23460.7	57,M,50.2
25	26037	46,F,26.2	17	23500.4	57,M,50.2
36	27002.2	46,F,26.2	19	23639.8	57,M,50.2
24	27117.3	46,F,26.2	33	23787.4	57,M,50.2
31	27162.7	46,F,26.2	26	24549	57,M,50.2
36	27501	46,F,26.2	13	24771.6	57,M,50.2
38	27568.4	46,F,26.2	33	25032.6	57,M,50.2
23	28122.9	46,F,26.2	24	25084.5	57,M,50.2
31	28266.6	46,F,26.2	26	25524.2	57,M,50.2
23	28439.1	46,F,26.2	10	26169.3	57,M,50.2
20	28492.7	46,F,26.2	19	26574.2	57,M,50.2
28	28532.1	46,F,26.2	26	26894.2	57,M,50.2
11	29017	46,F,26.2	37	27159.7	57,M,50.2
26	29265.8	46,F,26.2	30	28530	57,M,50.2
29	29598.9	46,F,26.2	26	29218.8	57,M,50.2
43	30133	46,F,26.2	31	29645.6	57,M,50.2
35	30165.9	46,F,26.2	38	29915.5	57,M,50.2
28	30230.3	46,F,26.2	42	30176.1	57,M,50.2
32	30346.8	46,F,26.2	24	31170.8	57,M,50.2
25	30700.6	46,F,26.2	21	31350.1	57,M,50.2
45	30793.5	46,F,26.2	28	32198.8	57,M,50.2
25	31599.2	46,F,26.2	28	32592.3	57,M,50.2
33	32847.3	46,F,26.2	33	35173.9	57,M,50.2
36	33000.5	46,F,26.2	22	35266.8	57,M,50.2
34	33131	46,F,26.2	44	36993.8	57,M,50.2
38	33329.3	46,F,26.2	41	39509.2	57,M,50.2
38	33520	46,F,26.2	36	41320.3	57,M,50.2
35	33756.9	46,F,26.2	54	41643.4	57,M,50.2
26	34367.5	46,F,26.2	42	45329.1	57,M,50.2
29	34411	46,F,26.2	85	51830.4	57,M,50.2
26	34485.8	46,F,26.2	56	52946.1	57,M,50.2
39	34906.7	46,F,26.2	54	54607.7	57,M,50.2
29	34957.8	46,F,26.2	4	5081.66	59,F,21.4
37	35395.5	46,F,26.2	3	6301.25	59,F,21.4
2	35459.4	46,F,26.2	8	6781.9	59,F,21.4
41	35842.8	46,F,26.2	5	7227.94	59,F,21.4
26	36159	46,F,26.2	10	7673.37	59,F,21.4
43	36725.8	46,F,26.2	10	8290.72	59,F,21.4
45	36805.2	46,F,26.2	12	8330.82	59,F,21.4
31	37312.7	46,F,26.2	6	8631.5	59,F,21.4
39	37496.8	46,F,26.2	10	8638.28	59,F,21.4
32	37888.3	46,F,26.2	13	8685.04	59,F,21.4
40	37912.8	46,F,26.2	5	9169.9	59,F,21.4
30	37963.7	46,F,26.2	11	9547.74	59,F,21.4
31	38011.1	46,F,26.2	12	9810.28	59,F,21.4
49	38284.6	46,F,26.2	13	10024.5	59,F,21.4
33	38341.3	46,F,26.2	12	10381.5	59,F,21.4
39	38357.5	46,F,26.2	6	10496.8	59,F,21.4
32	38725.6	46,F,26.2	20	10872.7	59,F,21.4
52	38750.1	46,F,26.2	19	11020.5	59,F,21.4
49	39009.5	46,F,26.2	11	12039.9	59,F,21.4
50	39053.1	46,F,26.2	10	12146.1	59,F,21.4
26	39125.2	46,F,26.2	11	12225.2	59,F,21.4
41	39417.6	46,F,26.2	24	13220.4	59,F,21.4
39	40866.9	46,F,26.2	13	13343.9	59,F,21.4
40	41488.5	46,F,26.2	13	13365.7	59,F,21.4
49	41816.9	46,F,26.2	15	13544	59,F,21.4
31	42235.7	46,F,26.2	18	13992.5	59,F,21.4
36	42524.7	46,F,26.2	16	15457.5	59,F,21.4
53	42540.5	46,F,26.2	21	15543.7	59,F,21.4
61	42604.3	46,F,26.2	27	15740.4	59,F,21.4
65	42645	46,F,26.2	14	16187.9	59,F,21.4
27	43202	46,F,26.2	18	17504.9	59,F,21.4
50	43208.6	46,F,26.2	15	17596.9	59,F,21.4
52	43458.9	46,F,26.2	20	18016.9	59,F,21.4
38	43819.6	46,F,26.2	15	18349	59,F,21.4
28	44104.5	46,F,26.2	19	18860.1	59,F,21.4
39	44370.6	46,F,26.2	17	18996.1	59,F,21.4
32	44675.2	46,F,26.2	19	19082	59,F,21.4
54	45007.2	46,F,26.2	13	19105.9	59,F,21.4
38	45682.5	46,F,26.2	27	19783	59,F,21.4
38	45991.1	46,F,26.2	19	20987.3	59,F,21.4
36	46387.1	46,F,26.2	19	22079.3	59,F,21.4
65	46766.4	46,F,26.2	16	22428.2	59,F,21.4
53	47063.4	46,F,26.2	49	22484.8	59,F,21.4
40	47533.6	46,F,26.2	25	22519.4	59,F,21.4
37	47689.9	46,F,26.2	21	22857.1	59,F,21.4
39	48334.4	46,F,26.2	40	23520.6	59,F,21.4
44	48642.7	46,F,26.2	24	23568.9	59,F,21.4
38	48669.5	46,F,26.2	29	23898.4	59,F,21.4
48	48859.1	46,F,26.2	28	23911.5	59,F,21.4
54	48859.7	46,F,26.2	24	24179.6	59,F,21.4
62	48923.1	46,F,26.2	36	24198.8	59,F,21.4
42	48947	46,F,26.2	28	24274.7	59,F,21.4
39	49238.7	46,F,26.2	31	24350	59,F,21.4
58	49495.3	46,F,26.2	27	24608.1	59,F,21.4
40	49618.4	46,F,26.2	27	24649.9	59,F,21.4
45	49779.3	46,F,26.2	25	24650.1	59,F,21.4
38	49827.4	46,F,26.2	23	24856.6	59,F,21.4
40	50262.6	46,F,26.2	21	26306	59,F,21.4
60	50604.2	46,F,26.2	36	26740.1	59,F,21.4
52	50838.6	46,F,26.2	37	27327	59,F,21.4
83	51562.5	46,F,26.2	28	27680.2	59,F,21.4
50	51756.4	46,F,26.2	25	27720.6	59,F,21.4
43	51758.8	46,F,26.2	34	28952.7	59,F,21.4
57	51781.8	46,F,26.2	33	30879.3	59,F,21.4
38	52638.6	46,F,26.2	53	31276.1	59,F,21.4
43	52736.6	46,F,26.2	36	33498.7	59,F,21.4
69	52879.4	46,F,26.2	20	33992.1	59,F,21.4
62	52925.8	46,F,26.2	45	35087.3	59,F,21.4
76	52967.5	46,F,26.2	31	35868.9	59,F,21.4
55	54106.1	46,F,26.2	44	38562.5	59,F,21.4
90	54201.3	46,F,26.2	60	38761.3	59,F,21.4
38	54340.7	46,F,26.2	40	39192.2	59,F,21.4
97	54404.2	46,F,26.2	27	39352.3	59,F,21.4
41	54423.2	46,F,26.2	40	39547.8	59,F,21.4
34	55626.5	46,F,26.2	34	39694.6	59,F,21.4
77	57222.8	46,F,26.2	46	40099.3	59,F,21.4
58	58106.8	46,F,26.2	45	41043.1	59,F,21.4
54	58116.4	46,F,26.2	72	46540.4	59,F,21.4
43	58803.1	46,F,26.2	63	46573	59,F,21.4
85	59123.7	46,F,26.2	53	48370.3	59,F,21.4
65	59924.6	46,F,26.2	54	49295.1	59,F,21.4
68	60973.3	46,F,26.2	46	51114.2	59,F,21.4
60	61320.6	46,F,26.2	66	51719.1	59,F,21.4
73	62405.4	46,F,26.2	62	54363.8	59,F,21.4
109	62765.9	46,F,26.2	116	54556.3	59,F,21.4
79	63121	46,F,26.2	58	60317.6	59,F,21.4
58	63552.9	46,F,26.2	66	62154.1	59,F,21.4
73	64267.6	46,F,26.2	92	62239.3	59,F,21.4
82	64395.6	46,F,26.2	72	62876.1	59,F,21.4
86	64791.8	46,F,26.2	63	65906.5	59,F,21.4
64	66426.4	46,F,26.2	91	65985.4	59,F,21.4
71	66825.5	46,F,26.2	76	66457.5	59,F,21.4
42	68264	46,F,26.2	86	67680.8	59,F,21.4
75	68642.6	46,F,26.2	79	71055.8	59,F,21.4
72	68651.6	46,F,26.2	76	73099.7	59,F,21.4
106	69864.2	46,F,26.2	107	76800.8	59,F,21.4
82	71296.4	46,F,26.2	108	84330.9	59,F,21.4
82	72046.9	46,F,26.2	95	85342.5	59,F,21.4
106	74528.5	46,F,26.2	124	91242.5	59,F,21.4
72	75122.3	46,F,26.2	104	100368	59,F,21.4
94	75262.4	46,F,26.2	81	106526	59,F,21.4
73	76393.8	46,F,26.2	105	109023	59,F,21.4
81	77356.7	46,F,26.2	119	119090	59,F,21.4
99	78048.6	46,F,26.2	62	51597.7	59,F,21.4
99	78631.1	46,F,26.2	11	23039.4	59,F,21.4
69	78876	46,F,26.2	27	18388.8	59,F,21.4
65	79174.1	46,F,26.2	40	17876.1	59,F,21.4
96	81849.8	46,F,26.2	45	33260.7	59,F,21.4
110	84688.2	46,F,26.2	7	8738.68	59,F,21.4
84	86116.4	46,F,26.2	22	20304.9	59,F,21.4
117	86371.9	46,F,26.2	50	26660.3	59,F,21.4
71	89520.3	46,F,26.2	2	12702.3	59,F,21.4
102	89661.5	46,F,26.2	13	31663.1	59,F,21.4
78	89719.5	46,F,26.2	9	15774.8	59,F,21.4
136	90908.1	46,F,26.2	33	17278.2	59,F,21.4
114	92667.3	46,F,26.2	19	22279.1	59,F,21.4
152	93266	46,F,26.2	59	32827.6	59,F,21.4
104	95562.7	46,F,26.2	18	21710.5	59,F,21.4
85	95682.7	46,F,26.2	27	24993.2	59,F,21.4
123	96365.5	46,F,26.2	9	12738.5	59,F,21.4
101	99819.5	46,F,26.2	7	8665.9	59,F,21.4
147	105500	46,F,26.2	40	17396.9	59,F,21.4
118	111140	46,F,26.2	30	36353.6	59,F,21.4
154	111987	46,F,26.2	4	7624.74	59,F,21.4
182	135119	46,F,26.2	5	9422.08	59,F,21.4
158	136119	46,F,26.2	6	7702.03	59,F,21.4
196	143004	46,F,26.2	3	6913.21	59,F,21.4
124	151868	46,F,26.2	8	9391.3	59,F,21.4
212	157815	46,F,26.2	17	20341.3	59,F,21.4
230	206919	46,F,26.2	22	12752.5	59,F,21.4
6	6521.03	53,F,45.3	5	13232.7	59,F,21.4
5	6779.33	53,F,45.3	7	14034.1	59,F,21.4
6	6984.29	53,F,45.3	10	15170.1	59,F,21.4
10	7578.22	53,F,45.3	32	27891.7	59,F,21.4
10	7797.03	53,F,45.3	8	9124.03	59,F,21.4
3	8095.85	53,F,45.3	13	14149.2	59,F,21.4
4	8362.32	53,F,45.3	12	20951.3	59,F,21.4
8	8544.79	53,F,45.3	14	17095.3	59,F,21.4
7	8661.13	53,F,45.3	41	38822.2	59,F,21.4
14	8819.96	53,F,45.3	25	17954.5	59,F,21.4
7	9039.38	53,F,45.3	34	20257.2	59,F,21.4
3	9059.27	53,F,45.3	64	58214.1	59,F,21.4
8	9155.34	53,F,45.3	3	8733.46	59,F,21.4
9	9394.7	53,F,45.3	19	22188.7	59,F,21.4
11	10835.8	53,F,45.3	10	7355.45	59,F,21.4
7	10849.7	53,F,45.3	14	17187	59,F,21.4
8	10885.6	53,F,45.3	15	10864.3	59,F,21.4
10	10891.7	53,F,45.3	30	22760.3	59,F,21.4
16	10975.2	53,F,45.3	51	56899.5	59,F,21.4
8	11156.6	53,F,45.3	37	36992.8	59,F,21.4
14	11231.6	53,F,45.3	1	6670.58	59,F,21.4
9	11596.4	53,F,45.3	16	11893.5	59,F,21.4
8	11678.7	53,F,45.3	8	7037.08	59,F,21.4
9	11870.1	53,F,45.3	33	26050.8	59,F,21.4
17	11889.2	53,F,45.3	5	6702.14	59,F,21.4
17	11924.3	53,F,45.3	13	11950	59,F,21.4
8	12393.7	53,F,45.3	32	43070	59,F,21.4
12	12409.7	53,F,45.3	3	8529.45	59,F,21.4
10	12510.4	53,F,45.3	8	12735.7	59,F,21.4
11	12545	53,F,45.3	35	38504.4	59,F,21.4
4	12649.1	53,F,45.3	7	12312	59,F,21.4
8	12670.4	53,F,45.3	8	13905.2	59,F,21.4
15	12953.6	53,F,45.3	9	8373.95	59,F,21.4
20	13477.1	53,F,45.3	5	9704.69	59,F,21.4
8	13491.3	53,F,45.3	20	14226.7	59,F,21.4
16	13611.9	53,F,45.3	16	14701.1	59,F,21.4
14	13639.1	53,F,45.3	12	16663.2	59,F,21.4
26	14040.9	53,F,45.3	8	6621.05	59,F,21.4
13	14046.4	53,F,45.3	8	6294.45	59,F,21.4
4	14106.7	53,F,45.3	4	13005.8	59,F,21.4
23	14155.3	53,F,45.3	24	15034.8	59,F,21.4
5	14177.6	53,F,45.3	8	9081.44	59,F,21.4
10	14313.3	53,F,45.3	13	15716	59,F,21.4
12	14922	53,F,45.3	8	11100.5	59,F,21.4
14	15099.3	53,F,45.3	1	21184.8	59,F,21.4
16	15310.5	53,F,45.3	5	7177.88	59,F,21.4
15	16246.6	53,F,45.3	8	8144.55	59,F,21.4
5	16380.7	53,F,45.3	26	20915.6	59,F,21.4
9	16411	53,F,45.3	22	19728.8	59,F,21.4
18	16705	53,F,45.3	10	6452.45	59,F,21.4
18	16790.5	53,F,45.3	19	8196.16	59,F,21.4
7	16838.9	53,F,45.3	10	13885.4	59,F,21.4
13	16980.6	53,F,45.3	7	10916.7	59,F,21.4
12	17010.2	53,F,45.3	8	9348.87	59,F,21.4
15	17389	53,F,45.3	6	14659.7	59,F,21.4
20	18055.4	53,F,45.3	8	6237.78	59,F,21.4
17	18135.5	53,F,45.3	9	9112.39	59,F,21.4
15	18578.6	53,F,45.3	17	15751	59,F,21.4
26	19043.2	53,F,45.3	9	8763.96	59,F,21.4
28	19570.4	53,F,45.3	16	39165.7	59,F,21.4
7	19700.7	53,F,45.3	15	20132.9	59,F,21.4
21	19710.7	53,F,45.3	11	7175.41	59,F,21.4
15	20223.6	53,F,45.3	1	6891.02	59,F,21.4
19	20294.2	53,F,45.3	17	15867.8	59,F,21.4
32	21003.6	53,F,45.3	12	18885.6	59,F,21.4
28	21017.5	53,F,45.3	65	36975.2	59,F,21.4
34	21164.9	53,F,45.3	13	11874.9	59,F,21.4
19	21282.6	53,F,45.3	48	29837.4	59,F,21.4
19	21328.6	53,F,45.3	55	40598.8	59,F,21.4
35	21416.4	53,F,45.3	12	11803.8	59,F,21.4
35	21543.6	53,F,45.3	5	9659.91	59,F,21.4
3	21701.6	53,F,45.3	25	16266.7	59,F,21.4
13	22044.8	53,F,45.3	14	9829.16	59,F,21.4
23	22060.3	53,F,45.3	20	17715.7	59,F,21.4
15	22063.5	53,F,45.3	6	22124.9	59,F,21.4
21	22506.7	53,F,45.3	4	8414.19	59,F,21.4
9	22572.8	53,F,45.3	17	16537.1	59,F,21.4
24	23642.4	53,F,45.3	6	7567.03	59,F,21.4
21	23866.6	53,F,45.3	17	10793.9	59,F,21.4
29	23970.6	53,F,45.3	96	57155.8	59,F,21.4
14	24128.8	53,F,45.3	6	11776	59,F,21.4
27	24369.9	53,F,45.3	11	10180	59,F,21.4
22	24705.6	53,F,45.3	23	14776.2	59,F,21.4
15	26038.9	53,F,45.3	12	8387.84	59,F,21.4
15	26134.4	53,F,45.3	15	12966.3	59,F,21.4
21	27001.7	53,F,45.3	26	30728.3	59,F,21.4
21	27311.5	53,F,45.3	9	7066.53	59,F,21.4
32	27934.6	53,F,45.3	12	8317.6	59,F,21.4
22	28666.3	53,F,45.3	16	9527.96	59,F,21.4
33	28668	53,F,45.3	23	17501.5	59,F,21.4
21	29049.8	53,F,45.3	7	14546.7	59,F,21.4
32	29625.5	53,F,45.3	100	41945.5	59,F,21.4
48	29981.9	53,F,45.3	10	11207	59,F,21.4
42	30265.4	53,F,45.3	15	6243.51	59,F,21.4
21	30405.4	53,F,45.3	10	10061.7	59,F,21.4
33	30671.1	53,F,45.3	30	35428.9	59,F,21.4
31	30797.4	53,F,45.3	17	8532.72	59,F,21.4
14	30839.9	53,F,45.3	5	9693.78	59,F,21.4
16	30930.1	53,F,45.3	6	6065.82	59,F,21.4
27	31451.2	53,F,45.3	5	8206.25	59,F,21.4
40	31692.2	53,F,45.3	24	24088.1	59,F,21.4
34	33303.8	53,F,45.3	9	14581.5	59,F,21.4
46	33706.5	53,F,45.3	9	12718.9	59,F,21.4
20	33723.9	53,F,45.3	18	29312.3	59,F,21.4
24	33862.1	53,F,45.3	12	8141.55	59,F,21.4
32	34088	53,F,45.3	17	15568.7	59,F,21.4
44	34186.7	53,F,45.3	8	13565.1	59,F,21.4
33	34419.8	53,F,45.3	10	7883.73	59,F,21.4
35	35423.5	53,F,45.3	25	18944.3	59,F,21.4
40	35908.8	53,F,45.3	35	23405	59,F,21.4
38	36137.1	53,F,45.3	65	37051.4	59,F,21.4
38	36618.5	53,F,45.3	14	16775.5	59,F,21.4
34	36815.8	53,F,45.3	30	36411.5	59,F,21.4
36	36921.8	53,F,45.3	10	9828.73	59,F,21.4
41	37647.7	53,F,45.3	5	7209.26	59,F,21.4
28	37919.3	53,F,45.3	24	9318.45	59,F,21.4
42	38230.5	53,F,45.3	17	10836.8	59,F,21.4
37	39490.8	53,F,45.3	12	9282.57	59,F,21.4
60	40006.6	53,F,45.3	11	7607.06	59,F,21.4
32	40292.9	53,F,45.3	21	6797.12	59,F,21.4
41	40598.8	53,F,45.3	17	26718.3	59,F,21.4
31	41019.1	53,F,45.3	15	6919.62	59,F,21.4
34	41028.5	53,F,45.3	37	19240.3	59,F,21.4
39	41903.1	53,F,45.3	12	7016.9	59,F,21.4
85	44045.4	53,F,45.3	6	7000.24	59,F,21.4
49	45759.6	53,F,45.3	10	6374.32	59,F,21.4
43	45982.4	53,F,45.3	15	10745.5	59,F,21.4
48	48826.9	53,F,45.3	36	10578.8	59,F,21.4
53	49486.5	53,F,45.3	61	24856.7	59,F,21.4
46	49616.6	53,F,45.3	12	9734.79	59,F,21.4
59	52118.4	53,F,45.3	29	27244.5	59,F,21.4
46	52337.6	53,F,45.3	22	13641.8	59,F,21.4
85	52346.3	53,F,45.3	16	10290.4	59,F,21.4
80	53358.6	53,F,45.3	20	9316.14	59,F,21.4
24	54276.9	53,F,45.3	15	9719.35	59,F,21.4
53	54353.2	53,F,45.3	76	44874.1	59,F,21.4
35	54600.4	53,F,45.3	6	8951.47	59,F,21.4
68	57838.9	53,F,45.3	65	39157	59,F,21.4
71	58439.1	53,F,45.3	40	15578.3	59,F,21.4
57	59148.6	53,F,45.3	13	17752.2	59,F,21.4
51	60148.4	53,F,45.3	52	39706.9	59,F,21.4
69	64170.7	53,F,45.3	22	18574.7	59,F,21.4
60	65618.2	53,F,45.3	14	7347.55	59,F,21.4
72	66208.2	53,F,45.3	14	9472.79	59,F,21.4
62	66344.5	53,F,45.3	13	10629.9	59,F,21.4
79	66649.2	53,F,45.3	9	6528.28	59,F,21.4
77	67388.8	53,F,45.3	19	13127.4	59,F,21.4
70	68887.2	53,F,45.3	13	11914.3	59,F,21.4
61	73637.1	53,F,45.3	118	86540.2	59,F,21.4
53	83865.7	53,F,45.3	5	8305.85	59,F,21.4
85	84124.1	53,F,45.3	152	117263	59,F,21.4
69	85659.5	53,F,45.3	22	6306.96	59,F,21.4
42	86247.4	53,F,45.3	33	17647.4	59,F,21.4
74	87209.1	53,F,45.3	10	14155.2	59,F,21.4
102	91031.5	53,F,45.3	53	25825.5	59,F,21.4
114	97265.6	53,F,45.3	6	6107.14	59,F,21.4
121	104106	53,F,45.3	15	16672.8	59,F,21.4
133	104109	53,F,45.3	10	13564.1	59,F,21.4
109	108444	53,F,45.3	5	8916.62	59,F,21.4
208	120849	53,F,45.3	5	6213.3	59,F,21.4
119	135885	53,F,45.3	7	10867.9	59,F,21.4
116	137831	53,F,45.3	15	10625.5	59,F,21.4
140	159395	53,F,45.3	9	7207.99	59,F,21.4
161	168119	53,F,45.3	15	15008.6	59,F,21.4
153	175914	53,F,45.3	4	9974.17	59,F,21.4
444	303250	53,F,45.3	26	30146.7	59,F,21.4
4	5307.92	56,M,22.0	7	6689.97	59,F,21.4
13	5315.53	56,M,22.0	59	82114.6	59,F,21.4
16	5418.3	56,M,22.0	10	8792.96	59,F,21.4
4	5446.09	56,M,22.0	14	12144.5	59,F,21.4
13	5449.43	56,M,22.0	76	59792.6	59,F,21.4
12	5511.3	56,M,22.0	10	7994.47	59,F,21.4
15	5522.58	56,M,22.0	47	20723.4	59,F,21.4
6	5759.75	56,M,22.0	29	15989.4	59,F,21.4
22	5845.06	56,M,22.0	15	21157.7	59,F,21.4
12	5871.98	56,M,22.0	5	8515.31	59,F,21.4
18	5874.93	56,M,22.0	24	15754.1	59,F,21.4
20	5910.97	56,M,22.0	27	25949.1	59,F,21.4
8	5949.91	56,M,22.0	26	21717.5	59,F,21.4
10	5996.59	56,M,22.0	30	18525.9	59,F,21.4
8	5998.09	56,M,22.0	40	25490.7	59,F,21.4
6	6056.29	56,M,22.0	7	6499.39	59,F,21.4
12	6132.83	56,M,22.0	15	6283.23	59,F,21.4
19	6163.08	56,M,22.0	81	50282.4	59,F,21.4
11	6241.58	56,M,22.0	65	16157.8	59,F,21.4
10	6275.18	56,M,22.0	33	28248.5	59,F,21.4
5	6283.93	56,M,22.0	60	16686.4	59,F,21.4
6	6326.79	56,M,22.0	33	24507.3	59,F,21.4
7	6338.3	56,M,22.0	16	9133.02	59,F,21.4
9	6347.84	56,M,22.0	35	14323.8	59,F,21.4
13	6421.99	56,M,22.0	18	7253.3	59,F,21.4
10	6470.95	56,M,22.0	30	23942.8	59,F,21.4
11	6477.14	56,M,22.0	10	7401.19	59,F,21.4
12	6497.75	56,M,22.0	8	9325.7	59,F,21.4
20	6536.44	56,M,22.0	7	10924.4	59,F,21.4
12	6544.18	56,M,22.0	35	25428	59,F,21.4
18	6718.36	56,M,22.0	8	10547.3	59,F,21.4
12	6803.98	56,M,22.0	12	15838.2	59,F,21.4
19	6857.26	56,M,22.0	6	6613.1	59,F,21.4
22	6869.95	56,M,22.0	15	13401.1	59,F,21.4
9	6924.25	56,M,22.0	1	10222.7	59,F,21.4
6	6941.88	56,M,22.0	11	7731.75	59,F,21.4
7	7084.82	56,M,22.0	70	55291.4	59,F,21.4
12	7105.5	56,M,22.0	26	12909.9	59,F,21.4
7	7167.68	56,M,22.0	34	23899.1	59,F,21.4
17	7339.67	56,M,22.0	7	7509.32	59,F,21.4
9	7366.33	56,M,22.0	6	7433.99	59,F,21.4
11	7381.51	56,M,22.0	4	15075.7	59,F,21.4
23	7486.95	56,M,22.0	6	6702.67	59,F,21.4
12	7541.46	56,M,22.0	15	27285.9	59,F,21.4
8	7546.86	56,M,22.0	18	12783.5	59,F,21.4
10	7629.98	56,M,22.0	21	24964.2	59,F,21.4
5	7674.47	56,M,22.0	4	9145.92	59,F,21.4
14	7774.87	56,M,22.0	15	21176.3	59,F,21.4
7	7872.76	56,M,22.0	13	11996.9	59,F,21.4
6	7987.02	56,M,22.0	15	15381.2	59,F,21.4
14	8002.44	56,M,22.0	11	9784.86	59,F,21.4
34	8023.34	56,M,22.0	10	27810.9	59,F,21.4
9	8116.89	56,M,22.0	9	7988.73	59,F,21.4
16	8241.99	56,M,22.0	9	11166.8	59,F,21.4
16	8268.36	56,M,22.0	26	12205.2	59,F,21.4
7	8437.73	56,M,22.0	10	8480.78	59,F,21.4
9	8483.56	56,M,22.0	14	13521.2	59,F,21.4
17	8495.43	56,M,22.0	63	34958.2	59,F,21.4
13	8524.57	56,M,22.0	39	19138.5	59,F,21.4
10	8547.89	56,M,22.0	12	11817.4	59,F,21.4
12	8700.71	56,M,22.0	10	15954.2	59,F,21.4
14	8714.28	56,M,22.0	28	21281.3	59,F,21.4
8	8835.17	56,M,22.0	11	7216.94	59,F,21.4
11	8898.98	56,M,22.0	5	9347.15	59,F,21.4
17	9048.69	56,M,22.0	65	60951.2	59,F,21.4
7	9051.01	56,M,22.0	35	21783.4	59,F,21.4
11	9134.51	56,M,22.0	11	20153	59,F,21.4
9	9290.9	56,M,22.0	7	14732.6	59,F,21.4
13	9299.69	56,M,22.0	10	7656.89	59,F,21.4
15	9443.92	56,M,22.0	13	21378	59,F,21.4
14	9605.96	56,M,22.0	2	13033.1	59,F,21.4
16	9616.41	56,M,22.0	18	18357.7	59,F,21.4
21	9716.96	56,M,22.0	15	14738	59,F,21.4
29	9780.39	56,M,22.0	22	34124.9	59,F,21.4
28	9998.32	56,M,22.0	37	43390	59,F,21.4
20	10163.3	56,M,22.0	11	10938.1	59,F,21.4
9	10285.3	56,M,22.0	107	95614.3	59,F,21.4
30	10303.1	56,M,22.0	26	27618.1	59,F,21.4
12	10346.8	56,M,22.0	34	31175.9	59,F,21.4
15	10390.2	56,M,22.0	23	18415.8	59,F,21.4
14	10543.3	56,M,22.0	82	38017.5	59,F,21.4
16	10658.1	56,M,22.0	60	31120.8	59,F,21.4
27	10714.7	56,M,22.0	41	61548.2	59,F,21.4
17	10886.2	56,M,22.0	57	39406.4	59,F,21.4
15	10900.7	56,M,22.0	146	136860	59,F,21.4
16	11019.7	56,M,22.0	76	57361.5	59,F,21.4
17	11127.4	56,M,22.0	72	61976.1	59,F,21.4
25	11326.3	56,M,22.0	135	92250.8	59,F,21.4
19	11330.3	56,M,22.0	33	20848.4	59,F,21.4
11	11425.4	56,M,22.0	141	72158.3	59,F,21.4
24	11465.2	56,M,22.0	2	7794.36	59,F,21.4
19	11502.7	56,M,22.0	8	7713.22	59,F,21.4
23	11792.1	56,M,22.0	10	9668.19	59,F,21.4
5	11874.7	56,M,22.0	158	108469	59,F,21.4
30	12236.2	56,M,22.0	109	45049.7	59,F,21.4
27	12289.2	56,M,22.0	26	8044.67	59,F,21.4
25	12754.3	56,M,22.0	62	34293.3	59,F,21.4
25	12945.1	56,M,22.0	27	17693	59,F,21.4
16	12999.3	56,M,22.0	3	5852.35	60,M,43.5
25	13283.6	56,M,22.0	1	5890.72	60,M,43.5
22	13289.3	56,M,22.0	1	5919.05	60,M,43.5
9	13317.2	56,M,22.0	7	5966.35	60,M,43.5
16	13634.6	56,M,22.0	3	5983.21	60,M,43.5
14	13881	56,M,22.0	1	6009.39	60,M,43.5
18	13981	56,M,22.0	13	6212.89	60,M,43.5
27	14098.2	56,M,22.0	3	6257.84	60,M,43.5
13	14101.5	56,M,22.0	4	6340.1	60,M,43.5
30	14477.9	56,M,22.0	8	6359.4	60,M,43.5
13	14501.1	56,M,22.0	11	6410.6	60,M,43.5
20	14697.3	56,M,22.0	2	6594.19	60,M,43.5
19	14793.6	56,M,22.0	4	6694.92	60,M,43.5
28	14808.1	56,M,22.0	3	6768.1	60,M,43.5
18	14820.9	56,M,22.0	5	6842.86	60,M,43.5
17	15038.2	56,M,22.0	6	6965.14	60,M,43.5
11	15091.4	56,M,22.0	5	7147.74	60,M,43.5
12	15117.8	56,M,22.0	7	7241.9	60,M,43.5
30	15375.8	56,M,22.0	9	7295.08	60,M,43.5
49	15497.2	56,M,22.0	12	7333.47	60,M,43.5
17	15522.9	56,M,22.0	2	7581	60,M,43.5
43	15525.4	56,M,22.0	5	7717.78	60,M,43.5
16	15530	56,M,22.0	8	7737.92	60,M,43.5
14	15548	56,M,22.0	4	7745.29	60,M,43.5
3	15725.3	56,M,22.0	5	7836.01	60,M,43.5
16	15960.3	56,M,22.0	12	8051.91	60,M,43.5
30	16819.5	56,M,22.0	18	8147.31	60,M,43.5
22	16942	56,M,22.0	10	8157.12	60,M,43.5
22	16983.3	56,M,22.0	10	8164.68	60,M,43.5
23	17222.1	56,M,22.0	14	8251.19	60,M,43.5
29	17349.3	56,M,22.0	7	8330.65	60,M,43.5
27	17365.5	56,M,22.0	7	8574.36	60,M,43.5
23	17466.7	56,M,22.0	8	8748.16	60,M,43.5
21	17487.8	56,M,22.0	6	8790.75	60,M,43.5
18	17895.2	56,M,22.0	9	8870.09	60,M,43.5
27	18215	56,M,22.0	7	8873.05	60,M,43.5
16	18217.1	56,M,22.0	4	8933.6	60,M,43.5
30	18470.5	56,M,22.0	10	9089.69	60,M,43.5
19	18802.6	56,M,22.0	6	9173.4	60,M,43.5
26	19109.4	56,M,22.0	3	9408.31	60,M,43.5
28	19170.7	56,M,22.0	10	9531.35	60,M,43.5
26	19289.8	56,M,22.0	5	9657.22	60,M,43.5
11	19348.9	56,M,22.0	7	9850.09	60,M,43.5
19	19357.6	56,M,22.0	19	10265.6	60,M,43.5
21	19853.8	56,M,22.0	9	10362.9	60,M,43.5
25	20888.1	56,M,22.0	4	10371.2	60,M,43.5
21	21316.7	56,M,22.0	7	10390.3	60,M,43.5
30	21319.6	56,M,22.0	10	10423.6	60,M,43.5
13	21800.6	56,M,22.0	6	10458.5	60,M,43.5
16	21875.9	56,M,22.0	12	10470.1	60,M,43.5
22	22077.3	56,M,22.0	9	10585	60,M,43.5
29	22501.2	56,M,22.0	14	10806.8	60,M,43.5
31	22594.6	56,M,22.0	10	10855.1	60,M,43.5
21	22628.3	56,M,22.0	5	11035	60,M,43.5
33	22894.9	56,M,22.0	9	11107.5	60,M,43.5
33	23250.7	56,M,22.0	7	11116.1	60,M,43.5
42	23415.4	56,M,22.0	14	11135.5	60,M,43.5
23	23507.3	56,M,22.0	13	11202.5	60,M,43.5
26	23528.5	56,M,22.0	9	11331.4	60,M,43.5
43	23660	56,M,22.0	15	11436	60,M,43.5
36	24923.3	56,M,22.0	13	11452	60,M,43.5
44	24953.5	56,M,22.0	1	11583.8	60,M,43.5
29	25138.5	56,M,22.0	11	11615.6	60,M,43.5
17	25176.9	56,M,22.0	3	11618.5	60,M,43.5
34	25240	56,M,22.0	13	11722.8	60,M,43.5
37	25408.6	56,M,22.0	7	11747.7	60,M,43.5
25	25468.2	56,M,22.0	16	11858	60,M,43.5
30	25538.1	56,M,22.0	22	12228.3	60,M,43.5
36	26208.6	56,M,22.0	4	12250.6	60,M,43.5
37	26301.4	56,M,22.0	10	12302.2	60,M,43.5
70	26984.1	56,M,22.0	7	12400.8	60,M,43.5
30	27277.5	56,M,22.0	12	12551.2	60,M,43.5
15	27349.6	56,M,22.0	14	12794.6	60,M,43.5
22	27446.9	56,M,22.0	20	12956.2	60,M,43.5
52	27520.7	56,M,22.0	14	13020.6	60,M,43.5
35	27695.5	56,M,22.0	19	13320.8	60,M,43.5
32	27698.4	56,M,22.0	9	13638.3	60,M,43.5
57	27708.5	56,M,22.0	10	13675.9	60,M,43.5
33	28067.3	56,M,22.0	11	13760.6	60,M,43.5
53	28306.8	56,M,22.0	21	13821.8	60,M,43.5
36	28360.5	56,M,22.0	10	13864.4	60,M,43.5
12	28455.5	56,M,22.0	8	13893	60,M,43.5
40	28542	56,M,22.0	12	13941.7	60,M,43.5
21	28644.5	56,M,22.0	8	14042.8	60,M,43.5
51	28697.2	56,M,22.0	12	14078.5	60,M,43.5
37	29061.5	56,M,22.0	16	14175	60,M,43.5
27	29170.5	56,M,22.0	26	14239.3	60,M,43.5
33	29765.7	56,M,22.0	16	14494.1	60,M,43.5
22	29973.8	56,M,22.0	26	14609	60,M,43.5
46	30913.1	56,M,22.0	11	15032.7	60,M,43.5
44	31105.9	56,M,22.0	12	15115.2	60,M,43.5
46	31688.3	56,M,22.0	14	15229.7	60,M,43.5
32	32066	56,M,22.0	10	15284.8	60,M,43.5
33	32420.8	56,M,22.0	12	16096.1	60,M,43.5
9	33075.6	56,M,22.0	17	16687.3	60,M,43.5
29	33205.1	56,M,22.0	23	18219.7	60,M,43.5
45	33487.1	56,M,22.0	15	18249.8	60,M,43.5
36	33722.5	56,M,22.0	20	18446.4	60,M,43.5
72	33828	56,M,22.0	20	18495.9	60,M,43.5
60	34213.3	56,M,22.0	9	18621.6	60,M,43.5
24	35438.9	56,M,22.0	10	18668.6	60,M,43.5
22	35529.9	56,M,22.0	15	18885.2	60,M,43.5
78	35750	56,M,22.0	16	19193.1	60,M,43.5
46	36712.6	56,M,22.0	19	19297.5	60,M,43.5
39	37281.4	56,M,22.0	18	19379.2	60,M,43.5
61	37777	56,M,22.0	15	19489.3	60,M,43.5
66	37832	56,M,22.0	23	19678.8	60,M,43.5
59	39118.2	56,M,22.0	5	20041.7	60,M,43.5
75	39261.8	56,M,22.0	23	20059	60,M,43.5
46	40211.8	56,M,22.0	21	20118.5	60,M,43.5
71	40288.1	56,M,22.0	16	21055.2	60,M,43.5
70	40478.5	56,M,22.0	35	21077	60,M,43.5
40	40581.7	56,M,22.0	28	21507.5	60,M,43.5
28	41209.4	56,M,22.0	36	21895.1	60,M,43.5
38	41494.1	56,M,22.0	16	22403.5	60,M,43.5
64	41874.9	56,M,22.0	17	22861.1	60,M,43.5
40	42118.2	56,M,22.0	25	22963.2	60,M,43.5
47	42430.7	56,M,22.0	30	23011.3	60,M,43.5
36	44090.8	56,M,22.0	19	24137.6	60,M,43.5
60	44330.9	56,M,22.0	31	24870.4	60,M,43.5
38	44526.2	56,M,22.0	30	25396.3	60,M,43.5
64	44650.7	56,M,22.0	25	25674.4	60,M,43.5
73	44743.7	56,M,22.0	14	26568.5	60,M,43.5
96	45194.7	56,M,22.0	31	26684.4	60,M,43.5
53	45786.5	56,M,22.0	43	26696	60,M,43.5
60	46494.4	56,M,22.0	24	26744.3	60,M,43.5
55	46787.5	56,M,22.0	49	26879.3	60,M,43.5
82	46803.6	56,M,22.0	43	27613.9	60,M,43.5
36	46849	56,M,22.0	40	28341.2	60,M,43.5
38	48421.1	56,M,22.0	29	28670.3	60,M,43.5
28	48647	56,M,22.0	26	28770.1	60,M,43.5
61	48881.5	56,M,22.0	23	29068.8	60,M,43.5
63	50422.3	56,M,22.0	32	29533.2	60,M,43.5
58	51799.7	56,M,22.0	35	30053.6	60,M,43.5
46	51884	56,M,22.0	20	30407.3	60,M,43.5
45	53217.3	56,M,22.0	24	30650.8	60,M,43.5
62	54066	56,M,22.0	34	32491.6	60,M,43.5
85	54152.3	56,M,22.0	42	32817.3	60,M,43.5
59	54465.3	56,M,22.0	32	33531.6	60,M,43.5
66	55813.9	56,M,22.0	45	34637.8	60,M,43.5
57	56896.3	56,M,22.0	24	35938.3	60,M,43.5
47	56958.4	56,M,22.0	44	38387.6	60,M,43.5
39	57044.7	56,M,22.0	46	38489.8	60,M,43.5
52	57612	56,M,22.0	50	38574.3	60,M,43.5
71	58742.4	56,M,22.0	34	39237.6	60,M,43.5
70	60312.1	56,M,22.0	33	39390.7	60,M,43.5
84	61420.5	56,M,22.0	42	39431.6	60,M,43.5
69	62465.2	56,M,22.0	39	40917	60,M,43.5
89	64094	56,M,22.0	40	41935.4	60,M,43.5
61	64403.3	56,M,22.0	37	42072.3	60,M,43.5
46	65314.6	56,M,22.0	43	42597.9	60,M,43.5
105	74182.8	56,M,22.0	37	43184.5	60,M,43.5
75	77054.4	56,M,22.0	48	43363.1	60,M,43.5
103	78872.5	56,M,22.0	31	43475.7	60,M,43.5
128	82461.9	56,M,22.0	38	43558.6	60,M,43.5
134	84776.5	56,M,22.0	44	43974	60,M,43.5
70	85043.8	56,M,22.0	44	44480.5	60,M,43.5
105	85423.4	56,M,22.0	50	45382.4	60,M,43.5
152	86940.9	56,M,22.0	44	45509.7	60,M,43.5
120	87720.8	56,M,22.0	40	45925.6	60,M,43.5
119	88685.6	56,M,22.0	37	45974.7	60,M,43.5
80	91267.8	56,M,22.0	61	47916.1	60,M,43.5
116	92699.2	56,M,22.0	40	50503.7	60,M,43.5
109	95421.7	56,M,22.0	32	52147.7	60,M,43.5
151	95682.8	56,M,22.0	52	52215.6	60,M,43.5
106	96731.4	56,M,22.0	58	52484.9	60,M,43.5
116	99233.4	56,M,22.0	66	55306.9	60,M,43.5
138	101086	56,M,22.0	81	56932.3	60,M,43.5
205	101596	56,M,22.0	64	58100.4	60,M,43.5
110	102206	56,M,22.0	53	59402.3	60,M,43.5
115	103829	56,M,22.0	54	59898.5	60,M,43.5
127	105497	56,M,22.0	69	60613	60,M,43.5
155	105510	56,M,22.0	68	62431.6	60,M,43.5
164	105876	56,M,22.0	67	65344.9	60,M,43.5
145	106316	56,M,22.0	84	65655	60,M,43.5
77	110347	56,M,22.0	64	68596.4	60,M,43.5
229	111797	56,M,22.0	77	77636	60,M,43.5
151	112881	56,M,22.0	62	78870.2	60,M,43.5
151	113762	56,M,22.0	101	94598.3	60,M,43.5
121	113985	56,M,22.0	118	114479	60,M,43.5
104	119316	56,M,22.0	136	129893	60,M,43.5
113	119961	56,M,22.0	157	151746	60,M,43.5
122	123443	56,M,22.0	7	5176.54	61,F,32.3
202	125709	56,M,22.0	1	5342.53	61,F,32.3
118	127097	56,M,22.0	3	5372.24	61,F,32.3
152	127141	56,M,22.0	12	5465.49	61,F,32.3
138	136356	56,M,22.0	1	5603.53	61,F,32.3
246	137903	56,M,22.0	6	5742.08	61,F,32.3
204	144395	56,M,22.0	10	7064.46	61,F,32.3
154	156712	56,M,22.0	1	8731.48	61,F,32.3
266	171273	56,M,22.0	1	8889.2	61,F,32.3
281	185020	56,M,22.0	3	8902.16	61,F,32.3
244	190220	56,M,22.0	12	9566.43	61,F,32.3
372	197900	56,M,22.0	3	9797.71	61,F,32.3
279	202460	56,M,22.0	3	9937.09	61,F,32.3
261	209568	56,M,22.0	10	9979.33	61,F,32.3
289	231805	56,M,22.0	6	10100.9	61,F,32.3
284	245921	56,M,22.0	1	10393.4	61,F,32.3
293	250197	56,M,22.0	20	10428.9	61,F,32.3
2	5397.57	60,F,26.1	1	10661.8	61,F,32.3
1	5790.34	60,F,26.1	8	10674.3	61,F,32.3
5	5799.62	60,F,26.1	17	10883.8	61,F,32.3
5	6214.26	60,F,26.1	26	10995.3	61,F,32.3
6	6290.96	60,F,26.1	17	11266.7	61,F,32.3
5	6416.74	60,F,26.1	5	11472.4	61,F,32.3
6	6435.69	60,F,26.1	20	11663.1	61,F,32.3
10	6989.26	60,F,26.1	8	11879	61,F,32.3
5	7081.11	60,F,26.1	5	12151	61,F,32.3
13	7310.67	60,F,26.1	15	12312.2	61,F,32.3
4	7407.56	60,F,26.1	10	12360.9	61,F,32.3
6	7467.62	60,F,26.1	8	12628.2	61,F,32.3
11	7502.51	60,F,26.1	4	12798.3	61,F,32.3
11	8096.66	60,F,26.1	15	12990.7	61,F,32.3
8	8195.78	60,F,26.1	5	13089.2	61,F,32.3
8	8420.34	60,F,26.1	14	13143.1	61,F,32.3
2	8499.57	60,F,26.1	7	14191.1	61,F,32.3
9	8509.72	60,F,26.1	6	14231.2	61,F,32.3
18	8537.32	60,F,26.1	11	14291.6	61,F,32.3
4	8553.03	60,F,26.1	9	14406.9	61,F,32.3
6	8563.32	60,F,26.1	10	14524.1	61,F,32.3
13	8580.31	60,F,26.1	25	16045.4	61,F,32.3
3	8608.82	60,F,26.1	16	16412.8	61,F,32.3
14	8982.14	60,F,26.1	21	17076.7	61,F,32.3
7	9156.19	60,F,26.1	15	17307	61,F,32.3
11	9347.02	60,F,26.1	6	17410.5	61,F,32.3
17	9371.93	60,F,26.1	22	17637	61,F,32.3
12	9698.57	60,F,26.1	5	17952.8	61,F,32.3
8	9740.01	60,F,26.1	6	17973.9	61,F,32.3
17	9783.7	60,F,26.1	9	17983.1	61,F,32.3
8	9852.8	60,F,26.1	6	18021.8	61,F,32.3
4	9923.63	60,F,26.1	10	18197.5	61,F,32.3
6	9970.17	60,F,26.1	10	18301.2	61,F,32.3
10	10268.9	60,F,26.1	7	18404.2	61,F,32.3
9	10456.4	60,F,26.1	14	18492.8	61,F,32.3
14	10490.8	60,F,26.1	11	19811.4	61,F,32.3
10	10546.7	60,F,26.1	13	19955.3	61,F,32.3
20	10870.3	60,F,26.1	8	20143.3	61,F,32.3
12	11336.1	60,F,26.1	21	20946	61,F,32.3
11	11380.8	60,F,26.1	34	21394.3	61,F,32.3
18	11425.1	60,F,26.1	13	21606.3	61,F,32.3
7	11529.4	60,F,26.1	14	21635	61,F,32.3
15	12360.8	60,F,26.1	62	23964.9	61,F,32.3
20	12605.5	60,F,26.1	27	23988.4	61,F,32.3
16	13116	60,F,26.1	4	25905.4	61,F,32.3
18	13163.7	60,F,26.1	35	26076.2	61,F,32.3
11	13884.9	60,F,26.1	19	26169.9	61,F,32.3
8	14134.8	60,F,26.1	23	26514.9	61,F,32.3
20	14240.6	60,F,26.1	21	26569.2	61,F,32.3
17	14478.1	60,F,26.1	27	28243.7	61,F,32.3
15	14590.9	60,F,26.1	40	28563.2	61,F,32.3
8	14990.8	60,F,26.1	14	28877.1	61,F,32.3
20	14994.5	60,F,26.1	41	28926.9	61,F,32.3
20	15325.9	60,F,26.1	57	30743.8	61,F,32.3
12	15531.9	60,F,26.1	44	31051.8	61,F,32.3
15	15560	60,F,26.1	30	31389.1	61,F,32.3
11	15815	60,F,26.1	71	33982.3	61,F,32.3
28	15983.9	60,F,26.1	45	35213	61,F,32.3
20	16146.6	60,F,26.1	21	35825.5	61,F,32.3
23	16551.3	60,F,26.1	44	35954.3	61,F,32.3
13	16696.4	60,F,26.1	14	37100	61,F,32.3
25	16766	60,F,26.1	17	37627.5	61,F,32.3
16	17625.7	60,F,26.1	64	41066.3	61,F,32.3
18	17742.3	60,F,26.1	34	41729.4	61,F,32.3
13	17894.3	60,F,26.1	15	44354.4	61,F,32.3
20	18035.3	60,F,26.1	51	45034	61,F,32.3
19	18287.3	60,F,26.1	19	45883.2	61,F,32.3
20	18557.7	60,F,26.1	80	46210.6	61,F,32.3
19	18679.1	60,F,26.1	37	46348	61,F,32.3
14	18847.8	60,F,26.1	40	47259.3	61,F,32.3
31	18902.6	60,F,26.1	20	48073.3	61,F,32.3
21	18924.2	60,F,26.1	21	50008.1	61,F,32.3
9	18985.7	60,F,26.1	26	50923.3	61,F,32.3
23	19112.8	60,F,26.1	41	57818.9	61,F,32.3
19	19135.3	60,F,26.1	87	58514	61,F,32.3
19	19231.9	60,F,26.1	43	61486.4	61,F,32.3
19	19343.1	60,F,26.1	49	62217	61,F,32.3
14	19704.4	60,F,26.1	165	64332.6	61,F,32.3
20	19791.5	60,F,26.1	57	64752.9	61,F,32.3
27	20096.2	60,F,26.1	76	66471.5	61,F,32.3
15	20111.5	60,F,26.1	20	67423.2	61,F,32.3
21	20340.4	60,F,26.1	99	68461.9	61,F,32.3
14	21109.8	60,F,26.1	54	69049.7	61,F,32.3
13	21974.5	60,F,26.1	26	69381.3	61,F,32.3
21	22210.4	60,F,26.1	78	71657.4	61,F,32.3
34	24834.2	60,F,26.1	100	74607.2	61,F,32.3
26	25123.8	60,F,26.1	137	75534.8	61,F,32.3
23	25386.5	60,F,26.1	71	79932.9	61,F,32.3
23	25538.6	60,F,26.1	72	83542.8	61,F,32.3
22	25913	60,F,26.1	104	101962	61,F,32.3
28	26056.9	60,F,26.1	91	107009	61,F,32.3
28	26544.4	60,F,26.1	170	109721	61,F,32.3
26	27414.1	60,F,26.1	132	117594	61,F,32.3
33	28388.1	60,F,26.1	93	117964	61,F,32.3
36	29130.3	60,F,26.1	307	124852	61,F,32.3
24	29339.8	60,F,26.1	194	125042	61,F,32.3
23	29393.1	60,F,26.1	100	133727	61,F,32.3
22	30370.4	60,F,26.1	80	147047	61,F,32.3
34	30866.3	60,F,26.1	323	169756	61,F,32.3
31	31590.4	60,F,26.1	342	315538	61,F,32.3
13	32472	60,F,26.1
32	32653	60,F,26.1
31	33187	60,F,26.1
39	35199.9	60,F,26.1
29	35634	60,F,26.1
55	36123.4	60,F,26.1
63	37623.3	60,F,26.1
52	37771.8	60,F,26.1
55	38166.2	60,F,26.1
46	38343.4	60,F,26.1
44	41225.8	60,F,26.1
51	41782.3	60,F,26.1
43	41921.7	60,F,26.1
60	42713.3	60,F,26.1
47	42794.4	60,F,26.1
29	45408.3	60,F,26.1
51	45752.7	60,F,26.1
52	45798.7	60,F,26.1
43	50578.2	60,F,26.1
59	52557.5	60,F,26.1
48	52633.5	60,F,26.1
51	56030	60,F,26.1
59	59480.3	60,F,26.1
66	62505.8	60,F,26.1
81	64580.7	60,F,26.1
56	69894.5	60,F,26.1
71	70581	60,F,26.1
108	72623.6	60,F,26.1
41	74539.5	60,F,26.1
75	76147.5	60,F,26.1
45	78869.3	60,F,26.1
117	81990	60,F,26.1
100	98862.4	60,F,26.1
100	102134	60,F,26.1
127	105858	60,F,26.1
116	108944	60,F,26.1
157	109819	60,F,26.1
133	118541	60,F,26.1
130	129821	60,F,26.1
193	141491	60,F,26.1
4	5308.17	65,F,19.2
2	5340.25	65,F,19.2
5	5443.58	65,F,19.2
6	5445.6	65,F,19.2
3	5465.54	65,F,19.2
1	5467.05	65,F,19.2
4	5473.6	65,F,19.2
4	5482.45	65,F,19.2
11	5498.9	65,F,19.2
3	5533.02	65,F,19.2
1	5537.25	65,F,19.2
3	5577.86	65,F,19.2
2	5592.66	65,F,19.2
4	5677.49	65,F,19.2
1	5718.8	65,F,19.2
5	5720.62	65,F,19.2
2	5764.08	65,F,19.2
1	5784.44	65,F,19.2
4	5831.81	65,F,19.2
3	5864.82	65,F,19.2
4	5874.79	65,F,19.2
5	5896.38	65,F,19.2
8	5905.55	65,F,19.2
6	5913.73	65,F,19.2
7	5918.82	65,F,19.2
3	5935.57	65,F,19.2
7	5987.59	65,F,19.2
2	5988.65	65,F,19.2
5	6049.1	65,F,19.2
8	6093.94	65,F,19.2
6	6143.98	65,F,19.2
7	6314.52	65,F,19.2
4	6362.51	65,F,19.2
7	6439.09	65,F,19.2
6	6456.68	65,F,19.2
4	6465.64	65,F,19.2
9	6546.53	65,F,19.2
5	6601.74	65,F,19.2
5	6603	65,F,19.2
5	6643.62	65,F,19.2
5	6644.93	65,F,19.2
3	6673.41	65,F,19.2
6	6717.53	65,F,19.2
1	6776.63	65,F,19.2
3	6783.01	65,F,19.2
7	6787.96	65,F,19.2
1	6794.54	65,F,19.2
10	6868.65	65,F,19.2
4	6927.5	65,F,19.2
1	6990.25	65,F,19.2
4	7030.49	65,F,19.2
6	7070.08	65,F,19.2
4	7148.95	65,F,19.2
8	7181.25	65,F,19.2
3	7200.8	65,F,19.2
7	7212.98	65,F,19.2
9	7221.31	65,F,19.2
5	7279.68	65,F,19.2
3	7284.69	65,F,19.2
10	7309.65	65,F,19.2
5	7316.86	65,F,19.2
2	7356.1	65,F,19.2
2	7368.75	65,F,19.2
7	7375.45	65,F,19.2
4	7380.57	65,F,19.2
2	7419.9	65,F,19.2
11	7480.16	65,F,19.2
5	7490.72	65,F,19.2
7	7543.85	65,F,19.2
10	7544.46	65,F,19.2
6	7597.69	65,F,19.2
4	7715.52	65,F,19.2
7	7719.54	65,F,19.2
9	7745.12	65,F,19.2
8	7759.99	65,F,19.2
5	7764.2	65,F,19.2
3	7781.76	65,F,19.2
9	7832.92	65,F,19.2
5	7870.54	65,F,19.2
6	7939.18	65,F,19.2
1	7989	65,F,19.2
7	8004.79	65,F,19.2
13	8007	65,F,19.2
6	8041.12	65,F,19.2
4	8106.64	65,F,19.2
7	8119.46	65,F,19.2
8	8195.05	65,F,19.2
9	8205.02	65,F,19.2
8	8249.94	65,F,19.2
9	8298.87	65,F,19.2
6	8303.1	65,F,19.2
3	8333.64	65,F,19.2
12	8384.18	65,F,19.2
10	8391.04	65,F,19.2
4	8426.39	65,F,19.2
6	8456.17	65,F,19.2
3	8570.78	65,F,19.2
7	8689.08	65,F,19.2
6	8692.98	65,F,19.2
6	8750.1	65,F,19.2
9	8837.9	65,F,19.2
6	8988.9	65,F,19.2
8	8992.54	65,F,19.2
10	9000.43	65,F,19.2
9	9113.92	65,F,19.2
6	9123.05	65,F,19.2
6	9209.35	65,F,19.2
9	9248.31	65,F,19.2
8	9272.88	65,F,19.2
1	9323.44	65,F,19.2
10	9367.8	65,F,19.2
4	9395.25	65,F,19.2
11	9450.81	65,F,19.2
4	9469.76	65,F,19.2
6	9473.84	65,F,19.2
8	9600.93	65,F,19.2
5	9608.55	65,F,19.2
5	9794.91	65,F,19.2
7	9802.44	65,F,19.2
10	9891.09	65,F,19.2
5	9895.19	65,F,19.2
11	10003.4	65,F,19.2
10	10010.1	65,F,19.2
13	10121.2	65,F,19.2
6	10121.3	65,F,19.2
13	10155.9	65,F,19.2
7	10167.8	65,F,19.2
4	10213	65,F,19.2
10	10269.4	65,F,19.2
9	10277	65,F,19.2
10	10329.5	65,F,19.2
10	10399	65,F,19.2
2	10711.9	65,F,19.2
11	10712.4	65,F,19.2
12	10719.7	65,F,19.2
7	10751	65,F,19.2
4	10788.6	65,F,19.2
11	10795.7	65,F,19.2
2	10885	65,F,19.2
8	11023.7	65,F,19.2
13	11077.9	65,F,19.2
9	11172.3	65,F,19.2
9	11178.6	65,F,19.2
17	11186.3	65,F,19.2
9	11208.1	65,F,19.2
11	11255.8	65,F,19.2
6	11309.1	65,F,19.2
12	11337.8	65,F,19.2
3	11362.1	65,F,19.2
8	11414.8	65,F,19.2
13	11418.9	65,F,19.2
14	11440.6	65,F,19.2
7	11443.4	65,F,19.2
13	11759	65,F,19.2
10	11938.8	65,F,19.2
12	11972	65,F,19.2
15	12058.2	65,F,19.2
16	12197.2	65,F,19.2
11	12293.5	65,F,19.2
4	12308.1	65,F,19.2
19	12440.9	65,F,19.2
8	12491.4	65,F,19.2
1	12491.8	65,F,19.2
10	12498.3	65,F,19.2
13	12522.3	65,F,19.2
6	12635.4	65,F,19.2
6	12666.8	65,F,19.2
8	12743.4	65,F,19.2
6	12767.6	65,F,19.2
17	13121.7	65,F,19.2
13	13810.9	65,F,19.2
10	13892.5	65,F,19.2
11	13991.5	65,F,19.2
7	14043	65,F,19.2
13	14396.5	65,F,19.2
20	14474.1	65,F,19.2
10	14481.8	65,F,19.2
17	15155.4	65,F,19.2
3	15499.2	65,F,19.2
3	15503.7	65,F,19.2
8	15630.7	65,F,19.2
14	15849.9	65,F,19.2
18	15882.4	65,F,19.2
14	15948.3	65,F,19.2
11	16160.6	65,F,19.2
9	16669.7	65,F,19.2
9	16707.4	65,F,19.2
15	16772	65,F,19.2
13	16781.8	65,F,19.2
7	16904.4	65,F,19.2
17	17024.4	65,F,19.2
15	17069.3	65,F,19.2
13	17224.4	65,F,19.2
20	17295.7	65,F,19.2
18	17307.9	65,F,19.2
6	17398.7	65,F,19.2
11	17665.1	65,F,19.2
13	17768.3	65,F,19.2
24	17878.1	65,F,19.2
10	17925.9	65,F,19.2
11	17996.6	65,F,19.2
15	18053.2	65,F,19.2
20	18077.6	65,F,19.2
12	18082.4	65,F,19.2
15	18163.3	65,F,19.2
19	18228.2	65,F,19.2
16	18811.7	65,F,19.2
13	19045.9	65,F,19.2
9	19294.7	65,F,19.2
18	19542.3	65,F,19.2
27	19583.4	65,F,19.2
19	19709.4	65,F,19.2
22	19807.4	65,F,19.2
12	20310.2	65,F,19.2
26	20445.9	65,F,19.2
29	20643.2	65,F,19.2
15	20756.3	65,F,19.2
2	20770.6	65,F,19.2
19	20839.7	65,F,19.2
11	20924.8	65,F,19.2
24	21326	65,F,19.2
35	21963.7	65,F,19.2
10	22020.3	65,F,19.2
18	22073.1	65,F,19.2
12	22230.7	65,F,19.2
17	22418.2	65,F,19.2
6	23343.8	65,F,19.2
10	23354	65,F,19.2
2	23372.8	65,F,19.2
16	23374.1	65,F,19.2
35	23592.5	65,F,19.2
19	23841	65,F,19.2
12	23877.8	65,F,19.2
7	24815.4	65,F,19.2
8	24827.4	65,F,19.2
28	25255.7	65,F,19.2
14	25474.7	65,F,19.2
32	25785.8	65,F,19.2
16	26473	65,F,19.2
19	26538.3	65,F,19.2
22	26805.8	65,F,19.2
11	27014.1	65,F,19.2
24	27252.4	65,F,19.2
24	27384.7	65,F,19.2
19	27501.1	65,F,19.2
26	27524.6	65,F,19.2
8	28365.6	65,F,19.2
13	28787	65,F,19.2
25	28986.7	65,F,19.2
19	29742.4	65,F,19.2
15	31119.8	65,F,19.2
19	31633.2	65,F,19.2
21	32655.6	65,F,19.2
24	32706.1	65,F,19.2
36	32867.6	65,F,19.2
28	32960.2	65,F,19.2
29	33484.5	65,F,19.2
30	34413.4	65,F,19.2
26	34686.1	65,F,19.2
46	38263	65,F,19.2
58	38386.2	65,F,19.2
26	39122.6	65,F,19.2
51	40235.6	65,F,19.2
39	44148.9	65,F,19.2
52	45296.5	65,F,19.2
38	45548.2	65,F,19.2
42	46265.8	65,F,19.2
40	47964.1	65,F,19.2
50	48056.8	65,F,19.2
67	48080.1	65,F,19.2
61	49104.6	65,F,19.2
47	50938	65,F,19.2
32	52116.8	65,F,19.2
49	53915.6	65,F,19.2
33	57399	65,F,19.2
52	58181.9	65,F,19.2
54	60243.6	65,F,19.2
57	60296.7	65,F,19.2
89	60601.3	65,F,19.2
42	63001	65,F,19.2
39	63042	65,F,19.2
55	68849.1	65,F,19.2
26	69526.3	65,F,19.2
47	69654.2	65,F,19.2
58	70853.7	65,F,19.2
38	72953.4	65,F,19.2
71	73293	65,F,19.2
46	74991.8	65,F,19.2
58	75277.8	65,F,19.2
70	79417.4	65,F,19.2
80	80037.4	65,F,19.2
58	82659.9	65,F,19.2
78	84044.7	65,F,19.2
86	85205.1	65,F,19.2
79	87935	65,F,19.2
70	88363.2	65,F,19.2
75	93415.7	65,F,19.2
49	94946.9	65,F,19.2
40	99089.3	65,F,19.2
62	100394	65,F,19.2
101	144620	65,F,19.2
121	152148	65,F,19.2
136	159477	65,F,19.2
198	179354	65,F,19.2
180	180200	65,F,19.2
213	203957	65,F,19.2
3	5146.79	65,M,27.0
9	5152.57	65,M,27.0
1	5207.95	65,M,27.0
6	5268.53	65,M,27.0
4	5279.39	65,M,27.0
7	5282.12	65,M,27.0
8	5370.91	65,M,27.0
9	5489.68	65,M,27.0
4	5660.37	65,M,27.0
4	5674.57	65,M,27.0
14	5795.85	65,M,27.0
19	5919.69	65,M,27.0
5	6043.4	65,M,27.0
10	6190.51	65,M,27.0
4	6201.5	65,M,27.0
1	6755.89	65,M,27.0
6	6815.8	65,M,27.0
5	6847.57	65,M,27.0
10	7110.28	65,M,27.0
7	7114.71	65,M,27.0
5	7203.92	65,M,27.0
11	7306.39	65,M,27.0
13	7537.39	65,M,27.0
1	7714.46	65,M,27.0
7	7737.72	65,M,27.0
8	7796.16	65,M,27.0
13	8044.98	65,M,27.0
4	8154.7	65,M,27.0
14	8218.47	65,M,27.0
12	8328.03	65,M,27.0
8	8856.97	65,M,27.0
9	8902	65,M,27.0
9	8904.77	65,M,27.0
6	9130.1	65,M,27.0
15	9532.51	65,M,27.0
2	9570.32	65,M,27.0
9	9982.26	65,M,27.0
9	10153.7	65,M,27.0
12	10203.3	65,M,27.0
6	10248.9	65,M,27.0
15	10433.3	65,M,27.0
14	10615.2	65,M,27.0
3	10924.9	65,M,27.0
18	11373.6	65,M,27.0
12	11701.4	65,M,27.0
12	11717.9	65,M,27.0
11	11811.5	65,M,27.0
7	11873.3	65,M,27.0
21	12810.3	65,M,27.0
13	12962.7	65,M,27.0
19	13150.5	65,M,27.0
16	13226.3	65,M,27.0
41	13577.2	65,M,27.0
20	13606.6	65,M,27.0
22	14061.3	65,M,27.0
16	14265.4	65,M,27.0
15	15085.8	65,M,27.0
14	16925.7	65,M,27.0
26	17910.3	65,M,27.0
16	18310.5	65,M,27.0
19	18914.1	65,M,27.0
17	18963.4	65,M,27.0
14	19114.2	65,M,27.0
10	20666.4	65,M,27.0
35	20750.9	65,M,27.0
26	20846.2	65,M,27.0
26	21772.7	65,M,27.0
19	22844.7	65,M,27.0
13	23111.1	65,M,27.0
17	23120.6	65,M,27.0
17	23188.9	65,M,27.0
17	23764.7	65,M,27.0
18	24184	65,M,27.0
38	24791.1	65,M,27.0
22	25253.5	65,M,27.0
14	25477	65,M,27.0
21	26536.1	65,M,27.0
20	29239.5	65,M,27.0
18	31815.2	65,M,27.0
55	36060.7	65,M,27.0
36	36582.9	65,M,27.0
36	37926.8	65,M,27.0
54	40654.5	65,M,27.0
40	41860.2	65,M,27.0
16	46612.8	65,M,27.0
65	50607.5	65,M,27.0
43	56836.1	65,M,27.0
48	60052.7	65,M,27.0
76	63454.9	65,M,27.0
47	67760.4	65,M,27.0
70	73205.3	65,M,27.0
37	74020	65,M,27.0
46	74714.4	65,M,27.0
153	75192.3	65,M,27.0
102	85205.3	65,M,27.0
73	89130.6	65,M,27.0
71	92697.6	65,M,27.0
97	95389.2	65,M,27.0
82	98995.8	65,M,27.0
84	102957	65,M,27.0
61	104796	65,M,27.0
128	117316	65,M,27.0
74	127751	65,M,27.0
154	150100	65,M,27.0
166	160641	65,M,27.0
213	183480	65,M,27.0
191	305290	65,M,27.0

## Sheet: Fig. 5B
Segment Count	Islet Surface Area (µm^2)	Bio
8	5045.63	36,F,42.0
8	5064.71	36,F,42.0
7	5068.12	36,F,42.0
12	5069.68	36,F,42.0
6	5070.84	36,F,42.0
9	5076.01	36,F,42.0
3	5158.31	36,F,42.0
9	5161.45	36,F,42.0
7	5168.92	36,F,42.0
5	5181.37	36,F,42.0
7	5214.29	36,F,42.0
12	5216.37	36,F,42.0
7	5221.58	36,F,42.0
9	5235.14	36,F,42.0
3	5283.73	36,F,42.0
12	5310.41	36,F,42.0
1	5327.77	36,F,42.0
11	5330.87	36,F,42.0
4	5337.47	36,F,42.0
9	5370.53	36,F,42.0
6	5387.03	36,F,42.0
9	5409.96	36,F,42.0
3	5430.66	36,F,42.0
11	5472.21	36,F,42.0
12	5568.95	36,F,42.0
8	5571.58	36,F,42.0
9	5612.02	36,F,42.0
7	5668.29	36,F,42.0
3	5763.17	36,F,42.0
11	5768.11	36,F,42.0
2	5772	36,F,42.0
2	5775.19	36,F,42.0
10	5866.89	36,F,42.0
5	5870.24	36,F,42.0
10	5891.01	36,F,42.0
5	5898.39	36,F,42.0
13	5900.57	36,F,42.0
4	5901.51	36,F,42.0
7	5904.6	36,F,42.0
3	5927.49	36,F,42.0
5	5946.18	36,F,42.0
6	5960	36,F,42.0
12	5984.5	36,F,42.0
9	6002.49	36,F,42.0
1	6045.39	36,F,42.0
9	6086.51	36,F,42.0
3	6097.68	36,F,42.0
3	6109.45	36,F,42.0
4	6144.57	36,F,42.0
4	6160.94	36,F,42.0
5	6167.58	36,F,42.0
7	6176.39	36,F,42.0
5	6224.87	36,F,42.0
5	6250.82	36,F,42.0
5	6302.46	36,F,42.0
9	6310.23	36,F,42.0
8	6333.52	36,F,42.0
13	6351.69	36,F,42.0
4	6371	36,F,42.0
8	6402.24	36,F,42.0
13	6412.2	36,F,42.0
7	6420.65	36,F,42.0
8	6427.58	36,F,42.0
9	6474.24	36,F,42.0
8	6492.45	36,F,42.0
7	6505.12	36,F,42.0
6	6523.13	36,F,42.0
12	6529.7	36,F,42.0
4	6530.93	36,F,42.0
4	6544.05	36,F,42.0
15	6547.43	36,F,42.0
12	6598.4	36,F,42.0
10	6609.29	36,F,42.0
10	6621.46	36,F,42.0
7	6631.67	36,F,42.0
3	6641.85	36,F,42.0
5	6667.2	36,F,42.0
11	6669.45	36,F,42.0
8	6708.39	36,F,42.0
8	6745.3	36,F,42.0
5	6760.4	36,F,42.0
4	6787.82	36,F,42.0
7	6800.18	36,F,42.0
12	6809.52	36,F,42.0
12	6832.01	36,F,42.0
15	6837.5	36,F,42.0
18	6841.75	36,F,42.0
10	6857.46	36,F,42.0
8	6891.58	36,F,42.0
15	6893.66	36,F,42.0
9	6950.33	36,F,42.0
10	7019.61	36,F,42.0
10	7040.06	36,F,42.0
13	7046.18	36,F,42.0
14	7068.29	36,F,42.0
7	7079.12	36,F,42.0
4	7115.04	36,F,42.0
10	7215.64	36,F,42.0
9	7276.59	36,F,42.0
12	7295.53	36,F,42.0
12	7354.81	36,F,42.0
13	7401.31	36,F,42.0
6	7553.66	36,F,42.0
5	7580.43	36,F,42.0
3	7611.17	36,F,42.0
10	7627.49	36,F,42.0
5	7666.46	36,F,42.0
9	7689.22	36,F,42.0
9	7725.15	36,F,42.0
10	7732.96	36,F,42.0
9	7735.11	36,F,42.0
8	7746.67	36,F,42.0
8	7752.92	36,F,42.0
13	7759.96	36,F,42.0
6	7773.1	36,F,42.0
9	7794.01	36,F,42.0
8	7869.59	36,F,42.0
17	7892.78	36,F,42.0
12	7927.66	36,F,42.0
17	7928.76	36,F,42.0
11	7929.77	36,F,42.0
11	7940.08	36,F,42.0
13	7973.44	36,F,42.0
9	8037.59	36,F,42.0
7	8145.1	36,F,42.0
12	8166.71	36,F,42.0
13	8201.08	36,F,42.0
5	8211.08	36,F,42.0
8	8245.59	36,F,42.0
4	8475.36	36,F,42.0
10	8581.53	36,F,42.0
12	8590.7	36,F,42.0
9	8646.12	36,F,42.0
7	8654	36,F,42.0
14	8696.2	36,F,42.0
11	8731.59	36,F,42.0
13	8817	36,F,42.0
22	8901.15	36,F,42.0
13	8948.85	36,F,42.0
12	8983.43	36,F,42.0
13	9006.71	36,F,42.0
8	9016.84	36,F,42.0
12	9076.93	36,F,42.0
8	9120.32	36,F,42.0
11	9130.67	36,F,42.0
7	9140.36	36,F,42.0
6	9248.01	36,F,42.0
4	9412.54	36,F,42.0
5	9471.76	36,F,42.0
9	9499.4	36,F,42.0
17	9548.23	36,F,42.0
15	9550.29	36,F,42.0
13	9646.77	36,F,42.0
5	9724.02	36,F,42.0
4	9725.48	36,F,42.0
15	9751.13	36,F,42.0
16	9816.78	36,F,42.0
13	9912.75	36,F,42.0
15	9960.57	36,F,42.0
7	10003.7	36,F,42.0
12	10024.4	36,F,42.0
13	10062.5	36,F,42.0
14	10119.5	36,F,42.0
9	10253.9	36,F,42.0
10	10294	36,F,42.0
6	10505.7	36,F,42.0
11	10547.5	36,F,42.0
8	10594.2	36,F,42.0
16	10631.1	36,F,42.0
11	10645.7	36,F,42.0
9	10663.6	36,F,42.0
18	10692.5	36,F,42.0
13	10726	36,F,42.0
10	10746.4	36,F,42.0
16	10777.4	36,F,42.0
19	10799.7	36,F,42.0
5	10816.3	36,F,42.0
9	10844	36,F,42.0
16	10979.8	36,F,42.0
9	11115.4	36,F,42.0
19	11132.8	36,F,42.0
6	11222.2	36,F,42.0
11	11270.3	36,F,42.0
21	11308.6	36,F,42.0
10	11353.7	36,F,42.0
15	11367.8	36,F,42.0
15	11373.2	36,F,42.0
16	11440.6	36,F,42.0
9	11447	36,F,42.0
18	11771.3	36,F,42.0
11	11838	36,F,42.0
15	11952.7	36,F,42.0
13	11982.4	36,F,42.0
24	12054.8	36,F,42.0
24	12079	36,F,42.0
19	12115.6	36,F,42.0
21	12244.5	36,F,42.0
13	12328.9	36,F,42.0
6	12385.6	36,F,42.0
15	12386.4	36,F,42.0
18	12696	36,F,42.0
9	12831.2	36,F,42.0
17	12852.8	36,F,42.0
16	12894.1	36,F,42.0
20	12943.7	36,F,42.0
17	13390.4	36,F,42.0
22	13416.5	36,F,42.0
25	13550	36,F,42.0
12	13572.9	36,F,42.0
12	13624.1	36,F,42.0
18	13659.5	36,F,42.0
12	13827.4	36,F,42.0
14	13863.9	36,F,42.0
18	14236.4	36,F,42.0
19	14321.3	36,F,42.0
10	14402.8	36,F,42.0
15	14550	36,F,42.0
19	14641.1	36,F,42.0
12	14690	36,F,42.0
26	14708.2	36,F,42.0
27	14901.5	36,F,42.0
10	15086.7	36,F,42.0
20	15153.7	36,F,42.0
13	15479.6	36,F,42.0
18	15779.3	36,F,42.0
12	15993.7	36,F,42.0
22	16138.2	36,F,42.0
8	16138.7	36,F,42.0
18	16234.2	36,F,42.0
11	16430.9	36,F,42.0
17	16457	36,F,42.0
28	16656.1	36,F,42.0
19	16833.9	36,F,42.0
19	16938.7	36,F,42.0
14	17161.4	36,F,42.0
20	17268.8	36,F,42.0
30	17363.9	36,F,42.0
30	17532.1	36,F,42.0
16	17572.3	36,F,42.0
27	17645.2	36,F,42.0
27	17757.2	36,F,42.0
22	17819.1	36,F,42.0
27	17850.6	36,F,42.0
22	17951	36,F,42.0
13	18199.1	36,F,42.0
26	18230.3	36,F,42.0
26	18335.1	36,F,42.0
21	18377.9	36,F,42.0
23	18384.7	36,F,42.0
36	18385	36,F,42.0
25	18447.7	36,F,42.0
27	18530.9	36,F,42.0
16	18959.6	36,F,42.0
23	19247.7	36,F,42.0
32	19405.2	36,F,42.0
27	19481.7	36,F,42.0
27	19955.6	36,F,42.0
38	20147.2	36,F,42.0
16	20202.8	36,F,42.0
13	20211.2	36,F,42.0
27	20463.7	36,F,42.0
25	20548.2	36,F,42.0
17	20972	36,F,42.0
26	21005.8	36,F,42.0
41	21202	36,F,42.0
16	21339.2	36,F,42.0
39	21855.2	36,F,42.0
17	22008.6	36,F,42.0
19	22098.7	36,F,42.0
18	22180	36,F,42.0
36	22225.8	36,F,42.0
36	22447.5	36,F,42.0
41	22664.6	36,F,42.0
16	22780.8	36,F,42.0
24	22850.6	36,F,42.0
22	23002.7	36,F,42.0
18	23158.5	36,F,42.0
23	23639.8	36,F,42.0
34	23697.6	36,F,42.0
33	24323.5	36,F,42.0
16	24511.2	36,F,42.0
29	25878.1	36,F,42.0
21	25957	36,F,42.0
27	25995.4	36,F,42.0
25	26078.9	36,F,42.0
35	26102.8	36,F,42.0
30	26189	36,F,42.0
13	26325.3	36,F,42.0
46	27175.5	36,F,42.0
29	28090.2	36,F,42.0
24	28099.8	36,F,42.0
20	28158.5	36,F,42.0
48	28367.3	36,F,42.0
25	28612.2	36,F,42.0
19	28899.1	36,F,42.0
49	28906.7	36,F,42.0
35	28992.5	36,F,42.0
33	29064.4	36,F,42.0
18	29321.7	36,F,42.0
37	29576.2	36,F,42.0
22	30312.8	36,F,42.0
27	30322.5	36,F,42.0
34	30354	36,F,42.0
38	31191.6	36,F,42.0
53	31474.1	36,F,42.0
31	31541	36,F,42.0
16	32687.3	36,F,42.0
35	35024.9	36,F,42.0
35	35142.1	36,F,42.0
34	35225.2	36,F,42.0
39	35599.5	36,F,42.0
29	35769.5	36,F,42.0
65	36063.3	36,F,42.0
57	36177.3	36,F,42.0
43	36300.4	36,F,42.0
35	36445.7	36,F,42.0
22	37217.2	36,F,42.0
48	37219.7	36,F,42.0
32	37521.4	36,F,42.0
37	38177.6	36,F,42.0
85	38857.3	36,F,42.0
37	40485.4	36,F,42.0
40	42157.2	36,F,42.0
45	42228.9	36,F,42.0
25	42291.2	36,F,42.0
36	42655.9	36,F,42.0
32	43044.7	36,F,42.0
48	43260.1	36,F,42.0
95	43428.8	36,F,42.0
44	45027	36,F,42.0
48	45152.2	36,F,42.0
58	45250	36,F,42.0
54	46894.6	36,F,42.0
46	47130.5	36,F,42.0
28	47805.7	36,F,42.0
39	47986.9	36,F,42.0
39	48645.7	36,F,42.0
82	48658.7	36,F,42.0
53	50044.6	36,F,42.0
55	53775.8	36,F,42.0
37	54481.9	36,F,42.0
60	54772	36,F,42.0
50	56742.6	36,F,42.0
49	57064	36,F,42.0
47	59248.4	36,F,42.0
42	61987.2	36,F,42.0
33	62293.4	36,F,42.0
31	63197	36,F,42.0
53	65158.5	36,F,42.0
88	65347	36,F,42.0
67	67629.8	36,F,42.0
109	70967.1	36,F,42.0
100	77279.5	36,F,42.0
53	79660.5	36,F,42.0
97	84260.1	36,F,42.0
91	84537	36,F,42.0
66	85904.3	36,F,42.0
64	91082.4	36,F,42.0
106	91325.7	36,F,42.0
67	95173.3	36,F,42.0
107	96060.7	36,F,42.0
73	97216.1	36,F,42.0
134	101431	36,F,42.0
76	107076	36,F,42.0
110	111600	36,F,42.0
159	112864	36,F,42.0
99	114294	36,F,42.0
123	120108	36,F,42.0
151	126135	36,F,42.0
186	142430	36,F,42.0
201	203409	36,F,42.0
6	5315.7	39,M, 25.1
4	5320.1	39,M, 25.1
6	5372.79	39,M, 25.1
13	5447.26	39,M, 25.1
9	5460.43	39,M, 25.1
9	5537.41	39,M, 25.1
6	5580.7	39,M, 25.1
4	5590.73	39,M, 25.1
6	5619.68	39,M, 25.1
6	5665.2	39,M, 25.1
4	5703.94	39,M, 25.1
5	5736.67	39,M, 25.1
7	6044.06	39,M, 25.1
11	6137.2	39,M, 25.1
17	6299.22	39,M, 25.1
4	6389.63	39,M, 25.1
7	6396.2	39,M, 25.1
7	6440.06	39,M, 25.1
8	6454.74	39,M, 25.1
5	6496.22	39,M, 25.1
7	6522.22	39,M, 25.1
8	6532.86	39,M, 25.1
17	6883.32	39,M, 25.1
4	6925.08	39,M, 25.1
14	6981.05	39,M, 25.1
9	7080.31	39,M, 25.1
4	7080.84	39,M, 25.1
13	7114.27	39,M, 25.1
4	7131.78	39,M, 25.1
7	7140.79	39,M, 25.1
5	7194.3	39,M, 25.1
12	7216.14	39,M, 25.1
8	7319.84	39,M, 25.1
5	7396.32	39,M, 25.1
7	7478.3	39,M, 25.1
9	7529.06	39,M, 25.1
12	7662.04	39,M, 25.1
17	7663.33	39,M, 25.1
7	7683.04	39,M, 25.1
8	7967.75	39,M, 25.1
8	7992.74	39,M, 25.1
4	8005.9	39,M, 25.1
16	8074.13	39,M, 25.1
18	8155.75	39,M, 25.1
9	8170.7	39,M, 25.1
8	8227.94	39,M, 25.1
14	8246.46	39,M, 25.1
11	8351.07	39,M, 25.1
5	8354.52	39,M, 25.1
9	8386.81	39,M, 25.1
15	8562.74	39,M, 25.1
4	8589.65	39,M, 25.1
11	8616.46	39,M, 25.1
13	8653.41	39,M, 25.1
15	8688.27	39,M, 25.1
23	8740.2	39,M, 25.1
11	8786.95	39,M, 25.1
2	8906.56	39,M, 25.1
9	8974.46	39,M, 25.1
9	9142.92	39,M, 25.1
10	9281.6	39,M, 25.1
9	9411.49	39,M, 25.1
17	9441.33	39,M, 25.1
12	9806.86	39,M, 25.1
12	10006	39,M, 25.1
23	10186.1	39,M, 25.1
16	10302.7	39,M, 25.1
10	10522.6	39,M, 25.1
27	10557.4	39,M, 25.1
17	10588.8	39,M, 25.1
10	10686.8	39,M, 25.1
11	10696.7	39,M, 25.1
18	10763.7	39,M, 25.1
15	10903.9	39,M, 25.1
15	10960.6	39,M, 25.1
17	11103.9	39,M, 25.1
17	11138.7	39,M, 25.1
7	11161	39,M, 25.1
14	11168.1	39,M, 25.1
19	11302.7	39,M, 25.1
15	11410.1	39,M, 25.1
12	11523	39,M, 25.1
20	11625.8	39,M, 25.1
5	11914.2	39,M, 25.1
15	11934.7	39,M, 25.1
28	12050.2	39,M, 25.1
8	12174.8	39,M, 25.1
11	12323.3	39,M, 25.1
15	12498.4	39,M, 25.1
17	12680.3	39,M, 25.1
22	12737.5	39,M, 25.1
26	12743	39,M, 25.1
10	12913.8	39,M, 25.1
26	12984.5	39,M, 25.1
15	13034.4	39,M, 25.1
20	13132.4	39,M, 25.1
18	13153	39,M, 25.1
20	13157	39,M, 25.1
17	13473.2	39,M, 25.1
13	13524.1	39,M, 25.1
15	13625	39,M, 25.1
10	13725.2	39,M, 25.1
19	13918.8	39,M, 25.1
21	14236.8	39,M, 25.1
18	14357.4	39,M, 25.1
14	14588.2	39,M, 25.1
20	14667.2	39,M, 25.1
18	14713.4	39,M, 25.1
15	14816.2	39,M, 25.1
28	14947.2	39,M, 25.1
12	15187.3	39,M, 25.1
14	15382.3	39,M, 25.1
24	15387.1	39,M, 25.1
13	15478.1	39,M, 25.1
19	15515.9	39,M, 25.1
17	15909.2	39,M, 25.1
58	15910.5	39,M, 25.1
17	16047.5	39,M, 25.1
22	16133.1	39,M, 25.1
23	16155.5	39,M, 25.1
15	16464.4	39,M, 25.1
18	16468.3	39,M, 25.1
24	16552.5	39,M, 25.1
14	16734.6	39,M, 25.1
21	16960.8	39,M, 25.1
14	17255.1	39,M, 25.1
32	17600.5	39,M, 25.1
29	17666	39,M, 25.1
21	17936.5	39,M, 25.1
19	18068.5	39,M, 25.1
30	18154.4	39,M, 25.1
24	18189.9	39,M, 25.1
15	18238.3	39,M, 25.1
15	18383.9	39,M, 25.1
27	18613.3	39,M, 25.1
33	18616.5	39,M, 25.1
26	18733.4	39,M, 25.1
25	18965.5	39,M, 25.1
26	19132.9	39,M, 25.1
31	19254.3	39,M, 25.1
19	19505.6	39,M, 25.1
38	19639.2	39,M, 25.1
27	19730	39,M, 25.1
23	19775.9	39,M, 25.1
17	19915.3	39,M, 25.1
37	20030.3	39,M, 25.1
20	20360.5	39,M, 25.1
26	20490.6	39,M, 25.1
13	20493.6	39,M, 25.1
13	20725.5	39,M, 25.1
29	20770.6	39,M, 25.1
22	21025.6	39,M, 25.1
24	21071.5	39,M, 25.1
24	21205.8	39,M, 25.1
33	21259.9	39,M, 25.1
31	21370.8	39,M, 25.1
28	21456.6	39,M, 25.1
18	21546.3	39,M, 25.1
8	21589	39,M, 25.1
35	21631.6	39,M, 25.1
21	21990.8	39,M, 25.1
33	22023.6	39,M, 25.1
22	22161.8	39,M, 25.1
28	22364.1	39,M, 25.1
13	23429.9	39,M, 25.1
26	23474	39,M, 25.1
26	23563.9	39,M, 25.1
24	23576.6	39,M, 25.1
24	23769.2	39,M, 25.1
22	23823.1	39,M, 25.1
41	23851.5	39,M, 25.1
33	24387.9	39,M, 25.1
49	24874.6	39,M, 25.1
28	24923.4	39,M, 25.1
24	24953.1	39,M, 25.1
23	25012.2	39,M, 25.1
40	25403.2	39,M, 25.1
31	25792.1	39,M, 25.1
31	25902.5	39,M, 25.1
23	25973.1	39,M, 25.1
23	26087.2	39,M, 25.1
28	26093.3	39,M, 25.1
23	26320.2	39,M, 25.1
49	26358	39,M, 25.1
26	26375.9	39,M, 25.1
28	26392.9	39,M, 25.1
18	26587	39,M, 25.1
27	26631	39,M, 25.1
23	26755.1	39,M, 25.1
18	26875	39,M, 25.1
35	27827.4	39,M, 25.1
30	27896.7	39,M, 25.1
44	28005.9	39,M, 25.1
48	28099	39,M, 25.1
34	28193.6	39,M, 25.1
38	28320.6	39,M, 25.1
31	28815.8	39,M, 25.1
37	28854.5	39,M, 25.1
34	29457.9	39,M, 25.1
32	29702.2	39,M, 25.1
22	29945.8	39,M, 25.1
36	30169.7	39,M, 25.1
39	30550.5	39,M, 25.1
36	30661.1	39,M, 25.1
42	30947.1	39,M, 25.1
55	30967.5	39,M, 25.1
35	31770	39,M, 25.1
29	31952.4	39,M, 25.1
24	31953.9	39,M, 25.1
32	32217.6	39,M, 25.1
50	32237.3	39,M, 25.1
13	32526.4	39,M, 25.1
50	32559.2	39,M, 25.1
32	32601.6	39,M, 25.1
34	32861.4	39,M, 25.1
27	33137.5	39,M, 25.1
27	33276.7	39,M, 25.1
36	33393	39,M, 25.1
35	33738.3	39,M, 25.1
55	34572.9	39,M, 25.1
56	34919	39,M, 25.1
42	35379.4	39,M, 25.1
52	35936	39,M, 25.1
63	36628.9	39,M, 25.1
37	36675.3	39,M, 25.1
32	36842.3	39,M, 25.1
31	36922.5	39,M, 25.1
31	37119.2	39,M, 25.1
43	38251.9	39,M, 25.1
26	38985.9	39,M, 25.1
53	39407	39,M, 25.1
95	40662.2	39,M, 25.1
30	40729.1	39,M, 25.1
62	40848	39,M, 25.1
43	41322.3	39,M, 25.1
49	41461.1	39,M, 25.1
42	41657	39,M, 25.1
73	41673.2	39,M, 25.1
58	42089.4	39,M, 25.1
49	42541.6	39,M, 25.1
81	42571.3	39,M, 25.1
44	43254.7	39,M, 25.1
36	43415.8	39,M, 25.1
50	43864.6	39,M, 25.1
85	44139.7	39,M, 25.1
45	44178.3	39,M, 25.1
69	45684	39,M, 25.1
45	45756.7	39,M, 25.1
56	46313.9	39,M, 25.1
60	46583.5	39,M, 25.1
44	47202.8	39,M, 25.1
68	48169.8	39,M, 25.1
47	48909.9	39,M, 25.1
114	49164.1	39,M, 25.1
71	49603.5	39,M, 25.1
69	49726.3	39,M, 25.1
47	49905.7	39,M, 25.1
70	50654.9	39,M, 25.1
70	50936.7	39,M, 25.1
48	50994.4	39,M, 25.1
44	51261	39,M, 25.1
61	51960.7	39,M, 25.1
58	51968.2	39,M, 25.1
58	53325.3	39,M, 25.1
113	53834.6	39,M, 25.1
72	54194.2	39,M, 25.1
81	56771.6	39,M, 25.1
70	56799.5	39,M, 25.1
74	58645.3	39,M, 25.1
86	58901.6	39,M, 25.1
59	59163	39,M, 25.1
73	59208.5	39,M, 25.1
59	59808.8	39,M, 25.1
57	60055.5	39,M, 25.1
101	60403.4	39,M, 25.1
95	61983.3	39,M, 25.1
111	62194.9	39,M, 25.1
77	62691.7	39,M, 25.1
108	62858.4	39,M, 25.1
62	64933.6	39,M, 25.1
60	65215.1	39,M, 25.1
120	66192.7	39,M, 25.1
78	67203.8	39,M, 25.1
82	67234	39,M, 25.1
52	67319.1	39,M, 25.1
51	67540.6	39,M, 25.1
94	68712.3	39,M, 25.1
88	69231.2	39,M, 25.1
122	69747.2	39,M, 25.1
87	70113.3	39,M, 25.1
81	71500.6	39,M, 25.1
93	73244.8	39,M, 25.1
85	73561.3	39,M, 25.1
77	73696	39,M, 25.1
94	74818.8	39,M, 25.1
103	78278	39,M, 25.1
114	78749.1	39,M, 25.1
101	79328.4	39,M, 25.1
109	79592.1	39,M, 25.1
173	79645.7	39,M, 25.1
106	80374.1	39,M, 25.1
121	82083.7	39,M, 25.1
148	82320	39,M, 25.1
110	83369.4	39,M, 25.1
70	83511.1	39,M, 25.1
113	83560.6	39,M, 25.1
114	84587.3	39,M, 25.1
100	84701	39,M, 25.1
91	85479.9	39,M, 25.1
110	87038.7	39,M, 25.1
84	87843.5	39,M, 25.1
93	88506.9	39,M, 25.1
98	89263.3	39,M, 25.1
102	89412.8	39,M, 25.1
134	90990.8	39,M, 25.1
98	92140.8	39,M, 25.1
127	92223.6	39,M, 25.1
138	93883.8	39,M, 25.1
117	96600.3	39,M, 25.1
108	99896.1	39,M, 25.1
101	101168	39,M, 25.1
154	103227	39,M, 25.1
144	103237	39,M, 25.1
102	105498	39,M, 25.1
215	105872	39,M, 25.1
111	112373	39,M, 25.1
96	113020	39,M, 25.1
176	120811	39,M, 25.1
181	124369	39,M, 25.1
142	126138	39,M, 25.1
186	127009	39,M, 25.1
150	134937	39,M, 25.1
216	135330	39,M, 25.1
142	139185	39,M, 25.1
193	140914	39,M, 25.1
154	141431	39,M, 25.1
156	142960	39,M, 25.1
332	252634	39,M, 25.1
7	5477.19	46,F,26.2
16	5831.58	46,F,26.2
16	5874.42	46,F,26.2
12	5950.92	46,F,26.2
7	6005.64	46,F,26.2
5	6192.49	46,F,26.2
9	6218.01	46,F,26.2
11	6322.95	46,F,26.2
2	6758.05	46,F,26.2
12	6943.69	46,F,26.2
3	7016.12	46,F,26.2
21	7073.73	46,F,26.2
10	7093.09	46,F,26.2
13	7206.67	46,F,26.2
7	7230.07	46,F,26.2
5	7467.36	46,F,26.2
14	7633.67	46,F,26.2
14	7650.9	46,F,26.2
13	7765.11	46,F,26.2
11	7816.44	46,F,26.2
13	8141.67	46,F,26.2
13	8267.88	46,F,26.2
6	8294.23	46,F,26.2
8	8503.51	46,F,26.2
9	8830.03	46,F,26.2
7	8946.63	46,F,26.2
14	9001.32	46,F,26.2
15	9198.87	46,F,26.2
12	10719.4	46,F,26.2
10	10782.9	46,F,26.2
21	11200.6	46,F,26.2
14	11257.4	46,F,26.2
19	11357.9	46,F,26.2
12	11399.2	46,F,26.2
15	11457.4	46,F,26.2
2	11623.1	46,F,26.2
18	11755.8	46,F,26.2
14	12645.9	46,F,26.2
20	12884.8	46,F,26.2
12	13024.7	46,F,26.2
14	13496.1	46,F,26.2
33	13709.6	46,F,26.2
17	13746.7	46,F,26.2
24	14040.9	46,F,26.2
31	14132.2	46,F,26.2
12	14235.5	46,F,26.2
25	14235.7	46,F,26.2
22	14332.8	46,F,26.2
20	14645.8	46,F,26.2
14	15023	46,F,26.2
15	15059.4	46,F,26.2
16	15791	46,F,26.2
19	16051.5	46,F,26.2
31	16397.7	46,F,26.2
13	16513.8	46,F,26.2
27	16714.2	46,F,26.2
20	17800.8	46,F,26.2
16	17806	46,F,26.2
19	17879	46,F,26.2
19	17931	46,F,26.2
27	18033.2	46,F,26.2
15	18124.4	46,F,26.2
19	18235.3	46,F,26.2
18	18491.2	46,F,26.2
35	18834.3	46,F,26.2
21	19143.4	46,F,26.2
17	19238.1	46,F,26.2
19	19284.3	46,F,26.2
27	20407.9	46,F,26.2
21	20591.1	46,F,26.2
22	20908	46,F,26.2
20	21034.2	46,F,26.2
26	21163.7	46,F,26.2
17	21184.4	46,F,26.2
15	22174.9	46,F,26.2
27	22372.2	46,F,26.2
20	22517.1	46,F,26.2
17	22593.4	46,F,26.2
26	22671.2	46,F,26.2
16	23372.7	46,F,26.2
25	23425.1	46,F,26.2
36	23473	46,F,26.2
21	24117.3	46,F,26.2
23	24196.6	46,F,26.2
22	24633.8	46,F,26.2
21	25190	46,F,26.2
30	25197.9	46,F,26.2
28	25377.7	46,F,26.2
25	25783.9	46,F,26.2
25	26037	46,F,26.2
36	27002.2	46,F,26.2
24	27117.3	46,F,26.2
31	27162.7	46,F,26.2
36	27501	46,F,26.2
38	27568.4	46,F,26.2
23	28122.9	46,F,26.2
31	28266.6	46,F,26.2
23	28439.1	46,F,26.2
20	28492.7	46,F,26.2
28	28532.1	46,F,26.2
11	29017	46,F,26.2
26	29265.8	46,F,26.2
29	29598.9	46,F,26.2
43	30133	46,F,26.2
35	30165.9	46,F,26.2
28	30230.3	46,F,26.2
32	30346.8	46,F,26.2
25	30700.6	46,F,26.2
45	30793.5	46,F,26.2
25	31599.2	46,F,26.2
33	32847.3	46,F,26.2
36	33000.5	46,F,26.2
34	33131	46,F,26.2
38	33329.3	46,F,26.2
38	33520	46,F,26.2
35	33756.9	46,F,26.2
26	34367.5	46,F,26.2
29	34411	46,F,26.2
26	34485.8	46,F,26.2
39	34906.7	46,F,26.2
29	34957.8	46,F,26.2
37	35395.5	46,F,26.2
2	35459.4	46,F,26.2
41	35842.8	46,F,26.2
26	36159	46,F,26.2
43	36725.8	46,F,26.2
45	36805.2	46,F,26.2
31	37312.7	46,F,26.2
39	37496.8	46,F,26.2
32	37888.3	46,F,26.2
40	37912.8	46,F,26.2
30	37963.7	46,F,26.2
31	38011.1	46,F,26.2
49	38284.6	46,F,26.2
33	38341.3	46,F,26.2
39	38357.5	46,F,26.2
32	38725.6	46,F,26.2
52	38750.1	46,F,26.2
49	39009.5	46,F,26.2
50	39053.1	46,F,26.2
26	39125.2	46,F,26.2
41	39417.6	46,F,26.2
39	40866.9	46,F,26.2
40	41488.5	46,F,26.2
49	41816.9	46,F,26.2
31	42235.7	46,F,26.2
36	42524.7	46,F,26.2
53	42540.5	46,F,26.2
61	42604.3	46,F,26.2
65	42645	46,F,26.2
27	43202	46,F,26.2
50	43208.6	46,F,26.2
52	43458.9	46,F,26.2
38	43819.6	46,F,26.2
28	44104.5	46,F,26.2
39	44370.6	46,F,26.2
32	44675.2	46,F,26.2
54	45007.2	46,F,26.2
38	45682.5	46,F,26.2
38	45991.1	46,F,26.2
36	46387.1	46,F,26.2
65	46766.4	46,F,26.2
53	47063.4	46,F,26.2
40	47533.6	46,F,26.2
37	47689.9	46,F,26.2
39	48334.4	46,F,26.2
44	48642.7	46,F,26.2
38	48669.5	46,F,26.2
48	48859.1	46,F,26.2
54	48859.7	46,F,26.2
62	48923.1	46,F,26.2
42	48947	46,F,26.2
39	49238.7	46,F,26.2
58	49495.3	46,F,26.2
40	49618.4	46,F,26.2
45	49779.3	46,F,26.2
38	49827.4	46,F,26.2
40	50262.6	46,F,26.2
60	50604.2	46,F,26.2
52	50838.6	46,F,26.2
83	51562.5	46,F,26.2
50	51756.4	46,F,26.2
43	51758.8	46,F,26.2
57	51781.8	46,F,26.2
38	52638.6	46,F,26.2
43	52736.6	46,F,26.2
69	52879.4	46,F,26.2
62	52925.8	46,F,26.2
76	52967.5	46,F,26.2
55	54106.1	46,F,26.2
90	54201.3	46,F,26.2
38	54340.7	46,F,26.2
97	54404.2	46,F,26.2
41	54423.2	46,F,26.2
34	55626.5	46,F,26.2
77	57222.8	46,F,26.2
58	58106.8	46,F,26.2
54	58116.4	46,F,26.2
43	58803.1	46,F,26.2
85	59123.7	46,F,26.2
65	59924.6	46,F,26.2
68	60973.3	46,F,26.2
60	61320.6	46,F,26.2
73	62405.4	46,F,26.2
109	62765.9	46,F,26.2
79	63121	46,F,26.2
58	63552.9	46,F,26.2
73	64267.6	46,F,26.2
82	64395.6	46,F,26.2
86	64791.8	46,F,26.2
64	66426.4	46,F,26.2
71	66825.5	46,F,26.2
42	68264	46,F,26.2
75	68642.6	46,F,26.2
72	68651.6	46,F,26.2
106	69864.2	46,F,26.2
82	71296.4	46,F,26.2
82	72046.9	46,F,26.2
106	74528.5	46,F,26.2
72	75122.3	46,F,26.2
94	75262.4	46,F,26.2
73	76393.8	46,F,26.2
81	77356.7	46,F,26.2
99	78048.6	46,F,26.2
99	78631.1	46,F,26.2
69	78876	46,F,26.2
65	79174.1	46,F,26.2
96	81849.8	46,F,26.2
110	84688.2	46,F,26.2
84	86116.4	46,F,26.2
117	86371.9	46,F,26.2
71	89520.3	46,F,26.2
102	89661.5	46,F,26.2
78	89719.5	46,F,26.2
136	90908.1	46,F,26.2
114	92667.3	46,F,26.2
152	93266	46,F,26.2
104	95562.7	46,F,26.2
85	95682.7	46,F,26.2
123	96365.5	46,F,26.2
101	99819.5	46,F,26.2
147	105500	46,F,26.2
118	111140	46,F,26.2
154	111987	46,F,26.2
182	135119	46,F,26.2
158	136119	46,F,26.2
196	143004	46,F,26.2
124	151868	46,F,26.2
212	157815	46,F,26.2
230	206919	46,F,26.2
6	6521.03	53,F,45.3
5	6779.33	53,F,45.3
6	6984.29	53,F,45.3
10	7578.22	53,F,45.3
10	7797.03	53,F,45.3
3	8095.85	53,F,45.3
4	8362.32	53,F,45.3
8	8544.79	53,F,45.3
7	8661.13	53,F,45.3
14	8819.96	53,F,45.3
7	9039.38	53,F,45.3
3	9059.27	53,F,45.3
8	9155.34	53,F,45.3
9	9394.7	53,F,45.3
11	10835.8	53,F,45.3
7	10849.7	53,F,45.3
8	10885.6	53,F,45.3
10	10891.7	53,F,45.3
16	10975.2	53,F,45.3
8	11156.6	53,F,45.3
14	11231.6	53,F,45.3
9	11596.4	53,F,45.3
8	11678.7	53,F,45.3
9	11870.1	53,F,45.3
17	11889.2	53,F,45.3
17	11924.3	53,F,45.3
8	12393.7	53,F,45.3
12	12409.7	53,F,45.3
10	12510.4	53,F,45.3
11	12545	53,F,45.3
4	12649.1	53,F,45.3
8	12670.4	53,F,45.3
15	12953.6	53,F,45.3
20	13477.1	53,F,45.3
8	13491.3	53,F,45.3
16	13611.9	53,F,45.3
14	13639.1	53,F,45.3
26	14040.9	53,F,45.3
13	14046.4	53,F,45.3
4	14106.7	53,F,45.3
23	14155.3	53,F,45.3
5	14177.6	53,F,45.3
10	14313.3	53,F,45.3
12	14922	53,F,45.3
14	15099.3	53,F,45.3
16	15310.5	53,F,45.3
15	16246.6	53,F,45.3
5	16380.7	53,F,45.3
9	16411	53,F,45.3
18	16705	53,F,45.3
18	16790.5	53,F,45.3
7	16838.9	53,F,45.3
13	16980.6	53,F,45.3
12	17010.2	53,F,45.3
15	17389	53,F,45.3
20	18055.4	53,F,45.3
17	18135.5	53,F,45.3
15	18578.6	53,F,45.3
26	19043.2	53,F,45.3
28	19570.4	53,F,45.3
7	19700.7	53,F,45.3
21	19710.7	53,F,45.3
15	20223.6	53,F,45.3
19	20294.2	53,F,45.3
32	21003.6	53,F,45.3
28	21017.5	53,F,45.3
34	21164.9	53,F,45.3
19	21282.6	53,F,45.3
19	21328.6	53,F,45.3
35	21416.4	53,F,45.3
35	21543.6	53,F,45.3
3	21701.6	53,F,45.3
13	22044.8	53,F,45.3
23	22060.3	53,F,45.3
15	22063.5	53,F,45.3
21	22506.7	53,F,45.3
9	22572.8	53,F,45.3
24	23642.4	53,F,45.3
21	23866.6	53,F,45.3
29	23970.6	53,F,45.3
14	24128.8	53,F,45.3
27	24369.9	53,F,45.3
22	24705.6	53,F,45.3
15	26038.9	53,F,45.3
15	26134.4	53,F,45.3
21	27001.7	53,F,45.3
21	27311.5	53,F,45.3
32	27934.6	53,F,45.3
22	28666.3	53,F,45.3
33	28668	53,F,45.3
21	29049.8	53,F,45.3
32	29625.5	53,F,45.3
48	29981.9	53,F,45.3
42	30265.4	53,F,45.3
21	30405.4	53,F,45.3
33	30671.1	53,F,45.3
31	30797.4	53,F,45.3
14	30839.9	53,F,45.3
16	30930.1	53,F,45.3
27	31451.2	53,F,45.3
40	31692.2	53,F,45.3
34	33303.8	53,F,45.3
46	33706.5	53,F,45.3
20	33723.9	53,F,45.3
24	33862.1	53,F,45.3
32	34088	53,F,45.3
44	34186.7	53,F,45.3
33	34419.8	53,F,45.3
35	35423.5	53,F,45.3
40	35908.8	53,F,45.3
38	36137.1	53,F,45.3
38	36618.5	53,F,45.3
34	36815.8	53,F,45.3
36	36921.8	53,F,45.3
41	37647.7	53,F,45.3
28	37919.3	53,F,45.3
42	38230.5	53,F,45.3
37	39490.8	53,F,45.3
60	40006.6	53,F,45.3
32	40292.9	53,F,45.3
41	40598.8	53,F,45.3
31	41019.1	53,F,45.3
34	41028.5	53,F,45.3
39	41903.1	53,F,45.3
85	44045.4	53,F,45.3
49	45759.6	53,F,45.3
43	45982.4	53,F,45.3
48	48826.9	53,F,45.3
53	49486.5	53,F,45.3
46	49616.6	53,F,45.3
59	52118.4	53,F,45.3
46	52337.6	53,F,45.3
85	52346.3	53,F,45.3
80	53358.6	53,F,45.3
24	54276.9	53,F,45.3
53	54353.2	53,F,45.3
35	54600.4	53,F,45.3
68	57838.9	53,F,45.3
71	58439.1	53,F,45.3
57	59148.6	53,F,45.3
51	60148.4	53,F,45.3
69	64170.7	53,F,45.3
60	65618.2	53,F,45.3
72	66208.2	53,F,45.3
62	66344.5	53,F,45.3
79	66649.2	53,F,45.3
77	67388.8	53,F,45.3
70	68887.2	53,F,45.3
61	73637.1	53,F,45.3
53	83865.7	53,F,45.3
85	84124.1	53,F,45.3
69	85659.5	53,F,45.3
42	86247.4	53,F,45.3
74	87209.1	53,F,45.3
102	91031.5	53,F,45.3
114	97265.6	53,F,45.3
121	104106	53,F,45.3
133	104109	53,F,45.3
109	108444	53,F,45.3
208	120849	53,F,45.3
119	135885	53,F,45.3
116	137831	53,F,45.3
140	159395	53,F,45.3
161	168119	53,F,45.3
153	175914	53,F,45.3
444	303250	53,F,45.3
4	5307.92	56,M,22.0
13	5315.53	56,M,22.0
16	5418.3	56,M,22.0
4	5446.09	56,M,22.0
13	5449.43	56,M,22.0
12	5511.3	56,M,22.0
15	5522.58	56,M,22.0
6	5759.75	56,M,22.0
22	5845.06	56,M,22.0
12	5871.98	56,M,22.0
18	5874.93	56,M,22.0
20	5910.97	56,M,22.0
8	5949.91	56,M,22.0
10	5996.59	56,M,22.0
8	5998.09	56,M,22.0
6	6056.29	56,M,22.0
12	6132.83	56,M,22.0
19	6163.08	56,M,22.0
11	6241.58	56,M,22.0
10	6275.18	56,M,22.0
5	6283.93	56,M,22.0
6	6326.79	56,M,22.0
7	6338.3	56,M,22.0
9	6347.84	56,M,22.0
13	6421.99	56,M,22.0
10	6470.95	56,M,22.0
11	6477.14	56,M,22.0
12	6497.75	56,M,22.0
20	6536.44	56,M,22.0
12	6544.18	56,M,22.0
18	6718.36	56,M,22.0
12	6803.98	56,M,22.0
19	6857.26	56,M,22.0
22	6869.95	56,M,22.0
9	6924.25	56,M,22.0
6	6941.88	56,M,22.0
7	7084.82	56,M,22.0
12	7105.5	56,M,22.0
7	7167.68	56,M,22.0
17	7339.67	56,M,22.0
9	7366.33	56,M,22.0
11	7381.51	56,M,22.0
23	7486.95	56,M,22.0
12	7541.46	56,M,22.0
8	7546.86	56,M,22.0
10	7629.98	56,M,22.0
5	7674.47	56,M,22.0
14	7774.87	56,M,22.0
7	7872.76	56,M,22.0
6	7987.02	56,M,22.0
14	8002.44	56,M,22.0
34	8023.34	56,M,22.0
9	8116.89	56,M,22.0
16	8241.99	56,M,22.0
16	8268.36	56,M,22.0
7	8437.73	56,M,22.0
9	8483.56	56,M,22.0
17	8495.43	56,M,22.0
13	8524.57	56,M,22.0
10	8547.89	56,M,22.0
12	8700.71	56,M,22.0
14	8714.28	56,M,22.0
8	8835.17	56,M,22.0
11	8898.98	56,M,22.0
17	9048.69	56,M,22.0
7	9051.01	56,M,22.0
11	9134.51	56,M,22.0
9	9290.9	56,M,22.0
13	9299.69	56,M,22.0
15	9443.92	56,M,22.0
14	9605.96	56,M,22.0
16	9616.41	56,M,22.0
21	9716.96	56,M,22.0
29	9780.39	56,M,22.0
28	9998.32	56,M,22.0
20	10163.3	56,M,22.0
9	10285.3	56,M,22.0
30	10303.1	56,M,22.0
12	10346.8	56,M,22.0
15	10390.2	56,M,22.0
14	10543.3	56,M,22.0
16	10658.1	56,M,22.0
27	10714.7	56,M,22.0
17	10886.2	56,M,22.0
15	10900.7	56,M,22.0
16	11019.7	56,M,22.0
17	11127.4	56,M,22.0
25	11326.3	56,M,22.0
19	11330.3	56,M,22.0
11	11425.4	56,M,22.0
24	11465.2	56,M,22.0
19	11502.7	56,M,22.0
23	11792.1	56,M,22.0
5	11874.7	56,M,22.0
30	12236.2	56,M,22.0
27	12289.2	56,M,22.0
25	12754.3	56,M,22.0
25	12945.1	56,M,22.0
16	12999.3	56,M,22.0
25	13283.6	56,M,22.0
22	13289.3	56,M,22.0
9	13317.2	56,M,22.0
16	13634.6	56,M,22.0
14	13881	56,M,22.0
18	13981	56,M,22.0
27	14098.2	56,M,22.0
13	14101.5	56,M,22.0
30	14477.9	56,M,22.0
13	14501.1	56,M,22.0
20	14697.3	56,M,22.0
19	14793.6	56,M,22.0
28	14808.1	56,M,22.0
18	14820.9	56,M,22.0
17	15038.2	56,M,22.0
11	15091.4	56,M,22.0
12	15117.8	56,M,22.0
30	15375.8	56,M,22.0
49	15497.2	56,M,22.0
17	15522.9	56,M,22.0
43	15525.4	56,M,22.0
16	15530	56,M,22.0
14	15548	56,M,22.0
3	15725.3	56,M,22.0
16	15960.3	56,M,22.0
30	16819.5	56,M,22.0
22	16942	56,M,22.0
22	16983.3	56,M,22.0
23	17222.1	56,M,22.0
29	17349.3	56,M,22.0
27	17365.5	56,M,22.0
23	17466.7	56,M,22.0
21	17487.8	56,M,22.0
18	17895.2	56,M,22.0
27	18215	56,M,22.0
16	18217.1	56,M,22.0
30	18470.5	56,M,22.0
19	18802.6	56,M,22.0
26	19109.4	56,M,22.0
28	19170.7	56,M,22.0
26	19289.8	56,M,22.0
11	19348.9	56,M,22.0
19	19357.6	56,M,22.0
21	19853.8	56,M,22.0
25	20888.1	56,M,22.0
21	21316.7	56,M,22.0
30	21319.6	56,M,22.0
13	21800.6	56,M,22.0
16	21875.9	56,M,22.0
22	22077.3	56,M,22.0
29	22501.2	56,M,22.0
31	22594.6	56,M,22.0
21	22628.3	56,M,22.0
33	22894.9	56,M,22.0
33	23250.7	56,M,22.0
42	23415.4	56,M,22.0
23	23507.3	56,M,22.0
26	23528.5	56,M,22.0
43	23660	56,M,22.0
36	24923.3	56,M,22.0
44	24953.5	56,M,22.0
29	25138.5	56,M,22.0
17	25176.9	56,M,22.0
34	25240	56,M,22.0
37	25408.6	56,M,22.0
25	25468.2	56,M,22.0
30	25538.1	56,M,22.0
36	26208.6	56,M,22.0
37	26301.4	56,M,22.0
70	26984.1	56,M,22.0
30	27277.5	56,M,22.0
15	27349.6	56,M,22.0
22	27446.9	56,M,22.0
52	27520.7	56,M,22.0
35	27695.5	56,M,22.0
32	27698.4	56,M,22.0
57	27708.5	56,M,22.0
33	28067.3	56,M,22.0
53	28306.8	56,M,22.0
36	28360.5	56,M,22.0
12	28455.5	56,M,22.0
40	28542	56,M,22.0
21	28644.5	56,M,22.0
51	28697.2	56,M,22.0
37	29061.5	56,M,22.0
27	29170.5	56,M,22.0
33	29765.7	56,M,22.0
22	29973.8	56,M,22.0
46	30913.1	56,M,22.0
44	31105.9	56,M,22.0
46	31688.3	56,M,22.0
32	32066	56,M,22.0
33	32420.8	56,M,22.0
9	33075.6	56,M,22.0
29	33205.1	56,M,22.0
45	33487.1	56,M,22.0
36	33722.5	56,M,22.0
72	33828	56,M,22.0
60	34213.3	56,M,22.0
24	35438.9	56,M,22.0
22	35529.9	56,M,22.0
78	35750	56,M,22.0
46	36712.6	56,M,22.0
39	37281.4	56,M,22.0
61	37777	56,M,22.0
66	37832	56,M,22.0
59	39118.2	56,M,22.0
75	39261.8	56,M,22.0
46	40211.8	56,M,22.0
71	40288.1	56,M,22.0
70	40478.5	56,M,22.0
40	40581.7	56,M,22.0
28	41209.4	56,M,22.0
38	41494.1	56,M,22.0
64	41874.9	56,M,22.0
40	42118.2	56,M,22.0
47	42430.7	56,M,22.0
36	44090.8	56,M,22.0
60	44330.9	56,M,22.0
38	44526.2	56,M,22.0
64	44650.7	56,M,22.0
73	44743.7	56,M,22.0
96	45194.7	56,M,22.0
53	45786.5	56,M,22.0
60	46494.4	56,M,22.0
55	46787.5	56,M,22.0
82	46803.6	56,M,22.0
36	46849	56,M,22.0
38	48421.1	56,M,22.0
28	48647	56,M,22.0
61	48881.5	56,M,22.0
63	50422.3	56,M,22.0
58	51799.7	56,M,22.0
46	51884	56,M,22.0
45	53217.3	56,M,22.0
62	54066	56,M,22.0
85	54152.3	56,M,22.0
59	54465.3	56,M,22.0
66	55813.9	56,M,22.0
57	56896.3	56,M,22.0
47	56958.4	56,M,22.0
39	57044.7	56,M,22.0
52	57612	56,M,22.0
71	58742.4	56,M,22.0
70	60312.1	56,M,22.0
84	61420.5	56,M,22.0
69	62465.2	56,M,22.0
89	64094	56,M,22.0
61	64403.3	56,M,22.0
46	65314.6	56,M,22.0
105	74182.8	56,M,22.0
75	77054.4	56,M,22.0
103	78872.5	56,M,22.0
128	82461.9	56,M,22.0
134	84776.5	56,M,22.0
70	85043.8	56,M,22.0
105	85423.4	56,M,22.0
152	86940.9	56,M,22.0
120	87720.8	56,M,22.0
119	88685.6	56,M,22.0
80	91267.8	56,M,22.0
116	92699.2	56,M,22.0
109	95421.7	56,M,22.0
151	95682.8	56,M,22.0
106	96731.4	56,M,22.0
116	99233.4	56,M,22.0
138	101086	56,M,22.0
205	101596	56,M,22.0
110	102206	56,M,22.0
115	103829	56,M,22.0
127	105497	56,M,22.0
155	105510	56,M,22.0
164	105876	56,M,22.0
145	106316	56,M,22.0
77	110347	56,M,22.0
229	111797	56,M,22.0
151	112881	56,M,22.0
151	113762	56,M,22.0
121	113985	56,M,22.0
104	119316	56,M,22.0
113	119961	56,M,22.0
122	123443	56,M,22.0
202	125709	56,M,22.0
118	127097	56,M,22.0
152	127141	56,M,22.0
138	136356	56,M,22.0
246	137903	56,M,22.0
204	144395	56,M,22.0
154	156712	56,M,22.0
266	171273	56,M,22.0
281	185020	56,M,22.0
244	190220	56,M,22.0
372	197900	56,M,22.0
279	202460	56,M,22.0
261	209568	56,M,22.0
289	231805	56,M,22.0
284	245921	56,M,22.0
293	250197	56,M,22.0
2	5397.57	60,F,26.1
1	5790.34	60,F,26.1
5	5799.62	60,F,26.1
5	6214.26	60,F,26.1
6	6290.96	60,F,26.1
5	6416.74	60,F,26.1
6	6435.69	60,F,26.1
10	6989.26	60,F,26.1
5	7081.11	60,F,26.1
13	7310.67	60,F,26.1
4	7407.56	60,F,26.1
6	7467.62	60,F,26.1
11	7502.51	60,F,26.1
11	8096.66	60,F,26.1
8	8195.78	60,F,26.1
8	8420.34	60,F,26.1
2	8499.57	60,F,26.1
9	8509.72	60,F,26.1
18	8537.32	60,F,26.1
4	8553.03	60,F,26.1
6	8563.32	60,F,26.1
13	8580.31	60,F,26.1
3	8608.82	60,F,26.1
14	8982.14	60,F,26.1
7	9156.19	60,F,26.1
11	9347.02	60,F,26.1
17	9371.93	60,F,26.1
12	9698.57	60,F,26.1
8	9740.01	60,F,26.1
17	9783.7	60,F,26.1
8	9852.8	60,F,26.1
4	9923.63	60,F,26.1
6	9970.17	60,F,26.1
10	10268.9	60,F,26.1
9	10456.4	60,F,26.1
14	10490.8	60,F,26.1
10	10546.7	60,F,26.1
20	10870.3	60,F,26.1
12	11336.1	60,F,26.1
11	11380.8	60,F,26.1
18	11425.1	60,F,26.1
7	11529.4	60,F,26.1
15	12360.8	60,F,26.1
20	12605.5	60,F,26.1
16	13116	60,F,26.1
18	13163.7	60,F,26.1
11	13884.9	60,F,26.1
8	14134.8	60,F,26.1
20	14240.6	60,F,26.1
17	14478.1	60,F,26.1
15	14590.9	60,F,26.1
8	14990.8	60,F,26.1
20	14994.5	60,F,26.1
20	15325.9	60,F,26.1
12	15531.9	60,F,26.1
15	15560	60,F,26.1
11	15815	60,F,26.1
28	15983.9	60,F,26.1
20	16146.6	60,F,26.1
23	16551.3	60,F,26.1
13	16696.4	60,F,26.1
25	16766	60,F,26.1
16	17625.7	60,F,26.1
18	17742.3	60,F,26.1
13	17894.3	60,F,26.1
20	18035.3	60,F,26.1
19	18287.3	60,F,26.1
20	18557.7	60,F,26.1
19	18679.1	60,F,26.1
14	18847.8	60,F,26.1
31	18902.6	60,F,26.1
21	18924.2	60,F,26.1
9	18985.7	60,F,26.1
23	19112.8	60,F,26.1
19	19135.3	60,F,26.1
19	19231.9	60,F,26.1
19	19343.1	60,F,26.1
14	19704.4	60,F,26.1
20	19791.5	60,F,26.1
27	20096.2	60,F,26.1
15	20111.5	60,F,26.1
21	20340.4	60,F,26.1
14	21109.8	60,F,26.1
13	21974.5	60,F,26.1
21	22210.4	60,F,26.1
34	24834.2	60,F,26.1
26	25123.8	60,F,26.1
23	25386.5	60,F,26.1
23	25538.6	60,F,26.1
22	25913	60,F,26.1
28	26056.9	60,F,26.1
28	26544.4	60,F,26.1
26	27414.1	60,F,26.1
33	28388.1	60,F,26.1
36	29130.3	60,F,26.1
24	29339.8	60,F,26.1
23	29393.1	60,F,26.1
22	30370.4	60,F,26.1
34	30866.3	60,F,26.1
31	31590.4	60,F,26.1
13	32472	60,F,26.1
32	32653	60,F,26.1
31	33187	60,F,26.1
39	35199.9	60,F,26.1
29	35634	60,F,26.1
55	36123.4	60,F,26.1
63	37623.3	60,F,26.1
52	37771.8	60,F,26.1
55	38166.2	60,F,26.1
46	38343.4	60,F,26.1
44	41225.8	60,F,26.1
51	41782.3	60,F,26.1
43	41921.7	60,F,26.1
60	42713.3	60,F,26.1
47	42794.4	60,F,26.1
29	45408.3	60,F,26.1
51	45752.7	60,F,26.1
52	45798.7	60,F,26.1
43	50578.2	60,F,26.1
59	52557.5	60,F,26.1
48	52633.5	60,F,26.1
51	56030	60,F,26.1
59	59480.3	60,F,26.1
66	62505.8	60,F,26.1
81	64580.7	60,F,26.1
56	69894.5	60,F,26.1
71	70581	60,F,26.1
108	72623.6	60,F,26.1
41	74539.5	60,F,26.1
75	76147.5	60,F,26.1
45	78869.3	60,F,26.1
117	81990	60,F,26.1
100	98862.4	60,F,26.1
100	102134	60,F,26.1
127	105858	60,F,26.1
116	108944	60,F,26.1
157	109819	60,F,26.1
133	118541	60,F,26.1
130	129821	60,F,26.1
193	141491	60,F,26.1
4	5308.17	65,F,19.2
2	5340.25	65,F,19.2
5	5443.58	65,F,19.2
6	5445.6	65,F,19.2
3	5465.54	65,F,19.2
1	5467.05	65,F,19.2
4	5473.6	65,F,19.2
4	5482.45	65,F,19.2
11	5498.9	65,F,19.2
3	5533.02	65,F,19.2
1	5537.25	65,F,19.2
3	5577.86	65,F,19.2
2	5592.66	65,F,19.2
4	5677.49	65,F,19.2
1	5718.8	65,F,19.2
5	5720.62	65,F,19.2
2	5764.08	65,F,19.2
1	5784.44	65,F,19.2
4	5831.81	65,F,19.2
3	5864.82	65,F,19.2
4	5874.79	65,F,19.2
5	5896.38	65,F,19.2
8	5905.55	65,F,19.2
6	5913.73	65,F,19.2
7	5918.82	65,F,19.2
3	5935.57	65,F,19.2
7	5987.59	65,F,19.2
2	5988.65	65,F,19.2
5	6049.1	65,F,19.2
8	6093.94	65,F,19.2
6	6143.98	65,F,19.2
7	6314.52	65,F,19.2
4	6362.51	65,F,19.2
7	6439.09	65,F,19.2
6	6456.68	65,F,19.2
4	6465.64	65,F,19.2
9	6546.53	65,F,19.2
5	6601.74	65,F,19.2
5	6603	65,F,19.2
5	6643.62	65,F,19.2
5	6644.93	65,F,19.2
3	6673.41	65,F,19.2
6	6717.53	65,F,19.2
1	6776.63	65,F,19.2
3	6783.01	65,F,19.2
7	6787.96	65,F,19.2
1	6794.54	65,F,19.2
10	6868.65	65,F,19.2
4	6927.5	65,F,19.2
1	6990.25	65,F,19.2
4	7030.49	65,F,19.2
6	7070.08	65,F,19.2
4	7148.95	65,F,19.2
8	7181.25	65,F,19.2
3	7200.8	65,F,19.2
7	7212.98	65,F,19.2
9	7221.31	65,F,19.2
5	7279.68	65,F,19.2
3	7284.69	65,F,19.2
10	7309.65	65,F,19.2
5	7316.86	65,F,19.2
2	7356.1	65,F,19.2
2	7368.75	65,F,19.2
7	7375.45	65,F,19.2
4	7380.57	65,F,19.2
2	7419.9	65,F,19.2
11	7480.16	65,F,19.2
5	7490.72	65,F,19.2
7	7543.85	65,F,19.2
10	7544.46	65,F,19.2
6	7597.69	65,F,19.2
4	7715.52	65,F,19.2
7	7719.54	65,F,19.2
9	7745.12	65,F,19.2
8	7759.99	65,F,19.2
5	7764.2	65,F,19.2
3	7781.76	65,F,19.2
9	7832.92	65,F,19.2
5	7870.54	65,F,19.2
6	7939.18	65,F,19.2
1	7989	65,F,19.2
7	8004.79	65,F,19.2
13	8007	65,F,19.2
6	8041.12	65,F,19.2
4	8106.64	65,F,19.2
7	8119.46	65,F,19.2
8	8195.05	65,F,19.2
9	8205.02	65,F,19.2
8	8249.94	65,F,19.2
9	8298.87	65,F,19.2
6	8303.1	65,F,19.2
3	8333.64	65,F,19.2
12	8384.18	65,F,19.2
10	8391.04	65,F,19.2
4	8426.39	65,F,19.2
6	8456.17	65,F,19.2
3	8570.78	65,F,19.2
7	8689.08	65,F,19.2
6	8692.98	65,F,19.2
6	8750.1	65,F,19.2
9	8837.9	65,F,19.2
6	8988.9	65,F,19.2
8	8992.54	65,F,19.2
10	9000.43	65,F,19.2
9	9113.92	65,F,19.2
6	9123.05	65,F,19.2
6	9209.35	65,F,19.2
9	9248.31	65,F,19.2
8	9272.88	65,F,19.2
1	9323.44	65,F,19.2
10	9367.8	65,F,19.2
4	9395.25	65,F,19.2
11	9450.81	65,F,19.2
4	9469.76	65,F,19.2
6	9473.84	65,F,19.2
8	9600.93	65,F,19.2
5	9608.55	65,F,19.2
5	9794.91	65,F,19.2
7	9802.44	65,F,19.2
10	9891.09	65,F,19.2
5	9895.19	65,F,19.2
11	10003.4	65,F,19.2
10	10010.1	65,F,19.2
13	10121.2	65,F,19.2
6	10121.3	65,F,19.2
13	10155.9	65,F,19.2
7	10167.8	65,F,19.2
4	10213	65,F,19.2
10	10269.4	65,F,19.2
9	10277	65,F,19.2
10	10329.5	65,F,19.2
10	10399	65,F,19.2
2	10711.9	65,F,19.2
11	10712.4	65,F,19.2
12	10719.7	65,F,19.2
7	10751	65,F,19.2
4	10788.6	65,F,19.2
11	10795.7	65,F,19.2
2	10885	65,F,19.2
8	11023.7	65,F,19.2
13	11077.9	65,F,19.2
9	11172.3	65,F,19.2
9	11178.6	65,F,19.2
17	11186.3	65,F,19.2
9	11208.1	65,F,19.2
11	11255.8	65,F,19.2
6	11309.1	65,F,19.2
12	11337.8	65,F,19.2
3	11362.1	65,F,19.2
8	11414.8	65,F,19.2
13	11418.9	65,F,19.2
14	11440.6	65,F,19.2
7	11443.4	65,F,19.2
13	11759	65,F,19.2
10	11938.8	65,F,19.2
12	11972	65,F,19.2
15	12058.2	65,F,19.2
16	12197.2	65,F,19.2
11	12293.5	65,F,19.2
4	12308.1	65,F,19.2
19	12440.9	65,F,19.2
8	12491.4	65,F,19.2
1	12491.8	65,F,19.2
10	12498.3	65,F,19.2
13	12522.3	65,F,19.2
6	12635.4	65,F,19.2
6	12666.8	65,F,19.2
8	12743.4	65,F,19.2
6	12767.6	65,F,19.2
17	13121.7	65,F,19.2
13	13810.9	65,F,19.2
10	13892.5	65,F,19.2
11	13991.5	65,F,19.2
7	14043	65,F,19.2
13	14396.5	65,F,19.2
20	14474.1	65,F,19.2
10	14481.8	65,F,19.2
17	15155.4	65,F,19.2
3	15499.2	65,F,19.2
3	15503.7	65,F,19.2
8	15630.7	65,F,19.2
14	15849.9	65,F,19.2
18	15882.4	65,F,19.2
14	15948.3	65,F,19.2
11	16160.6	65,F,19.2
9	16669.7	65,F,19.2
9	16707.4	65,F,19.2
15	16772	65,F,19.2
13	16781.8	65,F,19.2
7	16904.4	65,F,19.2
17	17024.4	65,F,19.2
15	17069.3	65,F,19.2
13	17224.4	65,F,19.2
20	17295.7	65,F,19.2
18	17307.9	65,F,19.2
6	17398.7	65,F,19.2
11	17665.1	65,F,19.2
13	17768.3	65,F,19.2
24	17878.1	65,F,19.2
10	17925.9	65,F,19.2
11	17996.6	65,F,19.2
15	18053.2	65,F,19.2
20	18077.6	65,F,19.2
12	18082.4	65,F,19.2
15	18163.3	65,F,19.2
19	18228.2	65,F,19.2
16	18811.7	65,F,19.2
13	19045.9	65,F,19.2
9	19294.7	65,F,19.2
18	19542.3	65,F,19.2
27	19583.4	65,F,19.2
19	19709.4	65,F,19.2
22	19807.4	65,F,19.2
12	20310.2	65,F,19.2
26	20445.9	65,F,19.2
29	20643.2	65,F,19.2
15	20756.3	65,F,19.2
2	20770.6	65,F,19.2
19	20839.7	65,F,19.2
11	20924.8	65,F,19.2
24	21326	65,F,19.2
35	21963.7	65,F,19.2
10	22020.3	65,F,19.2
18	22073.1	65,F,19.2
12	22230.7	65,F,19.2
17	22418.2	65,F,19.2
6	23343.8	65,F,19.2
10	23354	65,F,19.2
2	23372.8	65,F,19.2
16	23374.1	65,F,19.2
35	23592.5	65,F,19.2
19	23841	65,F,19.2
12	23877.8	65,F,19.2
7	24815.4	65,F,19.2
8	24827.4	65,F,19.2
28	25255.7	65,F,19.2
14	25474.7	65,F,19.2
32	25785.8	65,F,19.2
16	26473	65,F,19.2
19	26538.3	65,F,19.2
22	26805.8	65,F,19.2
11	27014.1	65,F,19.2
24	27252.4	65,F,19.2
24	27384.7	65,F,19.2
19	27501.1	65,F,19.2
26	27524.6	65,F,19.2
8	28365.6	65,F,19.2
13	28787	65,F,19.2
25	28986.7	65,F,19.2
19	29742.4	65,F,19.2
15	31119.8	65,F,19.2
19	31633.2	65,F,19.2
21	32655.6	65,F,19.2
24	32706.1	65,F,19.2
36	32867.6	65,F,19.2
28	32960.2	65,F,19.2
29	33484.5	65,F,19.2
30	34413.4	65,F,19.2
26	34686.1	65,F,19.2
46	38263	65,F,19.2
58	38386.2	65,F,19.2
26	39122.6	65,F,19.2
51	40235.6	65,F,19.2
39	44148.9	65,F,19.2
52	45296.5	65,F,19.2
38	45548.2	65,F,19.2
42	46265.8	65,F,19.2
40	47964.1	65,F,19.2
50	48056.8	65,F,19.2
67	48080.1	65,F,19.2
61	49104.6	65,F,19.2
47	50938	65,F,19.2
32	52116.8	65,F,19.2
49	53915.6	65,F,19.2
33	57399	65,F,19.2
52	58181.9	65,F,19.2
54	60243.6	65,F,19.2
57	60296.7	65,F,19.2
89	60601.3	65,F,19.2
42	63001	65,F,19.2
39	63042	65,F,19.2
55	68849.1	65,F,19.2
26	69526.3	65,F,19.2
47	69654.2	65,F,19.2
58	70853.7	65,F,19.2
38	72953.4	65,F,19.2
71	73293	65,F,19.2
46	74991.8	65,F,19.2
58	75277.8	65,F,19.2
70	79417.4	65,F,19.2
80	80037.4	65,F,19.2
58	82659.9	65,F,19.2
78	84044.7	65,F,19.2
86	85205.1	65,F,19.2
79	87935	65,F,19.2
70	88363.2	65,F,19.2
75	93415.7	65,F,19.2
49	94946.9	65,F,19.2
40	99089.3	65,F,19.2
62	100394	65,F,19.2
101	144620	65,F,19.2
121	152148	65,F,19.2
136	159477	65,F,19.2
198	179354	65,F,19.2
180	180200	65,F,19.2
213	203957	65,F,19.2
3	5146.79	65,M,27.0
9	5152.57	65,M,27.0
1	5207.95	65,M,27.0
6	5268.53	65,M,27.0
4	5279.39	65,M,27.0
7	5282.12	65,M,27.0
8	5370.91	65,M,27.0
9	5489.68	65,M,27.0
4	5660.37	65,M,27.0
4	5674.57	65,M,27.0
14	5795.85	65,M,27.0
19	5919.69	65,M,27.0
5	6043.4	65,M,27.0
10	6190.51	65,M,27.0
4	6201.5	65,M,27.0
1	6755.89	65,M,27.0
6	6815.8	65,M,27.0
5	6847.57	65,M,27.0
10	7110.28	65,M,27.0
7	7114.71	65,M,27.0
5	7203.92	65,M,27.0
11	7306.39	65,M,27.0
13	7537.39	65,M,27.0
1	7714.46	65,M,27.0
7	7737.72	65,M,27.0
8	7796.16	65,M,27.0
13	8044.98	65,M,27.0
4	8154.7	65,M,27.0
14	8218.47	65,M,27.0
12	8328.03	65,M,27.0
8	8856.97	65,M,27.0
9	8902	65,M,27.0
9	8904.77	65,M,27.0
6	9130.1	65,M,27.0
15	9532.51	65,M,27.0
2	9570.32	65,M,27.0
9	9982.26	65,M,27.0
9	10153.7	65,M,27.0
12	10203.3	65,M,27.0
6	10248.9	65,M,27.0
15	10433.3	65,M,27.0
14	10615.2	65,M,27.0
3	10924.9	65,M,27.0
18	11373.6	65,M,27.0
12	11701.4	65,M,27.0
12	11717.9	65,M,27.0
11	11811.5	65,M,27.0
7	11873.3	65,M,27.0
21	12810.3	65,M,27.0
13	12962.7	65,M,27.0
19	13150.5	65,M,27.0
16	13226.3	65,M,27.0
41	13577.2	65,M,27.0
20	13606.6	65,M,27.0
22	14061.3	65,M,27.0
16	14265.4	65,M,27.0
15	15085.8	65,M,27.0
14	16925.7	65,M,27.0
26	17910.3	65,M,27.0
16	18310.5	65,M,27.0
19	18914.1	65,M,27.0
17	18963.4	65,M,27.0
14	19114.2	65,M,27.0
10	20666.4	65,M,27.0
35	20750.9	65,M,27.0
26	20846.2	65,M,27.0
26	21772.7	65,M,27.0
19	22844.7	65,M,27.0
13	23111.1	65,M,27.0
17	23120.6	65,M,27.0
17	23188.9	65,M,27.0
17	23764.7	65,M,27.0
18	24184	65,M,27.0
38	24791.1	65,M,27.0
22	25253.5	65,M,27.0
14	25477	65,M,27.0
21	26536.1	65,M,27.0
20	29239.5	65,M,27.0
18	31815.2	65,M,27.0
55	36060.7	65,M,27.0
36	36582.9	65,M,27.0
36	37926.8	65,M,27.0
54	40654.5	65,M,27.0
40	41860.2	65,M,27.0
16	46612.8	65,M,27.0
65	50607.5	65,M,27.0
43	56836.1	65,M,27.0
48	60052.7	65,M,27.0
76	63454.9	65,M,27.0
47	67760.4	65,M,27.0
70	73205.3	65,M,27.0
37	74020	65,M,27.0
46	74714.4	65,M,27.0
153	75192.3	65,M,27.0
[truncated: 13 more rows]

## Sheet: Fig. 5C
Islet Effective Diameter (µm)	Segment Count	Bio
[truncated: 1,975 more rows]
